# Supplementary material for: The Small Protein ScrA Influences Staphylococcus aureus Virulence-Related Processes via the SaeRS System
Source: Microbiol Spectr. 2023 May 8;11(3):e05255-22. doi: 10.1128/spectrum.05255-22 (PMC10269730; doi:10.1128/spectrum.05255-22)
Supplement: Supplemental file 1 — File S1. Download spectrum.05255-22-s0001.xlsx, XLSX file, 0.2 MB [file spectrum.05255-22-s0001.xlsx]

## Sheet: Staph Proteins PBS
Protein IDs	Fasta headers	LFQ intensity WT-PBS-01	LFQ intensity WT-PBS-02	LFQ intensity WT-PBS-03	LFQ intensity pScrA-PBS-04	LFQ intensity pScrA-PBS-05	LFQ intensity pScrA-PBS-06	LFQ intensity scrA-PBS-07	LFQ intensity scrA-PBS-08	LFQ intensity scrA-PBS-09	Average WT PBS	Average pScrA PBS	Average scrA PBS	Fold Change pScrA/WT	Fold Change scrA/WT	Fold Change scrA/pScrA	t test pScrA/WT	t test scrA/WT	t test scrA/pScrA
P01857;A0A0A0MS08;A0A0A0MS07	sp|P01857|IGHG1_HUMAN Immunoglobulin heavy constant gamma 1 OS=Homo sapiens OX=9606 GN=IGHG1 PE=1 SV=1;tr|A0A0A0MS08|A0A0A0MS08_HUMAN Immunoglobulin heavy constant gamma 1 (Fragment) OS=Homo sapiens OX=9606 GN=IGHG1 PE=1 SV=1;tr|A0A0A0MS07|A0A0A0MS07_HUMAN	4255800	6064600	1292800	1425300	0	0	24266000	5952100	0	3.87107e+06	475100	10072700	0.122731	2.60205	21.2012	0.0819837	0.451019	0.259852
P01024;M0QYC8;M0QXZ3;M0R0Q9;M0R1Q1;O95568	sp|P01024|CO3_HUMAN Complement C3 OS=Homo sapiens OX=9606 GN=C3 PE=1 SV=2	0	2005300	0	296180	0	0	427200	1369400	0	668433	98726.7	598867	0.147699	0.895926	6.06591	0.44661	0.933331	0.295964
P02787;H7C5E8;C9JVG0;F8WCI6;F8WEK9;C9JB55;F8WC57;CON__Q2HJF0	sp|P02787|TRFE_HUMAN Serotransferrin OS=Homo sapiens OX=9606 GN=TF PE=1 SV=3	0	293340	261250	205390	0	0	7617900	1313000	0	184863	68463.3	2.97697e+06	0.370346	16.1036	43.4826	0.370189	0.30105	0.283915
P02675;D6REL8	sp|P02675|FIBB_HUMAN Fibrinogen beta chain OS=Homo sapiens OX=9606 GN=FGB PE=1 SV=2;tr|D6REL8|D6REL8_HUMAN Fibrinogen beta chain OS=Homo sapiens OX=9606 GN=FGB PE=1 SV=1	0	0	0	0	0	0	0	0	0	0	0	0	#DIV/0!	#DIV/0!	#DIV/0!	#DIV/0!	#DIV/0!	#DIV/0!
P01834;A0A5H1ZRQ3	sp|P01834|IGKC_HUMAN Immunoglobulin kappa constant OS=Homo sapiens OX=9606 GN=IGKC PE=1 SV=2;tr|A0A5H1ZRQ3|A0A5H1ZRQ3_HUMAN Immunoglobulin kappa constant (Fragment) OS=Homo sapiens OX=9606 GN=IGKC PE=1 SV=1	0	47239000	0	3879100	0	0	79762000	14369000	0	1.57463e+07	1.29303e+06	31377000	0.0821165	1.99265	24.2662	0.412052	0.620381	0.288136
P02679-2;P02679;C9JEU5;C9JC84;C9JU00;C9JPQ9	sp|P02679-2|FIBG_HUMAN Isoform Gamma-A of Fibrinogen gamma chain OS=Homo sapiens OX=9606 GN=FGG;sp|P02679|FIBG_HUMAN Fibrinogen gamma chain OS=Homo sapiens OX=9606 GN=FGG PE=1 SV=3;tr|C9JEU5|C9JEU5_HUMAN Fibrinogen gamma chain OS=Homo sapiens OX=9606 GN=FG	0	639070	0	256390	0	0	0	243310	0	213023	85463.3	81103.3	0.401192	0.380725	0.948984	0.607999	0.593784	0.972254
P00738;J3QR68;H0Y300;A0A0C4DGL8;J3QLC9;P00738-2;A0A087WU08;H3BS21;J3KRH2;J3KTC3;J3KSV1;J3QQI8;H3BMJ7	sp|P00738|HPT_HUMAN Haptoglobin OS=Homo sapiens OX=9606 GN=HP PE=1 SV=1;tr|J3QR68|J3QR68_HUMAN Haptoglobin (Fragment) OS=Homo sapiens OX=9606 GN=HP PE=1 SV=1;tr|H0Y300|H0Y300_HUMAN Haptoglobin OS=Homo sapiens OX=9606 GN=HP PE=1 SV=4;tr|A0A0C4DGL8|A0A0C4DGL	0	0	0	1211500	0	0	5811500	0	0	0	403833	1.93717e+06	#DIV/0!	#DIV/0!	4.79695	0.373901	0.373901	0.48167
A0A286YEY1;P01876	tr|A0A286YEY1|A0A286YEY1_HUMAN Immunoglobulin heavy constant alpha 1 (Fragment) OS=Homo sapiens OX=9606 GN=IGHA1 PE=1 SV=1;sp|P01876|IGHA1_HUMAN Immunoglobulin heavy constant alpha 1 OS=Homo sapiens OX=9606 GN=IGHA1 PE=1 SV=2	0	0	1884500	0	0	0	30205000	0	0	628167	0	1.00683e+07	0	16.0281	#DIV/0!	0.373901	0.40236	0.373901
A0A286YEY4;P01859	tr|A0A286YEY4|A0A286YEY4_HUMAN Immunoglobulin heavy constant gamma 2 (Fragment) OS=Homo sapiens OX=9606 GN=IGHG2 PE=1 SV=1;sp|P01859|IGHG2_HUMAN Immunoglobulin heavy constant gamma 2 OS=Homo sapiens OX=9606 GN=IGHG2 PE=1 SV=2	0	48191000	2659700	13304000	0	0	16790000	52037000	0	1.69502e+07	4.43467e+06	2.29423e+07	0.261629	1.35351	5.17341	0.4843	0.797949	0.310755
P02647;F8W696;CON__P15497	sp|P02647|APOA1_HUMAN Apolipoprotein A-I OS=Homo sapiens OX=9606 GN=APOA1 PE=1 SV=1;tr|F8W696|F8W696_HUMAN Apolipoprotein A-I OS=Homo sapiens OX=9606 GN=APOA1 PE=1 SV=1	0	0	0	0	0	0	10830000	0	0	0	0	3610000	#DIV/0!	#DIV/0!	#DIV/0!	#DIV/0!	0.373901	0.373901
P01023;H0YFH1;F8W7L3;CON__ENSEMBL:ENSBTAP00000024146;F5H1E8	sp|P01023|A2MG_HUMAN Alpha-2-macroglobulin OS=Homo sapiens OX=9606 GN=A2M PE=1 SV=3	0	1485000	211680	152710	0	0	724790	0	0	565560	50903.3	241597	0.0900052	0.427181	4.74619	0.331879	0.569114	0.483008
P02671;P02671-2;A0A087WUA0;CON__P02672	sp|P02671|FIBA_HUMAN Fibrinogen alpha chain OS=Homo sapiens OX=9606 GN=FGA PE=1 SV=2;sp|P02671-2|FIBA_HUMAN Isoform 2 of Fibrinogen alpha chain OS=Homo sapiens OX=9606 GN=FGA	0	0	0	0	0	0	0	0	0	0	0	0	#DIV/0!	#DIV/0!	#DIV/0!	#DIV/0!	#DIV/0!	#DIV/0!
P01871;P01871-2	sp|P01871|IGHM_HUMAN Immunoglobulin heavy constant mu OS=Homo sapiens OX=9606 GN=IGHM PE=1 SV=4;sp|P01871-2|IGHM_HUMAN Isoform 2 of Immunoglobulin heavy constant mu OS=Homo sapiens OX=9606 GN=IGHM	0	9382500	0	1901100	0	0	1024600	6908600	0	3127500	633700	2644400	0.202622	0.845532	4.17295	0.478179	0.904888	0.420858
P0DOY2;P0CF74;A0M8Q6;A0A5H1ZRQ7	sp|P0DOY2|IGLC2_HUMAN Immunoglobulin lambda constant 2 OS=Homo sapiens OX=9606 GN=IGLC2 PE=1 SV=1	0	0	2170400	1151900	0	0	28028000	0	0	723467	383967	9.34267e+06	0.530732	12.9137	24.332	0.699768	0.409723	0.392272
P04114;A8MUN2;A0A669KB70;CON__ENSEMBL:ENSBTAP00000032840	sp|P04114|APOB_HUMAN Apolipoprotein B-100 OS=Homo sapiens OX=9606 GN=APOB PE=1 SV=2	0	0	0	0	0	0	0	0	0	0	0	0	#DIV/0!	#DIV/0!	#DIV/0!	#DIV/0!	#DIV/0!	#DIV/0!
P0C0L5;F5GXS0;A0A3B3ISA6	sp|P0C0L5|CO4B_HUMAN Complement C4-B OS=Homo sapiens OX=9606 GN=C4B PE=1 SV=2;tr|F5GXS0|F5GXS0_HUMAN Complement C4-B OS=Homo sapiens OX=9606 GN=C4B PE=1 SV=1;tr|A0A3B3ISA6|A0A3B3ISA6_HUMAN Complement C4-B (Fragment) OS=Homo sapiens OX=9606 GN=C4B PE=1 SV=1	0	694680	0	0	0	0	369950	0	0	231560	0	123317	0	0.532547	#DIV/0!	0.373901	0.701061	0.373901
P01009;P01009-2;P01009-3	sp|P01009|A1AT_HUMAN Alpha-1-antitrypsin OS=Homo sapiens OX=9606 GN=SERPINA1 PE=1 SV=3;sp|P01009-2|A1AT_HUMAN Isoform 2 of Alpha-1-antitrypsin OS=Homo sapiens OX=9606 GN=SERPINA1;sp|P01009-3|A1AT_HUMAN Isoform 3 of Alpha-1-antitrypsin OS=Homo sapiens OX=96	0	0	0	0	0	0	0	0	0	0	0	0	#DIV/0!	#DIV/0!	#DIV/0!	#DIV/0!	#DIV/0!	#DIV/0!
P02790;Q9BS19	sp|P02790|HEMO_HUMAN Hemopexin OS=Homo sapiens OX=9606 GN=HPX PE=1 SV=2;tr|Q9BS19|Q9BS19_HUMAN Epididymis secretory sperm binding protein OS=Homo sapiens OX=9606 GN=HPX PE=1 SV=1	0	0	0	0	0	0	2110000	0	0	0	0	703333	#DIV/0!	#DIV/0!	#DIV/0!	#DIV/0!	0.373901	0.373901
P00450;H7C5N5	sp|P00450|CERU_HUMAN Ceruloplasmin OS=Homo sapiens OX=9606 GN=CP PE=1 SV=1	0	0	0	0	0	0	997780	0	0	0	0	332593	#DIV/0!	#DIV/0!	#DIV/0!	#DIV/0!	0.373901	0.373901
A0A087WT59;P02766	tr|A0A087WT59|A0A087WT59_HUMAN Transthyretin OS=Homo sapiens OX=9606 GN=TTR PE=1 SV=2;sp|P02766|TTHY_HUMAN Transthyretin OS=Homo sapiens OX=9606 GN=TTR PE=1 SV=1	0	8567000	0	890440	0	0	0	4093800	0	2.85567e+06	296813	1364600	0.103938	0.477857	4.5975	0.423156	0.662102	0.487119
P00747;Q5TEH5;A6PVI2;Q02325;Q15195	sp|P00747|PLMN_HUMAN Plasminogen OS=Homo sapiens OX=9606 GN=PLG PE=1 SV=2	0	0	0	0	0	0	0	0	0	0	0	0	#DIV/0!	#DIV/0!	#DIV/0!	#DIV/0!	#DIV/0!	#DIV/0!
P08603;A0A0D9SG88;P08603-2;Q5TFM2;A0A087WYK9;Q6NSD3;Q02985-2;Q02985	sp|P08603|CFAH_HUMAN Complement factor H OS=Homo sapiens OX=9606 GN=CFH PE=1 SV=4	0	0	0	0	0	0	0	0	0	0	0	0	#DIV/0!	#DIV/0!	#DIV/0!	#DIV/0!	#DIV/0!	#DIV/0!
P02763	sp|P02763|A1AG1_HUMAN Alpha-1-acid glycoprotein 1 OS=Homo sapiens OX=9606 GN=ORM1 PE=1 SV=2	0	0	0	0	0	0	0	0	0	0	0	0	#DIV/0!	#DIV/0!	#DIV/0!	#DIV/0!	#DIV/0!	#DIV/0!
B4E1Z4;E7ETN3;P00751;H7C5H1;A0A0G2JH38;P00751-2;E9PDZ0;H7C526;C9JRT3;H0Y868;A0A0G2JHM4;A0A0G2JJ82;F8WCJ9;F2Z3N2;Q5ST52;CON__Q3KUS7;A0A0G2JJM0	tr|B4E1Z4|B4E1Z4_HUMAN C3/C5 convertase OS=Homo sapiens OX=9606 PE=1 SV=1;tr|E7ETN3|E7ETN3_HUMAN C3/C5 convertase OS=Homo sapiens OX=9606 PE=1 SV=1;sp|P00751|CFAB_HUMAN Complement factor B OS=Homo sapiens OX=9606 GN=CFB PE=1 SV=2	0	0	0	0	0	0	0	0	0	0	0	0	#DIV/0!	#DIV/0!	#DIV/0!	#DIV/0!	#DIV/0!	#DIV/0!
P02774;P02774-3;D6RF35;P02774-2;D6RBJ7;D6RF20;CON__Q3MHN5;CON__ENSEMBL:ENSBTAP00000018229	sp|P02774|VTDB_HUMAN Vitamin D-binding protein OS=Homo sapiens OX=9606 GN=GC PE=1 SV=2;sp|P02774-3|VTDB_HUMAN Isoform 3 of Vitamin D-binding protein OS=Homo sapiens OX=9606 GN=GC;tr|D6RF35|D6RF35_HUMAN Gc-globulin OS=Homo sapiens OX=9606 GN=GC PE=1 SV=1;sp	0	0	0	0	0	0	0	0	0	0	0	0	#DIV/0!	#DIV/0!	#DIV/0!	#DIV/0!	#DIV/0!	#DIV/0!
A0A286YES1;A0A4W9A917;P01860	tr|A0A286YES1|A0A286YES1_HUMAN Immunoglobulin heavy constant gamma 3 (Fragment) OS=Homo sapiens OX=9606 GN=IGHG3 PE=1 SV=1;tr|A0A4W9A917|A0A4W9A917_HUMAN Immunoglobulin heavy constant gamma 3 (Fragment) OS=Homo sapiens OX=9606 GN=IGHG3 PE=1 SV=1;sp|P01860|	0	0	0	0	0	0	0	0	0	0	0	0	#DIV/0!	#DIV/0!	#DIV/0!	#DIV/0!	#DIV/0!	#DIV/0!
P01011;G3V595;P01011-2;P01011-3	sp|P01011|AACT_HUMAN Alpha-1-antichymotrypsin OS=Homo sapiens OX=9606 GN=SERPINA3 PE=1 SV=2;tr|G3V595|G3V595_HUMAN Alpha-1-antichymotrypsin (Fragment) OS=Homo sapiens OX=9606 GN=SERPINA3 PE=1 SV=3	0	0	0	0	0	0	1964600	0	0	0	0	654867	#DIV/0!	#DIV/0!	#DIV/0!	#DIV/0!	0.373901	0.373901
V9GYM3;P02652;V9GYE3;V9GYG9;V9GYC1;V9GYS1	tr|V9GYM3|V9GYM3_HUMAN Apolipoprotein A-II OS=Homo sapiens OX=9606 GN=APOA2 PE=1 SV=1;sp|P02652|APOA2_HUMAN Apolipoprotein A-II OS=Homo sapiens OX=9606 GN=APOA2 PE=1 SV=1;tr|V9GYE3|V9GYE3_HUMAN Apolipoprotein A-II OS=Homo sapiens OX=9606 GN=APOA2 PE=1 SV=1	0	0	0	0	0	0	0	0	0	0	0	0	#DIV/0!	#DIV/0!	#DIV/0!	#DIV/0!	#DIV/0!	#DIV/0!
P02741;Q5VVP7;P02741-2;C9JRE9	sp|P02741|CRP_HUMAN C-reactive protein OS=Homo sapiens OX=9606 GN=CRP PE=1 SV=1;tr|Q5VVP7|Q5VVP7_HUMAN C-reactive protein OS=Homo sapiens OX=9606 GN=CRP PE=1 SV=1;sp|P02741-2|CRP_HUMAN Isoform 2 of C-reactive protein OS=Homo sapiens OX=9606 GN=CRP	0	0	0	0	0	0	0	0	0	0	0	0	#DIV/0!	#DIV/0!	#DIV/0!	#DIV/0!	#DIV/0!	#DIV/0!
P04217;P04217-2;M0R009;CON__Q2KJF1	sp|P04217|A1BG_HUMAN Alpha-1B-glycoprotein OS=Homo sapiens OX=9606 GN=A1BG PE=1 SV=4;sp|P04217-2|A1BG_HUMAN Isoform 2 of Alpha-1B-glycoprotein OS=Homo sapiens OX=9606 GN=A1BG;tr|M0R009|M0R009_HUMAN Alpha-1B-glycoprotein (Fragment) OS=Homo sapiens OX=9606 G	0	0	0	0	0	0	0	0	0	0	0	0	#DIV/0!	#DIV/0!	#DIV/0!	#DIV/0!	#DIV/0!	#DIV/0!
P04004;F5GX75;H0YJW9;CON__Q3ZBS7	sp|P04004|VTNC_HUMAN Vitronectin OS=Homo sapiens OX=9606 GN=VTN PE=1 SV=1	0	0	0	0	0	0	0	0	0	0	0	0	#DIV/0!	#DIV/0!	#DIV/0!	#DIV/0!	#DIV/0!	#DIV/0!
P01031;CON__Q1A7A4	sp|P01031|CO5_HUMAN Complement C5 OS=Homo sapiens OX=9606 GN=C5 PE=1 SV=4	0	0	0	0	0	0	0	0	0	0	0	0	#DIV/0!	#DIV/0!	#DIV/0!	#DIV/0!	#DIV/0!	#DIV/0!
P02751-14;P02751-8;P02751-3;P02751-1;P02751-7;P02751;P02751-9;P02751-17;P02751-6;P02751-11;P02751-4;P02751-12;H0Y7Z1;P02751-16;P02751-2;H0Y4K8	sp|P02751-14|FINC_HUMAN Isoform 14 of Fibronectin OS=Homo sapiens OX=9606 GN=FN1;sp|P02751-8|FINC_HUMAN Isoform 8 of Fibronectin OS=Homo sapiens OX=9606 GN=FN1;sp|P02751-3|FINC_HUMAN Isoform 3 of Fibronectin OS=Homo sapiens OX=9606 GN=FN1;sp|P02751-1|FINC_	0	0	0	0	0	0	0	0	0	0	0	0	#DIV/0!	#DIV/0!	#DIV/0!	#DIV/0!	#DIV/0!	#DIV/0!
D6R934;P02746;A0A0A0MSV6;D6RGJ1	tr|D6R934|D6R934_HUMAN Complement C1q subcomponent subunit B OS=Homo sapiens OX=9606 GN=C1QB PE=1 SV=1;sp|P02746|C1QB_HUMAN Complement C1q subcomponent subunit B OS=Homo sapiens OX=9606 GN=C1QB PE=1 SV=3;tr|A0A0A0MSV6|A0A0A0MSV6_HUMAN Complement C1q subcom	0	0	0	0	0	0	0	0	0	0	0	0	#DIV/0!	#DIV/0!	#DIV/0!	#DIV/0!	#DIV/0!	#DIV/0!
A0A286YFJ8;P01861	tr|A0A286YFJ8|A0A286YFJ8_HUMAN Immunoglobulin heavy constant gamma 4 (Fragment) OS=Homo sapiens OX=9606 GN=IGHG4 PE=1 SV=1;sp|P01861|IGHG4_HUMAN Immunoglobulin heavy constant gamma 4 OS=Homo sapiens OX=9606 GN=IGHG4 PE=1 SV=1	0	0	0	0	0	0	0	0	0	0	0	0	#DIV/0!	#DIV/0!	#DIV/0!	#DIV/0!	#DIV/0!	#DIV/0!
P02747	sp|P02747|C1QC_HUMAN Complement C1q subcomponent subunit C OS=Homo sapiens OX=9606 GN=C1QC PE=1 SV=3	0	0	0	0	0	0	0	0	0	0	0	0	#DIV/0!	#DIV/0!	#DIV/0!	#DIV/0!	#DIV/0!	#DIV/0!
A0A7I2V2D2;P05155-2;P05155;P05155-3;H9KV48;E9PGN7;A0A087WUD9;A0A7I2V5R3;A0A7I2V2X2;A0A7I2V4I9;CON__P50448	tr|A0A7I2V2D2|A0A7I2V2D2_HUMAN Plasma protease C1 inhibitor OS=Homo sapiens OX=9606 GN=SERPING1 PE=1 SV=1;sp|P05155-2|IC1_HUMAN Isoform 2 of Plasma protease C1 inhibitor OS=Homo sapiens OX=9606 GN=SERPING1;sp|P05155|IC1_HUMAN Plasma protease C1 inhibitor O	0	0	0	0	0	0	0	0	0	0	0	0	#DIV/0!	#DIV/0!	#DIV/0!	#DIV/0!	#DIV/0!	#DIV/0!
A0A4W8ZXM2;A0A0B4J1Y9	tr|A0A4W8ZXM2|A0A4W8ZXM2_HUMAN Immunoglobulin heavy variable 3-72 OS=Homo sapiens OX=9606 GN=IGHV3-72 PE=4 SV=1;sp|A0A0B4J1Y9|HV372_HUMAN Immunoglobulin heavy variable 3-72 OS=Homo sapiens OX=9606 GN=IGHV3-72 PE=3 SV=1	0	0	0	0	0	0	0	0	0	0	0	0	#DIV/0!	#DIV/0!	#DIV/0!	#DIV/0!	#DIV/0!	#DIV/0!
P02748;CON__Q3MHN2;REV__Q4AC99;A0A2R8YD85;Q96BY6-2;Q96BY6-3;Q96BY6	sp|P02748|CO9_HUMAN Complement component C9 OS=Homo sapiens OX=9606 GN=C9 PE=1 SV=2	0	0	0	0	0	0	0	0	0	0	0	0	#DIV/0!	#DIV/0!	#DIV/0!	#DIV/0!	#DIV/0!	#DIV/0!
A0A3B3ISR2;B4DPQ0;P00736;F5H2D0;A0A3B3ITU4;F5H1V0;F5H6Y3;F5H3N3;F5H1N6;F5GWL0;F5H3A3	tr|A0A3B3ISR2|A0A3B3ISR2_HUMAN Complement subcomponent C1r OS=Homo sapiens OX=9606 GN=C1R PE=1 SV=1;tr|B4DPQ0|B4DPQ0_HUMAN Complement subcomponent C1r OS=Homo sapiens OX=9606 GN=C1R PE=1 SV=1;sp|P00736|C1R_HUMAN Complement C1r subcomponent OS=Homo sapiens	0	0	0	0	0	0	0	0	0	0	0	0	#DIV/0!	#DIV/0!	#DIV/0!	#DIV/0!	#DIV/0!	#DIV/0!
P02749;J3QRN2;J3QLI0;J3KS17;CON__P17690	sp|P02749|APOH_HUMAN Beta-2-glycoprotein 1 OS=Homo sapiens OX=9606 GN=APOH PE=1 SV=3	0	0	0	0	0	0	0	0	0	0	0	0	#DIV/0!	#DIV/0!	#DIV/0!	#DIV/0!	#DIV/0!	#DIV/0!
P01619	sp|P01619|KV320_HUMAN Immunoglobulin kappa variable 3-20 OS=Homo sapiens OX=9606 GN=IGKV3-20 PE=1 SV=2	0	0	0	0	0	0	0	0	0	0	0	0	#DIV/0!	#DIV/0!	#DIV/0!	#DIV/0!	#DIV/0!	#DIV/0!
P02649;H0Y7L5;E9PEV4;E7ERP7;CON__Q03247	sp|P02649|APOE_HUMAN Apolipoprotein E OS=Homo sapiens OX=9606 GN=APOE PE=1 SV=1;tr|H0Y7L5|H0Y7L5_HUMAN Apolipoprotein E (Fragment) OS=Homo sapiens OX=9606 GN=APOE PE=1 SV=2;tr|E9PEV4|E9PEV4_HUMAN Apolipoprotein E (Fragment) OS=Homo sapiens OX=9606 GN=APOE	0	0	0	0	0	0	0	0	0	0	0	0	#DIV/0!	#DIV/0!	#DIV/0!	#DIV/0!	#DIV/0!	#DIV/0!
P06727	sp|P06727|APOA4_HUMAN Apolipoprotein A-IV OS=Homo sapiens OX=9606 GN=APOA4 PE=1 SV=4	0	0	0	0	0	0	0	0	0	0	0	0	#DIV/0!	#DIV/0!	#DIV/0!	#DIV/0!	#DIV/0!	#DIV/0!
A0A0B4J231;B9A064;A0A5H1ZRQ4;P0CG04	tr|A0A0B4J231|A0A0B4J231_HUMAN Immunoglobulin lambda-like polypeptide 5 OS=Homo sapiens OX=9606 GN=IGLL5 PE=1 SV=1;sp|B9A064|IGLL5_HUMAN Immunoglobulin lambda-like polypeptide 5 OS=Homo sapiens OX=9606 GN=IGLL5 PE=2 SV=2;tr|A0A5H1ZRQ4|A0A5H1ZRQ4_HUMAN Immu	0	0	0	0	0	0	0	0	0	0	0	0	#DIV/0!	#DIV/0!	#DIV/0!	#DIV/0!	#DIV/0!	#DIV/0!
P10909-4;P10909-6;P10909;P10909-5;P10909-2;H0YC35;P10909-3;H0YLK8;E7ERK6;E7ETB4;H0YAS8;E5RG36;E5RGB0;E5RH61;E5RJZ5	sp|P10909-4|CLUS_HUMAN Isoform 4 of Clusterin OS=Homo sapiens OX=9606 GN=CLU;sp|P10909-6|CLUS_HUMAN Isoform 6 of Clusterin OS=Homo sapiens OX=9606 GN=CLU;sp|P10909|CLUS_HUMAN Clusterin OS=Homo sapiens OX=9606 GN=CLU PE=1 SV=1;sp|P10909-5|CLUS_HUMAN Isoform	0	0	5907400	0	0	0	0	0	0	1.96913e+06	0	0	0	0	#DIV/0!	0.373901	0.373901	#DIV/0!
P09871;F8WCZ6;A0A087X232;H0Y5D1;F5H7T4;B5MCV4	sp|P09871|C1S_HUMAN Complement C1s subcomponent OS=Homo sapiens OX=9606 GN=C1S PE=1 SV=1;tr|F8WCZ6|F8WCZ6_HUMAN Complement C1s subcomponent OS=Homo sapiens OX=9606 GN=C1S PE=1 SV=1;tr|A0A087X232|A0A087X232_HUMAN Complement C1s subcomponent OS=Homo sapiens	0	0	0	0	0	0	0	0	0	0	0	0	#DIV/0!	#DIV/0!	#DIV/0!	#DIV/0!	#DIV/0!	#DIV/0!
P04003;A6PVY5;F2Z2V7	sp|P04003|C4BPA_HUMAN C4b-binding protein alpha chain OS=Homo sapiens OX=9606 GN=C4BPA PE=1 SV=2	0	0	0	0	0	0	0	0	0	0	0	0	#DIV/0!	#DIV/0!	#DIV/0!	#DIV/0!	#DIV/0!	#DIV/0!
P01008;CON__P41361	sp|P01008|ANT3_HUMAN Antithrombin-III OS=Homo sapiens OX=9606 GN=SERPINC1 PE=1 SV=1	0	0	0	0	0	0	0	0	0	0	0	0	#DIV/0!	#DIV/0!	#DIV/0!	#DIV/0!	#DIV/0!	#DIV/0!
P01042-2;P01042-3	sp|P01042-2|KNG1_HUMAN Isoform LMW of Kininogen-1 OS=Homo sapiens OX=9606 GN=KNG1;sp|P01042-3|KNG1_HUMAN Isoform 3 of Kininogen-1 OS=Homo sapiens OX=9606 GN=KNG1	0	0	0	0	0	0	0	0	0	0	0	0	#DIV/0!	#DIV/0!	#DIV/0!	#DIV/0!	#DIV/0!	#DIV/0!
Q14624;B7ZKJ8;Q14624-3;Q14624-2;Q14624-4;H7C0L5;CON__Q3T052	sp|Q14624|ITIH4_HUMAN Inter-alpha-trypsin inhibitor heavy chain H4 OS=Homo sapiens OX=9606 GN=ITIH4 PE=1 SV=4;tr|B7ZKJ8|B7ZKJ8_HUMAN ITIH4 protein OS=Homo sapiens OX=9606 GN=ITIH4 PE=1 SV=1;sp|Q14624-3|ITIH4_HUMAN Isoform 3 of Inter-alpha-trypsin inhibitor	0	0	0	0	0	0	0	0	0	0	0	0	#DIV/0!	#DIV/0!	#DIV/0!	#DIV/0!	#DIV/0!	#DIV/0!
P02745	sp|P02745|C1QA_HUMAN Complement C1q subcomponent subunit A OS=Homo sapiens OX=9606 GN=C1QA PE=1 SV=2	0	0	0	0	0	0	0	0	0	0	0	0	#DIV/0!	#DIV/0!	#DIV/0!	#DIV/0!	#DIV/0!	#DIV/0!
A0A0J9YY99	tr|A0A0J9YY99|A0A0J9YY99_HUMAN Ig-like domain-containing protein (Fragment) OS=Homo sapiens OX=9606 PE=1 SV=1	0	0	0	0	0	0	0	0	0	0	0	0	#DIV/0!	#DIV/0!	#DIV/0!	#DIV/0!	#DIV/0!	#DIV/0!
A0A075B6S2;A2NJV5;A0A0A0MRZ7	sp|A0A075B6S2|KVD29_HUMAN Immunoglobulin kappa variable 2D-29 OS=Homo sapiens OX=9606 GN=IGKV2D-29 PE=3 SV=1;sp|A2NJV5|KV229_HUMAN Immunoglobulin kappa variable 2-29 OS=Homo sapiens OX=9606 GN=IGKV2-29 PE=3 SV=2;sp|A0A0A0MRZ7|KVD26_HUMAN Immunoglobulin kap	0	0	0	0	0	0	0	0	0	0	0	0	#DIV/0!	#DIV/0!	#DIV/0!	#DIV/0!	#DIV/0!	#DIV/0!
P25311;C9JEV0;H7BZJ8	sp|P25311|ZA2G_HUMAN Zinc-alpha-2-glycoprotein OS=Homo sapiens OX=9606 GN=AZGP1 PE=1 SV=2;tr|C9JEV0|C9JEV0_HUMAN Zinc-alpha-2-glycoprotein OS=Homo sapiens OX=9606 GN=AZGP1 PE=1 SV=1	0	0	0	348680	0	0	0	0	0	0	116227	0	#DIV/0!	#DIV/0!	0	0.373901	#DIV/0!	0.373901
P06312	sp|P06312|KV401_HUMAN Immunoglobulin kappa variable 4-1 OS=Homo sapiens OX=9606 GN=IGKV4-1 PE=1 SV=1	0	0	0	0	0	0	0	0	0	0	0	0	#DIV/0!	#DIV/0!	#DIV/0!	#DIV/0!	#DIV/0!	#DIV/0!
A0A0H2XHX6;D6RFW3;F8W8H5;Q969Q5	tr|A0A0H2XHX6|A0A0H2XHX6_STAA3 Glyceraldehyde-3-phosphate dehydrogenase OS=Staphylococcus aureus (strain USA300) OX=367830 GN=gap PE=3 SV=1	286300000	353030000	428140000	701760000	638430000	507020000	139220000	279710000	312770000	3.55823e+08	6.15737e+08	243900000	1.73046	0.685453	0.396111	0.0210609	0.170886	0.0089495
P00734;E9PIT3;C9JV37;CON__P00735	sp|P00734|THRB_HUMAN Prothrombin OS=Homo sapiens OX=9606 GN=F2 PE=1 SV=2;tr|E9PIT3|E9PIT3_HUMAN Coagulation factor II OS=Homo sapiens OX=9606 GN=F2 PE=1 SV=1	0	0	0	0	0	0	0	0	0	0	0	0	#DIV/0!	#DIV/0!	#DIV/0!	#DIV/0!	#DIV/0!	#DIV/0!
Q5T985;P19823;Q5T987;CON__Q9TRI1	tr|Q5T985|Q5T985_HUMAN Inter-alpha-trypsin inhibitor heavy chain H2 OS=Homo sapiens OX=9606 GN=ITIH2 PE=1 SV=1;sp|P19823|ITIH2_HUMAN Inter-alpha-trypsin inhibitor heavy chain H2 OS=Homo sapiens OX=9606 GN=ITIH2 PE=1 SV=2	0	0	0	0	0	0	0	0	0	0	0	0	#DIV/0!	#DIV/0!	#DIV/0!	#DIV/0!	#DIV/0!	#DIV/0!
A0A0G2JMB2	tr|A0A0G2JMB2|A0A0G2JMB2_HUMAN Immunoglobulin heavy constant alpha 2 (Fragment) OS=Homo sapiens OX=9606 GN=IGHA2 PE=1 SV=1	0	0	0	0	0	0	0	0	0	0	0	0	#DIV/0!	#DIV/0!	#DIV/0!	#DIV/0!	#DIV/0!	#DIV/0!
P68871;A0A2R8Y7R2;F8W6P5;A0A0J9YWK4	sp|P68871|HBB_HUMAN Hemoglobin subunit beta OS=Homo sapiens OX=9606 GN=HBB PE=1 SV=2;tr|A0A2R8Y7R2|A0A2R8Y7R2_HUMAN Hemoglobin subunit beta OS=Homo sapiens OX=9606 GN=HBB PE=1 SV=1;tr|F8W6P5|F8W6P5_HUMAN Hemoglobin subunit beta (Fragment) OS=Homo sapiens O	0	0	0	0	0	0	0	0	0	0	0	0	#DIV/0!	#DIV/0!	#DIV/0!	#DIV/0!	#DIV/0!	#DIV/0!
Q2FEV0	sp|Q2FEV0|ASP23_STAA3 Alkaline shock protein 23 OS=Staphylococcus aureus (strain USA300) OX=367830 GN=asp23 PE=3 SV=1	211480000	203660000	359980000	125360000	130060000	161050000	97030000	149310000	279020000	2.58373e+08	1.38823e+08	175120000	0.537297	0.677779	1.26146	0.083315	0.324925	0.547048
P19652	sp|P19652|A1AG2_HUMAN Alpha-1-acid glycoprotein 2 OS=Homo sapiens OX=9606 GN=ORM2 PE=1 SV=2	0	0	0	0	0	0	0	0	0	0	0	0	#DIV/0!	#DIV/0!	#DIV/0!	#DIV/0!	#DIV/0!	#DIV/0!
P10643;CON__Q29RQ1;B4DLR2;A0A0D9SEN1;Q12884	sp|P10643|CO7_HUMAN Complement component C7 OS=Homo sapiens OX=9606 GN=C7 PE=1 SV=2	0	0	0	0	0	0	0	0	0	0	0	0	#DIV/0!	#DIV/0!	#DIV/0!	#DIV/0!	#DIV/0!	#DIV/0!
Q2FJ31	sp|Q2FJ31|ADH_STAA3 Alcohol dehydrogenase OS=Staphylococcus aureus (strain USA300) OX=367830 GN=adh PE=3 SV=1	121140000	196210000	246000000	431010000	391760000	450000000	31162000	53635000	43547000	1.87783e+08	4.24257e+08	4.27813e+07	2.25929	0.227823	0.100838	0.00415029	0.0170578	3.15544e-05
A0A0B4J1X5;A0A075B7E8	sp|A0A0B4J1X5|HV374_HUMAN Immunoglobulin heavy variable 3-74 OS=Homo sapiens OX=9606 GN=IGHV3-74 PE=3 SV=1;tr|A0A075B7E8|A0A075B7E8_HUMAN Immunoglobulin heavy variable 3/OR16-13 (non-functional) (Fragment) OS=Homo sapiens OX=9606 GN=IGHV3OR16-13 PE=1 SV=1	0	0	0	0	0	0	0	0	0	0	0	0	#DIV/0!	#DIV/0!	#DIV/0!	#DIV/0!	#DIV/0!	#DIV/0!
P02765;C9JV77;CON__P12763	sp|P02765|FETUA_HUMAN Alpha-2-HS-glycoprotein OS=Homo sapiens OX=9606 GN=AHSG PE=1 SV=2;tr|C9JV77|C9JV77_HUMAN Alpha-2-HS-glycoprotein OS=Homo sapiens OX=9606 GN=AHSG PE=1 SV=1	0	0	0	0	0	0	0	0	0	0	0	0	#DIV/0!	#DIV/0!	#DIV/0!	#DIV/0!	#DIV/0!	#DIV/0!
P01624	sp|P01624|KV315_HUMAN Immunoglobulin kappa variable 3-15 OS=Homo sapiens OX=9606 GN=IGKV3-15 PE=1 SV=2	0	0	0	0	0	0	0	0	0	0	0	0	#DIV/0!	#DIV/0!	#DIV/0!	#DIV/0!	#DIV/0!	#DIV/0!
P13671;C9JC72	sp|P13671|CO6_HUMAN Complement component C6 OS=Homo sapiens OX=9606 GN=C6 PE=1 SV=3	0	0	0	0	0	0	0	0	0	0	0	0	#DIV/0!	#DIV/0!	#DIV/0!	#DIV/0!	#DIV/0!	#DIV/0!
P04196	sp|P04196|HRG_HUMAN Histidine-rich glycoprotein OS=Homo sapiens OX=9606 GN=HRG PE=1 SV=1	0	0	0	0	0	0	0	0	0	0	0	0	#DIV/0!	#DIV/0!	#DIV/0!	#DIV/0!	#DIV/0!	#DIV/0!
Q2FIL7	sp|Q2FIL7|ENO_STAA3 Enolase OS=Staphylococcus aureus (strain USA300) OX=367830 GN=eno PE=3 SV=1	110360000	277470000	155680000	330840000	338940000	297850000	61066000	126720000	65554000	181170000	3.22543e+08	8.44467e+07	1.78034	0.466118	0.261815	0.0515023	0.14891	0.00064007
P02743	sp|P02743|SAMP_HUMAN Serum amyloid P-component OS=Homo sapiens OX=9606 GN=APCS PE=1 SV=2	0	0	0	0	0	0	0	0	0	0	0	0	#DIV/0!	#DIV/0!	#DIV/0!	#DIV/0!	#DIV/0!	#DIV/0!
P01780	sp|P01780|HV307_HUMAN Immunoglobulin heavy variable 3-7 OS=Homo sapiens OX=9606 GN=IGHV3-7 PE=1 SV=2	0	0	0	0	0	0	0	0	0	0	0	0	#DIV/0!	#DIV/0!	#DIV/0!	#DIV/0!	#DIV/0!	#DIV/0!
P04433;A0A0A0MRZ8	sp|P04433|KV311_HUMAN Immunoglobulin kappa variable 3-11 OS=Homo sapiens OX=9606 GN=IGKV3-11 PE=1 SV=1;sp|A0A0A0MRZ8|KVD11_HUMAN Immunoglobulin kappa variable 3D-11 OS=Homo sapiens OX=9606 GN=IGKV3D-11 PE=3 SV=6	0	0	0	0	0	0	0	0	0	0	0	0	#DIV/0!	#DIV/0!	#DIV/0!	#DIV/0!	#DIV/0!	#DIV/0!
P69905;A0A2R8Y7C0;G3V1N2;P02008	sp|P69905|HBA_HUMAN Hemoglobin subunit alpha OS=Homo sapiens OX=9606 GN=HBA1 PE=1 SV=2;tr|A0A2R8Y7C0|A0A2R8Y7C0_HUMAN Hemoglobin subunit alpha (Fragment) OS=Homo sapiens OX=9606 GN=HBA2 PE=1 SV=1;tr|G3V1N2|G3V1N2_HUMAN Alpha-globin OS=Homo sapiens OX=9606	0	0	0	0	0	0	0	0	0	0	0	0	#DIV/0!	#DIV/0!	#DIV/0!	#DIV/0!	#DIV/0!	#DIV/0!
P07358	sp|P07358|CO8B_HUMAN Complement component C8 beta chain OS=Homo sapiens OX=9606 GN=C8B PE=1 SV=3	0	0	0	0	0	0	0	0	0	0	0	0	#DIV/0!	#DIV/0!	#DIV/0!	#DIV/0!	#DIV/0!	#DIV/0!
P00739-2;P00739;A0A0A0MRD9	sp|P00739-2|HPTR_HUMAN Isoform 2 of Haptoglobin-related protein OS=Homo sapiens OX=9606 GN=HPR;sp|P00739|HPTR_HUMAN Haptoglobin-related protein OS=Homo sapiens OX=9606 GN=HPR PE=2 SV=2;tr|A0A0A0MRD9|A0A0A0MRD9_HUMAN Haptoglobin-related protein OS=Homo sapi	0	0	0	0	0	0	0	0	0	0	0	0	#DIV/0!	#DIV/0!	#DIV/0!	#DIV/0!	#DIV/0!	#DIV/0!
P19827;P19827-2;F8WAS2;P19827-3;H7C0N0;CON__Q0VCM5;H7C5I0	sp|P19827|ITIH1_HUMAN Inter-alpha-trypsin inhibitor heavy chain H1 OS=Homo sapiens OX=9606 GN=ITIH1 PE=1 SV=3;sp|P19827-2|ITIH1_HUMAN Isoform 2 of Inter-alpha-trypsin inhibitor heavy chain H1 OS=Homo sapiens OX=9606 GN=ITIH1	0	0	0	0	0	0	0	0	0	0	0	0	#DIV/0!	#DIV/0!	#DIV/0!	#DIV/0!	#DIV/0!	#DIV/0!
A0A0B4J1V0	sp|A0A0B4J1V0|HV315_HUMAN Immunoglobulin heavy variable 3-15 OS=Homo sapiens OX=9606 GN=IGHV3-15 PE=3 SV=1	0	0	0	0	0	0	0	0	0	0	0	0	#DIV/0!	#DIV/0!	#DIV/0!	#DIV/0!	#DIV/0!	#DIV/0!
A0A7P0TBH1;A0A7P0T8D1;P01019;A0A7P0TA52;A0A7P0TAP4;A0A7P0Z441;A0A7P0T9S6	tr|A0A7P0TBH1|A0A7P0TBH1_HUMAN Angiotensinogen OS=Homo sapiens OX=9606 GN=AGT PE=1 SV=1;tr|A0A7P0T8D1|A0A7P0T8D1_HUMAN Angiotensinogen OS=Homo sapiens OX=9606 GN=AGT PE=1 SV=1;sp|P01019|ANGT_HUMAN Angiotensinogen OS=Homo sapiens OX=9606 GN=AGT PE=1 SV=2;tr	0	0	0	0	0	0	0	0	0	0	0	0	#DIV/0!	#DIV/0!	#DIV/0!	#DIV/0!	#DIV/0!	#DIV/0!
P07360;A0A3B3ITK5	sp|P07360|CO8G_HUMAN Complement component C8 gamma chain OS=Homo sapiens OX=9606 GN=C8G PE=1 SV=3	0	0	0	0	0	0	0	0	0	0	0	0	#DIV/0!	#DIV/0!	#DIV/0!	#DIV/0!	#DIV/0!	#DIV/0!
P07357	sp|P07357|CO8A_HUMAN Complement component C8 alpha chain OS=Homo sapiens OX=9606 GN=C8A PE=1 SV=2	0	0	0	0	0	0	0	0	0	0	0	0	#DIV/0!	#DIV/0!	#DIV/0!	#DIV/0!	#DIV/0!	#DIV/0!
P08697;A0A0G2JPA8;P08697-2;C9JMH6;A0A0J9YY65;C9JPV4;A0A0J9YWQ3;CON__P28800	sp|P08697|A2AP_HUMAN Alpha-2-antiplasmin OS=Homo sapiens OX=9606 GN=SERPINF2 PE=1 SV=3;tr|A0A0G2JPA8|A0A0G2JPA8_HUMAN Alpha-2-antiplasmin OS=Homo sapiens OX=9606 GN=SERPINF2 PE=1 SV=1;sp|P08697-2|A2AP_HUMAN Isoform 2 of Alpha-2-antiplasmin OS=Homo sapiens	0	0	0	0	0	0	0	0	0	0	0	0	#DIV/0!	#DIV/0!	#DIV/0!	#DIV/0!	#DIV/0!	#DIV/0!
P05160;A0A3B3IS66;CON__Q2TBQ1	sp|P05160|F13B_HUMAN Coagulation factor XIII B chain OS=Homo sapiens OX=9606 GN=F13B PE=1 SV=3	0	0	0	0	0	0	0	0	0	0	0	0	#DIV/0!	#DIV/0!	#DIV/0!	#DIV/0!	#DIV/0!	#DIV/0!
Q03591;B1AKG0	sp|Q03591|FHR1_HUMAN Complement factor H-related protein 1 OS=Homo sapiens OX=9606 GN=CFHR1 PE=1 SV=2;tr|B1AKG0|B1AKG0_HUMAN Complement factor H-related protein 1 OS=Homo sapiens OX=9606 GN=CFHR1 PE=1 SV=1	0	0	0	0	0	0	0	0	0	0	0	0	#DIV/0!	#DIV/0!	#DIV/0!	#DIV/0!	#DIV/0!	#DIV/0!
O43866	sp|O43866|CD5L_HUMAN CD5 antigen-like OS=Homo sapiens OX=9606 GN=CD5L PE=1 SV=1	0	0	0	0	0	0	0	0	0	0	0	0	#DIV/0!	#DIV/0!	#DIV/0!	#DIV/0!	#DIV/0!	#DIV/0!
P0C0L4;P0C0L4-2	sp|P0C0L4|CO4A_HUMAN Complement C4-A OS=Homo sapiens OX=9606 GN=C4A PE=1 SV=2;sp|P0C0L4-2|CO4A_HUMAN Isoform 2 of Complement C4-A OS=Homo sapiens OX=9606 GN=C4A	0	0	0	0	0	0	0	0	0	0	0	0	#DIV/0!	#DIV/0!	#DIV/0!	#DIV/0!	#DIV/0!	#DIV/0!
Q5VY30;P02753	tr|Q5VY30|Q5VY30_HUMAN Retinol-binding protein OS=Homo sapiens OX=9606 GN=RBP4 PE=1 SV=2;sp|P02753|RET4_HUMAN Retinol-binding protein 4 OS=Homo sapiens OX=9606 GN=RBP4 PE=1 SV=3	0	0	0	0	0	0	0	0	0	0	0	0	#DIV/0!	#DIV/0!	#DIV/0!	#DIV/0!	#DIV/0!	#DIV/0!
P05546;CON__ENSEMBL:ENSBTAP00000018574	sp|P05546|HEP2_HUMAN Heparin cofactor 2 OS=Homo sapiens OX=9606 GN=SERPIND1 PE=1 SV=3	0	0	0	0	0	0	0	0	0	0	0	0	#DIV/0!	#DIV/0!	#DIV/0!	#DIV/0!	#DIV/0!	#DIV/0!
P80748	sp|P80748|LV321_HUMAN Immunoglobulin lambda variable 3-21 OS=Homo sapiens OX=9606 GN=IGLV3-21 PE=1 SV=2	0	0	0	0	0	0	0	0	0	0	0	0	#DIV/0!	#DIV/0!	#DIV/0!	#DIV/0!	#DIV/0!	#DIV/0!
K7ERI9;P02654;K7EJI9;K7ELM9;K7EPF9;K7EKP1	tr|K7ERI9|K7ERI9_HUMAN Apolipoprotein C-I (Fragment) OS=Homo sapiens OX=9606 GN=APOC1 PE=1 SV=1;sp|P02654|APOC1_HUMAN Apolipoprotein C-I OS=Homo sapiens OX=9606 GN=APOC1 PE=1 SV=1;tr|K7EJI9|K7EJI9_HUMAN Apolipoprotein C-I OS=Homo sapiens OX=9606 GN=APOC1 P	0	0	0	0	0	0	0	0	0	0	0	0	#DIV/0!	#DIV/0!	#DIV/0!	#DIV/0!	#DIV/0!	#DIV/0!
P27918;E9PAQ1;C9J7V5	sp|P27918|PROP_HUMAN Properdin OS=Homo sapiens OX=9606 GN=CFP PE=1 SV=2;tr|E9PAQ1|E9PAQ1_HUMAN Properdin OS=Homo sapiens OX=9606 GN=CFP PE=1 SV=1	0	0	0	0	0	0	0	0	0	0	0	0	#DIV/0!	#DIV/0!	#DIV/0!	#DIV/0!	#DIV/0!	#DIV/0!
P43652;CON__REFSEQ:XP_585019	sp|P43652|AFAM_HUMAN Afamin OS=Homo sapiens OX=9606 GN=AFM PE=1 SV=1	0	0	0	0	0	0	0	0	0	0	0	0	#DIV/0!	#DIV/0!	#DIV/0!	#DIV/0!	#DIV/0!	#DIV/0!
P01591;D6RD17;D6RHJ6;C9JA05	sp|P01591|IGJ_HUMAN Immunoglobulin J chain OS=Homo sapiens OX=9606 GN=JCHAIN PE=1 SV=4;tr|D6RD17|D6RD17_HUMAN Immunoglobulin J chain (Fragment) OS=Homo sapiens OX=9606 GN=JCHAIN PE=1 SV=8;tr|D6RHJ6|D6RHJ6_HUMAN Immunoglobulin J chain (Fragment) OS=Homo sap	0	0	0	0	0	0	0	0	0	0	0	0	#DIV/0!	#DIV/0!	#DIV/0!	#DIV/0!	#DIV/0!	#DIV/0!
P08519;A0A087WWY0;Q16609	sp|P08519|APOA_HUMAN Apolipoprotein(a) OS=Homo sapiens OX=9606 GN=LPA PE=1 SV=2	0	0	0	0	0	0	0	0	0	0	0	0	#DIV/0!	#DIV/0!	#DIV/0!	#DIV/0!	#DIV/0!	#DIV/0!
P23142-4;B1AHL2;P23142-2;P23142-3;B1AHM7;H7C1M6;B1AHM9;B1AHM8;B1AHN3;B1AHM6	sp|P23142-4|FBLN1_HUMAN Isoform C of Fibulin-1 OS=Homo sapiens OX=9606 GN=FBLN1;tr|B1AHL2|B1AHL2_HUMAN Fibulin-1 OS=Homo sapiens OX=9606 GN=FBLN1 PE=1 SV=1;sp|P23142-2|FBLN1_HUMAN Isoform A of Fibulin-1 OS=Homo sapiens OX=9606 GN=FBLN1;sp|P23142-3|FBLN1_HU	0	0	0	0	0	0	0	0	0	0	0	0	#DIV/0!	#DIV/0!	#DIV/0!	#DIV/0!	#DIV/0!	#DIV/0!
P02760;S4R3Y4;S4R471	sp|P02760|AMBP_HUMAN Protein AMBP OS=Homo sapiens OX=9606 GN=AMBP PE=1 SV=1;tr|S4R3Y4|S4R3Y4_HUMAN Protein AMBP OS=Homo sapiens OX=9606 GN=AMBP PE=1 SV=1;tr|S4R471|S4R471_HUMAN Protein AMBP (Fragment) OS=Homo sapiens OX=9606 GN=AMBP PE=1 SV=1	0	0	0	0	0	0	0	0	0	0	0	0	#DIV/0!	#DIV/0!	#DIV/0!	#DIV/0!	#DIV/0!	#DIV/0!
P01700	sp|P01700|LV147_HUMAN Immunoglobulin lambda variable 1-47 OS=Homo sapiens OX=9606 GN=IGLV1-47 PE=1 SV=2	0	0	0	0	0	0	0	0	0	0	0	0	#DIV/0!	#DIV/0!	#DIV/0!	#DIV/0!	#DIV/0!	#DIV/0!
C9JF17;P05090;C9JX71;F8WBT9	tr|C9JF17|C9JF17_HUMAN Apolipoprotein D (Fragment) OS=Homo sapiens OX=9606 GN=APOD PE=1 SV=1;sp|P05090|APOD_HUMAN Apolipoprotein D OS=Homo sapiens OX=9606 GN=APOD PE=1 SV=1	0	0	0	0	0	0	0	0	0	0	0	0	#DIV/0!	#DIV/0!	#DIV/0!	#DIV/0!	#DIV/0!	#DIV/0!
P27169;F8WF42	sp|P27169|PON1_HUMAN Serum paraoxonase/arylesterase 1 OS=Homo sapiens OX=9606 GN=PON1 PE=1 SV=3	0	0	0	0	0	0	0	0	0	0	0	0	#DIV/0!	#DIV/0!	#DIV/0!	#DIV/0!	#DIV/0!	#DIV/0!
A0A0H2XHZ5	tr|A0A0H2XHZ5|A0A0H2XHZ5_STAA3 Fructose-1,6-bisphosphate aldolase OS=Staphylococcus aureus (strain USA300) OX=367830 GN=fba PE=3 SV=1	110630000	165830000	242330000	205210000	213280000	232650000	46925000	136010000	146330000	172930000	2.17047e+08	109755000	1.25511	0.634679	0.505675	0.321657	0.271223	0.0301525
Q96PD5;Q96PD5-2;M0R2W8;CON__ENSEMBL:ENSBTAP00000016285;M0QYW3	sp|Q96PD5|PGRP2_HUMAN N-acetylmuramoyl-L-alanine amidase OS=Homo sapiens OX=9606 GN=PGLYRP2 PE=1 SV=1;sp|Q96PD5-2|PGRP2_HUMAN Isoform 2 of N-acetylmuramoyl-L-alanine amidase OS=Homo sapiens OX=9606 GN=PGLYRP2	0	0	0	0	0	0	0	0	0	0	0	0	#DIV/0!	#DIV/0!	#DIV/0!	#DIV/0!	#DIV/0!	#DIV/0!
A0A0B4J1U7	sp|A0A0B4J1U7|HV601_HUMAN Immunoglobulin heavy variable 6-1 OS=Homo sapiens OX=9606 GN=IGHV6-1 PE=3 SV=1	0	0	0	0	0	0	0	0	0	0	0	0	#DIV/0!	#DIV/0!	#DIV/0!	#DIV/0!	#DIV/0!	#DIV/0!
Q96Q89-4;Q96Q89-3;Q96Q89;Q96Q89-2	sp|Q96Q89-4|KI20B_HUMAN Isoform 4 of Kinesin-like protein KIF20B OS=Homo sapiens OX=9606 GN=KIF20B;sp|Q96Q89-3|KI20B_HUMAN Isoform 3 of Kinesin-like protein KIF20B OS=Homo sapiens OX=9606 GN=KIF20B;sp|Q96Q89|KI20B_HUMAN Kinesin-like protein KIF20B OS=Homo	0	0	0	0	0	0	0	0	0	0	0	0	#DIV/0!	#DIV/0!	#DIV/0!	#DIV/0!	#DIV/0!	#DIV/0!
P06331;P0DP06;A0A0C4DH41;P01825;P01824;A0A0J9YWU9	sp|P06331|HV434_HUMAN Immunoglobulin heavy variable 4-34 OS=Homo sapiens OX=9606 GN=IGHV4-34 PE=1 SV=2;sp|P0DP06|HVD34_HUMAN Immunoglobulin heavy variable 4-30-4 OS=Homo sapiens OX=9606 GN=IGHV4-30-4 PE=3 SV=1;sp|A0A0C4DH41|HV461_HUMAN Immunoglobulin heavy	0	0	0	0	0	0	0	0	0	0	0	0	#DIV/0!	#DIV/0!	#DIV/0!	#DIV/0!	#DIV/0!	#DIV/0!
P02750	sp|P02750|A2GL_HUMAN Leucine-rich alpha-2-glycoprotein OS=Homo sapiens OX=9606 GN=LRG1 PE=1 SV=2	0	0	0	0	0	0	0	0	0	0	0	0	#DIV/0!	#DIV/0!	#DIV/0!	#DIV/0!	#DIV/0!	#DIV/0!
A0A0H2XG24	tr|A0A0H2XG24|A0A0H2XG24_STAA3 Uncharacterized protein OS=Staphylococcus aureus (strain USA300) OX=367830 GN=SAUSA300_0602 PE=4 SV=1	150570000	113210000	189770000	26011000	23790000	34008000	283850000	304660000	251840000	1.51183e+08	2.79363e+07	2.80117e+08	0.184784	1.85283	10.027	0.00525236	0.0087114	8.7235e-05
B0YIW2;P02656	tr|B0YIW2|B0YIW2_HUMAN Apolipoprotein C-III OS=Homo sapiens OX=9606 GN=APOC3 PE=1 SV=1;sp|P02656|APOC3_HUMAN Apolipoprotein C-III OS=Homo sapiens OX=9606 GN=APOC3 PE=1 SV=1	0	0	0	0	0	0	0	0	0	0	0	0	#DIV/0!	#DIV/0!	#DIV/0!	#DIV/0!	#DIV/0!	#DIV/0!
Q2FFK2	sp|Q2FFK2|FTN_STAA3 Bacterial non-heme ferritin OS=Staphylococcus aureus (strain USA300) OX=367830 GN=ftnA PE=3 SV=1	104100000	114460000	154620000	131110000	100860000	113980000	33449000	44212000	71675000	1.24393e+08	1.15317e+08	4.97787e+07	0.927033	0.400171	0.431669	0.635509	0.017608	0.0103088
Q2FIG2	sp|Q2FIG2|Y816_STAA3 UPF0337 protein SAUSA300_0816 OS=Staphylococcus aureus (strain USA300) OX=367830 GN=SAUSA300_0816 PE=3 SV=1	51776000	128420000	184480000	38660000	59469000	23452000	29494000	186550000	162620000	1.21559e+08	40527000	1.26221e+08	0.333395	1.03836	3.1145	0.111798	0.943824	0.161426
P01602	sp|P01602|KV105_HUMAN Immunoglobulin kappa variable 1-5 OS=Homo sapiens OX=9606 GN=IGKV1-5 PE=1 SV=2	0	0	0	0	0	0	0	0	0	0	0	0	#DIV/0!	#DIV/0!	#DIV/0!	#DIV/0!	#DIV/0!	#DIV/0!
Q2FGH0	sp|Q2FGH0|SODM1_STAA3 Superoxide dismutase [Mn/Fe] 1 OS=Staphylococcus aureus (strain USA300) OX=367830 GN=sodA PE=3 SV=1	103970000	39820000	182470000	167860000	303500000	174070000	0	50264000	144900000	1.08753e+08	2.15143e+08	6.50547e+07	1.97827	0.598185	0.302378	0.153318	0.501453	0.0706044
Q2FJ89	sp|Q2FJ89|HCHA_STAA3 Protein/nucleic acid deglycase HchA OS=Staphylococcus aureus (strain USA300) OX=367830 GN=hchA PE=3 SV=1	50386000	117270000	153250000	83876000	93610000	89253000	25226000	58120000	118980000	1.06969e+08	88913000	67442000	0.831206	0.630484	0.758517	0.582954	0.387232	0.480155
A0A087WSY6	sp|A0A087WSY6|KVD15_HUMAN Immunoglobulin kappa variable 3D-15 OS=Homo sapiens OX=9606 GN=IGKV3D-15 PE=3 SV=6	0	0	0	0	0	0	0	0	0	0	0	0	#DIV/0!	#DIV/0!	#DIV/0!	#DIV/0!	#DIV/0!	#DIV/0!
P01599	sp|P01599|KV117_HUMAN Immunoglobulin kappa variable 1-17 OS=Homo sapiens OX=9606 GN=IGKV1-17 PE=1 SV=2	0	0	0	0	0	0	0	0	0	0	0	0	#DIV/0!	#DIV/0!	#DIV/0!	#DIV/0!	#DIV/0!	#DIV/0!
A0A087WW87;P01614	sp|A0A087WW87|KV240_HUMAN Immunoglobulin kappa variable 2-40 OS=Homo sapiens OX=9606 GN=IGKV2-40 PE=3 SV=2;sp|P01614|KVD40_HUMAN Immunoglobulin kappa variable 2D-40 OS=Homo sapiens OX=9606 GN=IGKV2D-40 PE=1 SV=2	0	0	0	0	0	0	0	0	0	0	0	0	#DIV/0!	#DIV/0!	#DIV/0!	#DIV/0!	#DIV/0!	#DIV/0!
P01594;P01593	sp|P01594|KV133_HUMAN Immunoglobulin kappa variable 1-33 OS=Homo sapiens OX=9606 GN=IGKV1-33 PE=1 SV=2;sp|P01593|KVD33_HUMAN Immunoglobulin kappa variable 1D-33 OS=Homo sapiens OX=9606 GN=IGKV1D-33 PE=1 SV=2	0	0	0	0	0	0	0	0	0	0	0	0	#DIV/0!	#DIV/0!	#DIV/0!	#DIV/0!	#DIV/0!	#DIV/0!
A0A0C4DH72	sp|A0A0C4DH72|KV106_HUMAN Immunoglobulin kappa variable 1-6 OS=Homo sapiens OX=9606 GN=IGKV1-6 PE=3 SV=1	0	0	0	0	0	0	0	0	0	0	0	0	#DIV/0!	#DIV/0!	#DIV/0!	#DIV/0!	#DIV/0!	#DIV/0!
A0A0H2XJH7	tr|A0A0H2XJH7|A0A0H2XJH7_STAA3 Immunoglobulin G-binding protein A OS=Staphylococcus aureus (strain USA300) OX=367830 GN=SAUSA300_0113 PE=3 SV=1	74549000	145360000	93628000	64380000	71068000	12695000	140510000	86044000	6588500	1.04512e+08	49381000	7.77142e+07	0.47249	0.743588	1.57377	0.120944	0.577581	0.546275
Q2FIL9	sp|Q2FIL9|TPIS_STAA3 Triosephosphate isomerase OS=Staphylococcus aureus (strain USA300) OX=367830 GN=tpiA PE=3 SV=1	69590000	76591000	154760000	199000000	247310000	141190000	6781300	30839000	65600000	1.00314e+08	1.95833e+08	3.44068e+07	1.95221	0.342992	0.175694	0.0805879	0.110069	0.0100443
P08185;G3V4V7;G3V350	sp|P08185|CBG_HUMAN Corticosteroid-binding globulin OS=Homo sapiens OX=9606 GN=SERPINA6 PE=1 SV=1	0	0	0	0	0	0	0	0	0	0	0	0	#DIV/0!	#DIV/0!	#DIV/0!	#DIV/0!	#DIV/0!	#DIV/0!
A0A0C4DH67;A0A0C4DH69	sp|A0A0C4DH67|KV108_HUMAN Immunoglobulin kappa variable 1-8 OS=Homo sapiens OX=9606 GN=IGKV1-8 PE=3 SV=1;sp|A0A0C4DH69|KV109_HUMAN Immunoglobulin kappa variable 1-9 OS=Homo sapiens OX=9606 GN=IGKV1-9 PE=3 SV=1	0	0	0	0	0	0	0	0	0	0	0	0	#DIV/0!	#DIV/0!	#DIV/0!	#DIV/0!	#DIV/0!	#DIV/0!
Q2FJ92	sp|Q2FJ92|EFTU_STAA3 Elongation factor Tu OS=Staphylococcus aureus (strain USA300) OX=367830 GN=tuf PE=3 SV=1	59402000	188190000	47223000	342900000	253530000	86377000	75873000	137480000	84581000	9.82717e+07	2.27602e+08	9.93113e+07	2.31605	1.01058	0.436337	0.214172	0.984099	0.173641
P01701	sp|P01701|LV151_HUMAN Immunoglobulin lambda variable 1-51 OS=Homo sapiens OX=9606 GN=IGLV1-51 PE=1 SV=2	0	0	0	0	0	0	0	0	0	0	0	0	#DIV/0!	#DIV/0!	#DIV/0!	#DIV/0!	#DIV/0!	#DIV/0!
A0A3B3ISJ1;A0A0S2Z4L3;P07225;G5E9F8;A0A3B3IRK9;A0A3B3IUA6;C9K0R0;CON__P07224	tr|A0A3B3ISJ1|A0A3B3ISJ1_HUMAN Vitamin K-dependent protein S OS=Homo sapiens OX=9606 GN=PROS1 PE=1 SV=1;tr|A0A0S2Z4L3|A0A0S2Z4L3_HUMAN Vitamin K-dependent protein S (Fragment) OS=Homo sapiens OX=9606 GN=PROS1 PE=1 SV=1;sp|P07225|PROS_HUMAN Vitamin K-depend	0	0	0	0	0	0	0	0	0	0	0	0	#DIV/0!	#DIV/0!	#DIV/0!	#DIV/0!	#DIV/0!	#DIV/0!
A0A0H2XF50	tr|A0A0H2XF50|A0A0H2XF50_STAA3 DNA-binding protein HU OS=Staphylococcus aureus (strain USA300) OX=367830 GN=hup PE=3 SV=1	8587200	267170000	14827000	142220000	101190000	61421000	30659000	40219000	11468000	96861400	1.0161e+08	2.74487e+07	1.04903	0.283381	0.270137	0.959692	0.462875	0.0403715
P51884;CON__Q05443	sp|P51884|LUM_HUMAN Lumican OS=Homo sapiens OX=9606 GN=LUM PE=1 SV=2	0	0	0	0	0	0	0	0	0	0	0	0	#DIV/0!	#DIV/0!	#DIV/0!	#DIV/0!	#DIV/0!	#DIV/0!
A0A075B7B8	tr|A0A075B7B8|A0A075B7B8_HUMAN Immunoglobulin heavy variable 3/OR16-12 (non-functional) (Fragment) OS=Homo sapiens OX=9606 GN=IGHV3OR16-12 PE=1 SV=1	0	0	0	0	0	0	0	0	0	0	0	0	#DIV/0!	#DIV/0!	#DIV/0!	#DIV/0!	#DIV/0!	#DIV/0!
A0A0A0MS15	sp|A0A0A0MS15|HV349_HUMAN Immunoglobulin heavy variable 3-49 OS=Homo sapiens OX=9606 GN=IGHV3-49 PE=3 SV=1	0	0	0	0	0	0	0	0	0	0	0	0	#DIV/0!	#DIV/0!	#DIV/0!	#DIV/0!	#DIV/0!	#DIV/0!
Q2FG28;Q8WYL5-2;Q8WYL5-5;Q8WYL5-4;Q8WYL5	sp|Q2FG28|Y1656_STAA3 Putative universal stress protein SAUSA300_1656 OS=Staphylococcus aureus (strain USA300) OX=367830 GN=SAUSA300_1656 PE=3 SV=1	92004000	115580000	78505000	72683000	52140000	45257000	85299000	142640000	261080000	95363000	5.66933e+07	1.63006e+08	0.5945	1.70932	2.87523	0.0468076	0.269974	0.11239
Q2FJN4	sp|Q2FJN4|AHPC_STAA3 Alkyl hydroperoxide reductase C OS=Staphylococcus aureus (strain USA300) OX=367830 GN=ahpC PE=3 SV=1	99212000	97623000	80743000	102620000	85688000	68080000	22366000	57855000	61486000	92526000	8.54627e+07	4.72357e+07	0.923661	0.510512	0.552705	0.575186	0.0304964	0.0749115
A0A0C4DH31	sp|A0A0C4DH31|HV118_HUMAN Immunoglobulin heavy variable 1-18 OS=Homo sapiens OX=9606 GN=IGHV1-18 PE=3 SV=1	0	0	0	0	0	0	0	0	0	0	0	0	#DIV/0!	#DIV/0!	#DIV/0!	#DIV/0!	#DIV/0!	#DIV/0!
P36955;I3L4F9;I3L107;I3L4Z0;I3L4N7;CON__Q95121;I3L2R7;I3L3Z3;I3L425;I3L1U4	sp|P36955|PEDF_HUMAN Pigment epithelium-derived factor OS=Homo sapiens OX=9606 GN=SERPINF1 PE=1 SV=4	0	0	0	0	0	0	0	0	0	0	0	0	#DIV/0!	#DIV/0!	#DIV/0!	#DIV/0!	#DIV/0!	#DIV/0!
A0A286YEY5;P01877	tr|A0A286YEY5|A0A286YEY5_HUMAN Immunoglobulin heavy constant alpha 2 (Fragment) OS=Homo sapiens OX=9606 GN=IGHA2 PE=1 SV=1;sp|P01877|IGHA2_HUMAN Immunoglobulin heavy constant alpha 2 OS=Homo sapiens OX=9606 GN=IGHA2 PE=1 SV=4	0	0	0	0	0	0	0	0	0	0	0	0	#DIV/0!	#DIV/0!	#DIV/0!	#DIV/0!	#DIV/0!	#DIV/0!
A0A0B4J2H0	sp|A0A0B4J2H0|HV69D_HUMAN Immunoglobulin heavy variable 1-69D OS=Homo sapiens OX=9606 GN=IGHV1-69D PE=1 SV=1	0	0	0	0	0	0	0	0	0	0	0	0	#DIV/0!	#DIV/0!	#DIV/0!	#DIV/0!	#DIV/0!	#DIV/0!
A0A0A0MS09;P01880;P01880-2	tr|A0A0A0MS09|A0A0A0MS09_HUMAN Immunoglobulin heavy constant delta (Fragment) OS=Homo sapiens OX=9606 GN=IGHD PE=1 SV=1;sp|P01880|IGHD_HUMAN Immunoglobulin heavy constant delta OS=Homo sapiens OX=9606 GN=IGHD PE=1 SV=3;sp|P01880-2|IGHD_HUMAN Isoform 2 of I	0	0	0	0	0	0	0	0	0	0	0	0	#DIV/0!	#DIV/0!	#DIV/0!	#DIV/0!	#DIV/0!	#DIV/0!
Q2WGJ9	sp|Q2WGJ9|FR1L6_HUMAN Fer-1-like protein 6 OS=Homo sapiens OX=9606 GN=FER1L6 PE=2 SV=2	0	0	0	0	0	0	0	0	0	0	0	0	#DIV/0!	#DIV/0!	#DIV/0!	#DIV/0!	#DIV/0!	#DIV/0!
P35858;P35858-2	sp|P35858|ALS_HUMAN Insulin-like growth factor-binding protein complex acid labile subunit OS=Homo sapiens OX=9606 GN=IGFALS PE=1 SV=1;sp|P35858-2|ALS_HUMAN Isoform 2 of Insulin-like growth factor-binding protein complex acid labile subunit OS=Homo sapiens	0	0	0	0	0	0	0	0	0	0	0	0	#DIV/0!	#DIV/0!	#DIV/0!	#DIV/0!	#DIV/0!	#DIV/0!
Q2FDQ4	sp|Q2FDQ4|ALF1_STAA3 Fructose-bisphosphate aldolase class 1 OS=Staphylococcus aureus (strain USA300) OX=367830 GN=fda PE=3 SV=1	45638000	102510000	118580000	112890000	154590000	118500000	25049000	35892000	29331000	8.89093e+07	128660000	3.00907e+07	1.44709	0.338442	0.233877	0.196793	0.0580889	0.00184028
P00748	sp|P00748|FA12_HUMAN Coagulation factor XII OS=Homo sapiens OX=9606 GN=F12 PE=1 SV=3	0	0	0	0	0	0	0	0	0	0	0	0	#DIV/0!	#DIV/0!	#DIV/0!	#DIV/0!	#DIV/0!	#DIV/0!
Q2FIB3	sp|Q2FIB3|G6PI_STAA3 Glucose-6-phosphate isomerase OS=Staphylococcus aureus (strain USA300) OX=367830 GN=pgi PE=3 SV=1	44843000	124750000	76296000	105870000	83827000	68977000	17337000	41709000	45604000	81963000	8.62247e+07	3.48833e+07	1.052	0.425599	0.404563	0.875827	0.131253	0.0209318
Q2FK29	sp|Q2FK29|LDH1_STAA3 L-lactate dehydrogenase 1 OS=Staphylococcus aureus (strain USA300) OX=367830 GN=ldh1 PE=3 SV=2	32064000	93096000	113940000	83252000	104640000	105180000	49467000	96748000	138280000	79700000	9.76907e+07	9.48317e+07	1.22573	1.18986	0.970734	0.521037	0.692035	0.919741
H0YAC1;P03952;E9PBC5;C9JCT1;C9J075	tr|H0YAC1|H0YAC1_HUMAN Plasma kallikrein (Fragment) OS=Homo sapiens OX=9606 GN=KLKB1 PE=1 SV=1;sp|P03952|KLKB1_HUMAN Plasma kallikrein OS=Homo sapiens OX=9606 GN=KLKB1 PE=1 SV=1;tr|E9PBC5|E9PBC5_HUMAN Plasma kallikrein OS=Homo sapiens OX=9606 GN=KLKB1 PE=1	0	0	0	0	0	0	0	0	0	0	0	0	#DIV/0!	#DIV/0!	#DIV/0!	#DIV/0!	#DIV/0!	#DIV/0!
A0A075B6I9	sp|A0A075B6I9|LV746_HUMAN Immunoglobulin lambda variable 7-46 OS=Homo sapiens OX=9606 GN=IGLV7-46 PE=3 SV=4	0	0	0	0	0	0	0	0	0	0	0	0	#DIV/0!	#DIV/0!	#DIV/0!	#DIV/0!	#DIV/0!	#DIV/0!
A0A075B6K4	sp|A0A075B6K4|LV310_HUMAN Immunoglobulin lambda variable 3-10 OS=Homo sapiens OX=9606 GN=IGLV3-10 PE=3 SV=2	0	0	0	0	0	0	0	0	0	0	0	0	#DIV/0!	#DIV/0!	#DIV/0!	#DIV/0!	#DIV/0!	#DIV/0!
A0A0H2XFQ3	tr|A0A0H2XFQ3|A0A0H2XFQ3_STAA3 Cysteine synthase OS=Staphylococcus aureus (strain USA300) OX=367830 GN=cysK PE=3 SV=1	35612000	142400000	44702000	95289000	195770000	154660000	20686000	43633000	60866000	74238000	148573000	4.17283e+07	2.00131	0.562089	0.280861	0.173404	0.418851	0.0272146
A0A0H2XIT3	tr|A0A0H2XIT3|A0A0H2XIT3_STAA3 Acetoin(diacetyl) reductase OS=Staphylococcus aureus (strain USA300) OX=367830 GN=SAUSA300_0129 PE=3 SV=1	61549000	81981000	53773000	345520000	376620000	315690000	21952000	39981000	66892000	6.57677e+07	3.45943e+08	4.29417e+07	5.26008	0.65293	0.124129	0.000136301	0.21561	0.000158381
Q2FK44	sp|Q2FK44|PFLB_STAA3 Formate acetyltransferase OS=Staphylococcus aureus (strain USA300) OX=367830 GN=pflB PE=3 SV=1	51377000	97985000	41439000	154900000	68278000	46578000	24004000	71629000	48481000	6.36003e+07	8.99187e+07	48038000	1.41381	0.755311	0.534238	0.520415	0.521946	0.307388
G3XAM2;E7ETH0;P05156;A0A2R8Y3M9;D6R9Z8;CON__Q32PI4	tr|G3XAM2|G3XAM2_HUMAN Complement factor I OS=Homo sapiens OX=9606 GN=CFI PE=1 SV=1;tr|E7ETH0|E7ETH0_HUMAN Complement factor I OS=Homo sapiens OX=9606 GN=CFI PE=1 SV=1;sp|P05156|CFAI_HUMAN Complement factor I OS=Homo sapiens OX=9606 GN=CFI PE=1 SV=2;tr|A0A	0	0	0	0	0	0	0	0	0	0	0	0	#DIV/0!	#DIV/0!	#DIV/0!	#DIV/0!	#DIV/0!	#DIV/0!
A0A0H2XIH6	tr|A0A0H2XIH6|A0A0H2XIH6_STAA3 Transketolase OS=Staphylococcus aureus (strain USA300) OX=367830 GN=tkt PE=3 SV=1	42849000	63732000	66838000	73018000	84223000	76255000	6529400	9406000	52551000	5.78063e+07	77832000	22828800	1.34643	0.394919	0.293309	0.0718481	0.104032	0.0226315
Q2FIM0	sp|Q2FIM0|PGK_STAA3 Phosphoglycerate kinase OS=Staphylococcus aureus (strain USA300) OX=367830 GN=pgk PE=3 SV=1	42189000	67504000	60447000	170770000	174670000	95926000	21565000	35874000	45167000	5.67133e+07	147122000	34202000	2.59413	0.603068	0.232474	0.0276613	0.0919	0.0130858
A0A096LPE2;P35542;A0A3B3ISW8;E9PR14;G3V1D9;P0DJI9-2;P0DJI9	tr|A0A096LPE2|A0A096LPE2_HUMAN SAA2-SAA4 readthrough OS=Homo sapiens OX=9606 GN=SAA2-SAA4 PE=3 SV=1;sp|P35542|SAA4_HUMAN Serum amyloid A-4 protein OS=Homo sapiens OX=9606 GN=SAA4 PE=1 SV=2	0	0	0	0	0	0	0	0	0	0	0	0	#DIV/0!	#DIV/0!	#DIV/0!	#DIV/0!	#DIV/0!	#DIV/0!
P29622	sp|P29622|KAIN_HUMAN Kallistatin OS=Homo sapiens OX=9606 GN=SERPINA4 PE=1 SV=3	0	0	0	0	0	0	0	0	0	0	0	0	#DIV/0!	#DIV/0!	#DIV/0!	#DIV/0!	#DIV/0!	#DIV/0!
Q2FHI1	sp|Q2FHI1|EFTS_STAA3 Elongation factor Ts OS=Staphylococcus aureus (strain USA300) OX=367830 GN=tsf PE=3 SV=1	44606000	45043000	67031000	69597000	71572000	70032000	13470000	37946000	25517000	5.22267e+07	7.04003e+07	2.56443e+07	1.34798	0.49102	0.364264	0.0706865	0.0602095	0.00322284
A0A075B7D0	tr|A0A075B7D0|A0A075B7D0_HUMAN Immunoglobulin heavy variable 1/OR15-1 (non-functional) (Fragment) OS=Homo sapiens OX=9606 GN=IGHV1OR15-1 PE=1 SV=1	0	0	0	0	0	0	0	0	0	0	0	0	#DIV/0!	#DIV/0!	#DIV/0!	#DIV/0!	#DIV/0!	#DIV/0!
Q2FE81	sp|Q2FE81|GPMA_STAA3 2,3-bisphosphoglycerate-dependent phosphoglycerate mutase OS=Staphylococcus aureus (strain USA300) OX=367830 GN=gpmA PE=3 SV=1	33673000	73857000	45044000	36142000	33834000	34555000	10312000	6723700	0	50858000	3.48437e+07	5.67857e+06	0.685117	0.111655	0.162973	0.252208	0.021528	0.00070988
I3L4N8;A0A804GS07;P63261;A0A6Q8PFE4;I3L3I0;I3L1U9;P63267-2;Q6S8J3;A5A3E0;J3KT65;I3L3R2;A0A2R8YEA7;K7EM38;P0CG38;A0A2R8YFE2;Q562R1;F8WCH0;P0CG39;A0A7P0TBL1;Q9BYX7	tr|I3L4N8|I3L4N8_HUMAN Actin, cytoplasmic 2 OS=Homo sapiens OX=9606 GN=ACTG1 PE=1 SV=9;tr|A0A804GS07|A0A804GS07_HUMAN Actin, cytoplasmic 2 OS=Homo sapiens OX=9606 GN=ACTG1 PE=1 SV=1;sp|P63261|ACTG_HUMAN Actin, cytoplasmic 2 OS=Homo sapiens OX=9606 GN=ACTG1	171940000	0	6917500	1849300	0	0	0	5754100	0	5.96192e+07	616433	1.91803e+06	0.0103395	0.0321714	3.1115	0.353015	0.362805	0.553434
A0A0C4DH38	sp|A0A0C4DH38|HV551_HUMAN Immunoglobulin heavy variable 5-51 OS=Homo sapiens OX=9606 GN=IGHV5-51 PE=3 SV=1	0	0	0	0	0	0	0	0	0	0	0	0	#DIV/0!	#DIV/0!	#DIV/0!	#DIV/0!	#DIV/0!	#DIV/0!
Q2FDQ7	sp|Q2FDQ7|LDH2_STAA3 L-lactate dehydrogenase 2 OS=Staphylococcus aureus (strain USA300) OX=367830 GN=ldh2 PE=3 SV=1	34651000	72929000	30465000	75237000	53759000	53931000	22675000	60537000	52603000	46015000	6.09757e+07	4.52717e+07	1.32513	0.983846	0.742455	0.382895	0.968622	0.311111
P00488;Q9NQP5;A6PVK5;H0Y796	sp|P00488|F13A_HUMAN Coagulation factor XIII A chain OS=Homo sapiens OX=9606 GN=F13A1 PE=1 SV=4	0	0	0	0	0	0	0	0	0	0	0	0	#DIV/0!	#DIV/0!	#DIV/0!	#DIV/0!	#DIV/0!	#DIV/0!
Q2FFA2	sp|Q2FFA2|LUKL2_STAA3 Uncharacterized leukocidin-like protein 2 OS=Staphylococcus aureus (strain USA300) OX=367830 GN=SAUSA300_1975 PE=3 SV=1	30065000	65030000	31626000	117000000	54083000	66629000	7706300	24353000	4203700	4.22403e+07	7.92373e+07	1.20877e+07	1.87587	0.286164	0.15255	0.173245	0.0809896	0.0292862
A0A0C4DH25	sp|A0A0C4DH25|KVD20_HUMAN Immunoglobulin kappa variable 3D-20 OS=Homo sapiens OX=9606 GN=IGKV3D-20 PE=3 SV=1	0	0	0	0	0	0	0	0	0	0	0	0	#DIV/0!	#DIV/0!	#DIV/0!	#DIV/0!	#DIV/0!	#DIV/0!
P01782	sp|P01782|HV309_HUMAN Immunoglobulin heavy variable 3-9 OS=Homo sapiens OX=9606 GN=IGHV3-9 PE=1 SV=2	0	0	0	0	0	0	0	0	0	0	0	0	#DIV/0!	#DIV/0!	#DIV/0!	#DIV/0!	#DIV/0!	#DIV/0!
P06310;A0A075B6S6	sp|P06310|KV230_HUMAN Immunoglobulin kappa variable 2-30 OS=Homo sapiens OX=9606 GN=IGKV2-30 PE=3 SV=2;sp|A0A075B6S6|KVD30_HUMAN Immunoglobulin kappa variable 2D-30 OS=Homo sapiens OX=9606 GN=IGKV2D-30 PE=3 SV=1	0	0	0	0	0	0	0	0	0	0	0	0	#DIV/0!	#DIV/0!	#DIV/0!	#DIV/0!	#DIV/0!	#DIV/0!
A0A0H2XJL5	tr|A0A0H2XJL5|A0A0H2XJL5_STAA3 Uncharacterized protein OS=Staphylococcus aureus (strain USA300) OX=367830 GN=SAUSA300_0173 PE=4 SV=1	49946000	49416000	25804000	15601000	0	4355600	12778000	47015000	55807000	41722000	6652200	3.85333e+07	0.159441	0.923573	5.79257	0.0190296	0.845594	0.0838887
A0A0J9YXX1	sp|A0A0J9YXX1|HV5X1_HUMAN Immunoglobulin heavy variable 5-10-1 OS=Homo sapiens OX=9606 GN=IGHV5-10-1 PE=3 SV=1	0	0	0	0	0	0	0	0	0	0	0	0	#DIV/0!	#DIV/0!	#DIV/0!	#DIV/0!	#DIV/0!	#DIV/0!
A0A075B6I0	sp|A0A075B6I0|LV861_HUMAN Immunoglobulin lambda variable 8-61 OS=Homo sapiens OX=9606 GN=IGLV8-61 PE=3 SV=7	0	0	0	0	0	0	0	0	0	0	0	0	#DIV/0!	#DIV/0!	#DIV/0!	#DIV/0!	#DIV/0!	#DIV/0!
A0A0H2XHM8	tr|A0A0H2XHM8|A0A0H2XHM8_STAA3 Glutamine synthetase OS=Staphylococcus aureus (strain USA300) OX=367830 GN=glnA PE=3 SV=1	33196000	40949000	47197000	81430000	57096000	80827000	0	0	0	4.04473e+07	7.31177e+07	0	1.80773	0	0	0.0219845	0.000564581	0.000800181
A0A0H2XH82	tr|A0A0H2XH82|A0A0H2XH82_STAA3 Putative lipoprotein OS=Staphylococcus aureus (strain USA300) OX=367830 GN=SAUSA300_0372 PE=4 SV=1	30605000	19933000	70512000	5660200	0	3461200	100680000	64843000	110910000	40350000	3.04047e+06	9.21443e+07	0.0753523	2.28363	30.306	0.0735452	0.0673411	0.00317704
A0A0H2XHC4	tr|A0A0H2XHC4|A0A0H2XHC4_STAA3 2,3-bisphosphoglycerate-independent phosphoglycerate mutase OS=Staphylococcus aureus (strain USA300) OX=367830 GN=gpmI PE=3 SV=1	35562000	49717000	33784000	87507000	81353000	64593000	0	35821000	19689000	3.96877e+07	7.78177e+07	1.85033e+07	1.96075	0.466224	0.237778	0.0109506	0.139751	0.00879343
O14791;O14791-2;O14791-3;B1AH96;B1AH94	sp|O14791|APOL1_HUMAN Apolipoprotein L1 OS=Homo sapiens OX=9606 GN=APOL1 PE=1 SV=5;sp|O14791-2|APOL1_HUMAN Isoform 2 of Apolipoprotein L1 OS=Homo sapiens OX=9606 GN=APOL1;sp|O14791-3|APOL1_HUMAN Isoform 3 of Apolipoprotein L1 OS=Homo sapiens OX=9606 GN=APO	0	0	0	0	0	0	0	0	0	0	0	0	#DIV/0!	#DIV/0!	#DIV/0!	#DIV/0!	#DIV/0!	#DIV/0!
A0A0H2XFH8	tr|A0A0H2XFH8|A0A0H2XFH8_STAA3 Pyruvate dehydrogenase E1 component, beta subunit OS=Staphylococcus aureus (strain USA300) OX=367830 GN=pdhB PE=4 SV=1	16223000	89097000	6233500	203890000	78022000	22675000	0	27445000	13267000	37184500	101529000	1.35707e+07	2.73041	0.364955	0.133663	0.341345	0.435714	0.179935
A0A0C4DH43;A0A0J9YVU5;P01814	sp|A0A0C4DH43|HV70D_HUMAN Immunoglobulin heavy variable 2-70D OS=Homo sapiens OX=9606 GN=IGHV2-70D PE=3 SV=1;tr|A0A0J9YVU5|A0A0J9YVU5_HUMAN Immunoglobulin heavy variable 2-70 (Fragment) OS=Homo sapiens OX=9606 GN=IGHV2-70 PE=1 SV=1;sp|P01814|HV270_HUMAN Im	0	0	0	0	0	0	0	0	0	0	0	0	#DIV/0!	#DIV/0!	#DIV/0!	#DIV/0!	#DIV/0!	#DIV/0!
P05543;CON__Q9TT36	sp|P05543|THBG_HUMAN Thyroxine-binding globulin OS=Homo sapiens OX=9606 GN=SERPINA7 PE=1 SV=2	0	0	0	0	0	0	0	0	0	0	0	0	#DIV/0!	#DIV/0!	#DIV/0!	#DIV/0!	#DIV/0!	#DIV/0!
A0A075B6K0	sp|A0A075B6K0|LV316_HUMAN Immunoglobulin lambda variable 3-16 OS=Homo sapiens OX=9606 GN=IGLV3-16 PE=3 SV=2	0	0	0	0	0	0	0	0	0	0	0	0	#DIV/0!	#DIV/0!	#DIV/0!	#DIV/0!	#DIV/0!	#DIV/0!
Q2FJM6	sp|Q2FJM6|IMDH_STAA3 Inosine-5-monophosphate dehydrogenase OS=Staphylococcus aureus (strain USA300) OX=367830 GN=guaB PE=3 SV=1	23139000	49645000	38298000	64331000	57224000	57472000	9162300	29713000	13827000	3.70273e+07	5.96757e+07	1.75674e+07	1.61167	0.474445	0.294382	0.0476922	0.120261	0.00316993
Q2FGW1	sp|Q2FGW1|EBPS_STAA3 Elastin-binding protein EbpS OS=Staphylococcus aureus (strain USA300) OX=367830 GN=ebpS PE=3 SV=3	45353000	16629000	44536000	0	0	32189000	32034000	21783000	0	35506000	1.07297e+07	17939000	0.302193	0.505239	1.67191	0.158024	0.258705	0.640536
A0A0H2XGG1	tr|A0A0H2XGG1|A0A0H2XGG1_STAA3 6-phosphogluconate dehydrogenase, decarboxylating OS=Staphylococcus aureus (strain USA300) OX=367830 GN=gnd PE=3 SV=1	30089000	26669000	39946000	61360000	60000000	75761000	2054100	7228400	34870000	3.22347e+07	65707000	14717500	2.0384	0.456574	0.223987	0.00646878	0.18447	0.0109383
Q14520-2;Q14520	sp|Q14520-2|HABP2_HUMAN Isoform 2 of Hyaluronan-binding protein 2 OS=Homo sapiens OX=9606 GN=HABP2;sp|Q14520|HABP2_HUMAN Hyaluronan-binding protein 2 OS=Homo sapiens OX=9606 GN=HABP2 PE=1 SV=1	0	0	0	0	0	0	0	0	0	0	0	0	#DIV/0!	#DIV/0!	#DIV/0!	#DIV/0!	#DIV/0!	#DIV/0!
J3KMZ7;Q9H0H0	tr|J3KMZ7|J3KMZ7_HUMAN Integrator complex subunit 2 OS=Homo sapiens OX=9606 GN=INTS2 PE=1 SV=1;sp|Q9H0H0|INT2_HUMAN Integrator complex subunit 2 OS=Homo sapiens OX=9606 GN=INTS2 PE=1 SV=2	0	0	0	0	0	0	0	0	0	0	0	0	#DIV/0!	#DIV/0!	#DIV/0!	#DIV/0!	#DIV/0!	#DIV/0!
A0A0H2XH45	tr|A0A0H2XH45|A0A0H2XH45_STAA3 Putative lipoprotein OS=Staphylococcus aureus (strain USA300) OX=367830 GN=SAUSA300_0693 PE=4 SV=1	29647000	30436000	34195000	245660000	170310000	198560000	5506900	2910800	1501300	31426000	2.04843e+08	3.30633e+06	6.51828	0.10521	0.0161408	0.00140577	0.000104406	0.000789486
A0A0H2XIH9	tr|A0A0H2XIH9|A0A0H2XIH9_STAA3 Fibrinogen-binding protein OS=Staphylococcus aureus (strain USA300) OX=367830 GN=efb PE=4 SV=1	26286000	30304000	37201000	45575000	40943000	45437000	0	0	0	3.12637e+07	43985000	0	1.4069	0	0	0.0227182	0.000605522	8.52293e-06
O95445;Q5SRP5;O95445-2	sp|O95445|APOM_HUMAN Apolipoprotein M OS=Homo sapiens OX=9606 GN=APOM PE=1 SV=2;tr|Q5SRP5|Q5SRP5_HUMAN Apolipoprotein M OS=Homo sapiens OX=9606 GN=APOM PE=1 SV=1;sp|O95445-2|APOM_HUMAN Isoform 2 of Apolipoprotein M OS=Homo sapiens OX=9606 GN=APOM	0	0	0	0	0	0	0	0	0	0	0	0	#DIV/0!	#DIV/0!	#DIV/0!	#DIV/0!	#DIV/0!	#DIV/0!
Q2FEV9	sp|Q2FEV9|Y2132_STAA3 UPF0457 protein SAUSA300_2132 OS=Staphylococcus aureus (strain USA300) OX=367830 GN=SAUSA300_2132 PE=3 SV=1	28066000	36200000	24286000	23483000	17342000	15101000	18142000	37034000	49045000	2.95173e+07	18642000	3.47403e+07	0.631561	1.17695	1.86355	0.0653947	0.617314	0.159766
A0A0C4DH68;A0A075B6R9	sp|A0A0C4DH68|KV224_HUMAN Immunoglobulin kappa variable 2-24 OS=Homo sapiens OX=9606 GN=IGKV2-24 PE=3 SV=1;sp|A0A075B6R9|KVD24_HUMAN Probable non-functional immunoglobulin kappa variable 2D-24 OS=Homo sapiens OX=9606 GN=IGKV2D-24 PE=1 SV=1	0	0	0	0	0	0	0	0	0	0	0	0	#DIV/0!	#DIV/0!	#DIV/0!	#DIV/0!	#DIV/0!	#DIV/0!
Q2FGE3	sp|Q2FGE3|DNAK_STAA3 Chaperone protein DnaK OS=Staphylococcus aureus (strain USA300) OX=367830 GN=dnaK PE=3 SV=1	23941000	35669000	28541000	36084000	51696000	41444000	12462000	27730000	33032000	2.93837e+07	4.30747e+07	24408000	1.46594	0.830666	0.566644	0.0745746	0.519094	0.0719585
Q2FG40	sp|Q2FG40|KPYK_STAA3 Pyruvate kinase OS=Staphylococcus aureus (strain USA300) OX=367830 GN=pyk PE=3 SV=1	12169000	31987000	41990000	100550000	71387000	24658000	5392900	17272000	21951000	2.87153e+07	6.55317e+07	1.4872e+07	2.28211	0.51791	0.226943	0.196437	0.240558	0.0889113
P22792	sp|P22792|CPN2_HUMAN Carboxypeptidase N subunit 2 OS=Homo sapiens OX=9606 GN=CPN2 PE=1 SV=3	0	0	0	0	0	0	0	0	0	0	0	0	#DIV/0!	#DIV/0!	#DIV/0!	#DIV/0!	#DIV/0!	#DIV/0!
P04432;P01597	sp|P04432|KVD39_HUMAN Immunoglobulin kappa variable 1D-39 OS=Homo sapiens OX=9606 GN=IGKV1D-39 PE=3 SV=2;sp|P01597|KV139_HUMAN Immunoglobulin kappa variable 1-39 OS=Homo sapiens OX=9606 GN=IGKV1-39 PE=1 SV=2	0	0	0	0	0	0	0	0	0	0	0	0	#DIV/0!	#DIV/0!	#DIV/0!	#DIV/0!	#DIV/0!	#DIV/0!
Q2FJE0	sp|Q2FJE0|RL25_STAA3 50S ribosomal protein L25 OS=Staphylococcus aureus (strain USA300) OX=367830 GN=rplY PE=1 SV=1	25240000	25339000	30744000	28592000	39393000	44218000	14223000	17931000	18937000	2.71077e+07	37401000	1.70303e+07	1.37972	0.628248	0.455344	0.106819	0.0121354	0.0135684
A0A0H2XIC6	tr|A0A0H2XIC6|A0A0H2XIC6_STAA3 30S ribosomal protein S1 OS=Staphylococcus aureus (strain USA300) OX=367830 GN=rpsA PE=4 SV=1	27956000	12950000	38227000	51164000	52827000	45286000	0	23844000	49360000	2.63777e+07	49759000	2.44013e+07	1.88641	0.925076	0.49039	0.0383482	0.907828	0.153793
Q2FHH9	sp|Q2FHH9|RRF_STAA3 Ribosome-recycling factor OS=Staphylococcus aureus (strain USA300) OX=367830 GN=frr PE=3 SV=1	26225000	28141000	19214000	12316000	24651000	16361000	9973600	24384000	32461000	2.45267e+07	17776000	2.22729e+07	0.724762	0.908108	1.25297	0.210609	0.767249	0.581687
P02776	sp|P02776|PLF4_HUMAN Platelet factor 4 OS=Homo sapiens OX=9606 GN=PF4 PE=1 SV=2	0	0	0	0	0	0	0	0	0	0	0	0	#DIV/0!	#DIV/0!	#DIV/0!	#DIV/0!	#DIV/0!	#DIV/0!
A0A0H2XEF6	tr|A0A0H2XEF6|A0A0H2XEF6_STAA3 Purine nucleoside phosphorylase DeoD-type OS=Staphylococcus aureus (strain USA300) OX=367830 GN=deoD PE=3 SV=1	13097000	29930000	29787000	44420000	34473000	40919000	0	0	4368300	2.42713e+07	3.99373e+07	1456100	1.64545	0.0599926	0.0364596	0.0677581	0.016798	0.000293651
P01703	sp|P01703|LV140_HUMAN Immunoglobulin lambda variable 1-40 OS=Homo sapiens OX=9606 GN=IGLV1-40 PE=1 SV=2	0	0	0	0	0	0	0	0	0	0	0	0	#DIV/0!	#DIV/0!	#DIV/0!	#DIV/0!	#DIV/0!	#DIV/0!
A0A0H2XKK6	tr|A0A0H2XKK6|A0A0H2XKK6_STAA3 Nitric oxide dioxygenase OS=Staphylococcus aureus (strain USA300) OX=367830 GN=SAUSA300_0234 PE=3 SV=1	15060000	23822000	26951000	10382000	12583000	8972100	0	16380000	24060000	2.19443e+07	10645700	13480000	0.485123	0.614282	1.26624	0.0382152	0.346353	0.712896
Q2FH99	sp|Q2FH99|CATA_STAA3 Catalase OS=Staphylococcus aureus (strain USA300) OX=367830 GN=katA PE=3 SV=1	18560000	20113000	26052000	51010000	25668000	35511000	0	12973000	6760900	21575000	3.73963e+07	6.57797e+06	1.73332	0.304888	0.175899	0.109809	0.0268153	0.0203811
A0A0G2JRQ6	tr|A0A0G2JRQ6|A0A0G2JRQ6_HUMAN Ig-like domain-containing protein (Fragment) OS=Homo sapiens OX=9606 PE=1 SV=4	0	0	0	0	0	0	0	0	0	0	0	0	#DIV/0!	#DIV/0!	#DIV/0!	#DIV/0!	#DIV/0!	#DIV/0!
P18428	sp|P18428|LBP_HUMAN Lipopolysaccharide-binding protein OS=Homo sapiens OX=9606 GN=LBP PE=1 SV=3	0	0	0	0	0	0	0	0	0	0	0	0	#DIV/0!	#DIV/0!	#DIV/0!	#DIV/0!	#DIV/0!	#DIV/0!
P0DP09;A0A0B4J2D9	sp|P0DP09|KV113_HUMAN Immunoglobulin kappa variable 1-13 OS=Homo sapiens OX=9606 GN=IGKV1-13 PE=3 SV=1;sp|A0A0B4J2D9|KVD13_HUMAN Immunoglobulin kappa variable 1D-13 OS=Homo sapiens OX=9606 GN=IGKV1D-13 PE=3 SV=1	0	0	0	0	0	0	0	0	0	0	0	0	#DIV/0!	#DIV/0!	#DIV/0!	#DIV/0!	#DIV/0!	#DIV/0!
Q2FG61	sp|Q2FG61|TIG_STAA3 Trigger factor OS=Staphylococcus aureus (strain USA300) OX=367830 GN=tig PE=3 SV=1	19748000	15384000	29049000	41661000	31622000	40636000	7431400	15136000	23705000	2.13937e+07	37973000	1.54241e+07	1.77496	0.720967	0.406187	0.0320919	0.389532	0.0165395
P04430	sp|P04430|KV116_HUMAN Immunoglobulin kappa variable 1-16 OS=Homo sapiens OX=9606 GN=IGKV1-16 PE=1 SV=2	0	0	0	0	0	0	0	0	0	0	0	0	#DIV/0!	#DIV/0!	#DIV/0!	#DIV/0!	#DIV/0!	#DIV/0!
A0A0A0MT36;A0A0C4DH26	sp|A0A0A0MT36|KVD21_HUMAN Immunoglobulin kappa variable 6D-21 OS=Homo sapiens OX=9606 GN=IGKV6D-21 PE=3 SV=1;sp|A0A0C4DH26|KVD41_HUMAN Probable non-functional immunoglobulin kappa variable 6D-41 OS=Homo sapiens OX=9606 GN=IGKV6D-41 PE=1 SV=1	0	0	0	0	0	0	0	0	0	0	0	0	#DIV/0!	#DIV/0!	#DIV/0!	#DIV/0!	#DIV/0!	#DIV/0!
A0A0H2XEW5	tr|A0A0H2XEW5|A0A0H2XEW5_STAA3 Alpha-hemolysin OS=Staphylococcus aureus (strain USA300) OX=367830 GN=SAUSA300_1058 PE=3 SV=1	22897000	24394000	16513000	18091000	20157000	22779000	0	37542000	14170000	21268000	2.03423e+07	1.72373e+07	0.956476	0.810482	0.847363	0.755131	0.737333	0.792271
O75882-3;O75882-2;O75882	sp|O75882-3|ATRN_HUMAN Isoform 3 of Attractin OS=Homo sapiens OX=9606 GN=ATRN;sp|O75882-2|ATRN_HUMAN Isoform 2 of Attractin OS=Homo sapiens OX=9606 GN=ATRN;sp|O75882|ATRN_HUMAN Attractin OS=Homo sapiens OX=9606 GN=ATRN PE=1 SV=2	0	0	0	0	0	0	0	0	0	0	0	0	#DIV/0!	#DIV/0!	#DIV/0!	#DIV/0!	#DIV/0!	#DIV/0!
Q2FFQ0	sp|Q2FFQ0|Y1795_STAA3 UPF0342 protein SAUSA300_1795 OS=Staphylococcus aureus (strain USA300) OX=367830 GN=SAUSA300_1795 PE=3 SV=1	18270000	30022000	13999000	43038000	55540000	22966000	0	7371300	7253900	2.07637e+07	4.05147e+07	4.87507e+06	1.95123	0.234788	0.120328	0.136666	0.041722	0.0219982
F8W9J4;A0A7P0T890;Q03001;E9PHM6;F6QMI7;Q03001-8;Q03001-14;A0A494C1D7;Q03001-9;Q5T0V7;Q6P0N6;E7ETB9;Q03001-13;Q03001-3	tr|F8W9J4|F8W9J4_HUMAN Dystonin OS=Homo sapiens OX=9606 GN=DST PE=1 SV=1;tr|A0A7P0T890|A0A7P0T890_HUMAN Dystonin OS=Homo sapiens OX=9606 GN=DST PE=1 SV=1;sp|Q03001|DYST_HUMAN Dystonin OS=Homo sapiens OX=9606 GN=DST PE=1 SV=4;tr|E9PHM6|E9PHM6_HUMAN Dystonin	0	0	0	0	0	0	0	0	0	0	0	0	#DIV/0!	#DIV/0!	#DIV/0!	#DIV/0!	#DIV/0!	#DIV/0!
P04275	sp|P04275|VWF_HUMAN von Willebrand factor OS=Homo sapiens OX=9606 GN=VWF PE=1 SV=4	0	0	0	0	0	0	0	0	0	0	0	0	#DIV/0!	#DIV/0!	#DIV/0!	#DIV/0!	#DIV/0!	#DIV/0!
A0A0H2XHL4	tr|A0A0H2XHL4|A0A0H2XHL4_STAA3 Phosphate acetyltransferase OS=Staphylococcus aureus (strain USA300) OX=367830 GN=pta PE=3 SV=1	14979000	34886000	12373000	61574000	46485000	53548000	4421200	4075800	8087200	20746000	53869000	5.52807e+06	2.5966	0.266464	0.102621	0.0165145	0.102914	0.00044199
A0A0H2XHQ2	tr|A0A0H2XHQ2|A0A0H2XHQ2_STAA3 Thioredoxin reductase OS=Staphylococcus aureus (strain USA300) OX=367830 GN=trxB PE=3 SV=1	11277000	23084000	23103000	33528000	34443000	27976000	0	7384300	10559000	1.91547e+07	3.19823e+07	5981100	1.66969	0.312253	0.187013	0.0442196	0.058851	0.00221256
A0A0H2XHS5	tr|A0A0H2XHS5|A0A0H2XHS5_STAA3 Putative thioredoxin OS=Staphylococcus aureus (strain USA300) OX=367830 GN=SAUSA300_0789 PE=4 SV=1	12499000	25710000	17088000	16020000	16211000	21667000	0	17760000	12847000	1.84323e+07	17966000	1.02023e+07	0.9747	0.553502	0.567869	0.918716	0.277919	0.238529
P20851;P20851-2;Q5VVQ7	sp|P20851|C4BPB_HUMAN C4b-binding protein beta chain OS=Homo sapiens OX=9606 GN=C4BPB PE=1 SV=1;sp|P20851-2|C4BPB_HUMAN Isoform 2 of C4b-binding protein beta chain OS=Homo sapiens OX=9606 GN=C4BPB;tr|Q5VVQ7|Q5VVQ7_HUMAN C4b-binding protein beta chain (Frag	0	0	0	0	0	0	0	0	0	0	0	0	#DIV/0!	#DIV/0!	#DIV/0!	#DIV/0!	#DIV/0!	#DIV/0!
A0A0C4DH35	sp|A0A0C4DH35|HV335_HUMAN Probable non-functional immunoglobulin heavy variable 3-35 OS=Homo sapiens OX=9606 GN=IGHV3-35 PE=1 SV=1	0	0	0	0	0	0	0	0	0	0	0	0	#DIV/0!	#DIV/0!	#DIV/0!	#DIV/0!	#DIV/0!	#DIV/0!
A0A0H2XJG3	tr|A0A0H2XJG3|A0A0H2XJG3_STAA3 Dihydrolipoamide acetyltransferase component of pyruvate dehydrogenase complex OS=Staphylococcus aureus (strain USA300) OX=367830 GN=SAUSA300_0995 PE=3 SV=1	0	52254000	0	59878000	35889000	7939000	18152000	19206000	0	17418000	3.45687e+07	1.24527e+07	1.98465	0.714931	0.36023	0.497152	0.801667	0.245177
Q2FJA0	sp|Q2FJA0|RL7_STAA3 50S ribosomal protein L7/L12 OS=Staphylococcus aureus (strain USA300) OX=367830 GN=rplL PE=3 SV=1	3719300	18770000	29113000	41830000	62238000	45715000	4058500	10327000	8308100	1.72008e+07	4.99277e+07	7.56453e+06	2.90264	0.439779	0.15151	0.0276675	0.273621	0.00290011
Q96IY4;A0A087WSY5;Q96IY4-2;A0A6Q8PHS9;A0A6Q8PG06;CON__Q2KIG3	sp|Q96IY4|CBPB2_HUMAN Carboxypeptidase B2 OS=Homo sapiens OX=9606 GN=CPB2 PE=1 SV=2;tr|A0A087WSY5|A0A087WSY5_HUMAN Carboxypeptidase B2 OS=Homo sapiens OX=9606 GN=CPB2 PE=1 SV=1;sp|Q96IY4-2|CBPB2_HUMAN Isoform 2 of Carboxypeptidase B2 OS=Homo sapiens OX=960	0	0	0	0	0	0	0	0	0	0	0	0	#DIV/0!	#DIV/0!	#DIV/0!	#DIV/0!	#DIV/0!	#DIV/0!
P01704	sp|P01704|LV214_HUMAN Immunoglobulin lambda variable 2-14 OS=Homo sapiens OX=9606 GN=IGLV2-14 PE=1 SV=2	0	0	0	0	0	0	0	0	0	0	0	0	#DIV/0!	#DIV/0!	#DIV/0!	#DIV/0!	#DIV/0!	#DIV/0!
O75636-2;O75636	sp|O75636-2|FCN3_HUMAN Isoform 2 of Ficolin-3 OS=Homo sapiens OX=9606 GN=FCN3;sp|O75636|FCN3_HUMAN Ficolin-3 OS=Homo sapiens OX=9606 GN=FCN3 PE=1 SV=2	0	0	0	0	0	0	0	0	0	0	0	0	#DIV/0!	#DIV/0!	#DIV/0!	#DIV/0!	#DIV/0!	#DIV/0!
A0A0H2XH52	tr|A0A0H2XH52|A0A0H2XH52_STAA3 Uncharacterized protein OS=Staphylococcus aureus (strain USA300) OX=367830 GN=SAUSA300_1804 PE=4 SV=1	12369000	29147000	9723000	10963000	11461000	7349700	7965300	9828200	6441000	1.70797e+07	9.92457e+06	8.07817e+06	0.581075	0.47297	0.813957	0.313979	0.21775	0.319054
Q2FFY7	sp|Q2FFY7|PEPVL_STAA3 Putative dipeptidase SAUSA300_1697 OS=Staphylococcus aureus (strain USA300) OX=367830 GN=SAUSA300_1697 PE=3 SV=1	11975000	17411000	20915000	27746000	24334000	18901000	3872200	16479000	17501000	16767000	2.36603e+07	12617400	1.41113	0.752514	0.533272	0.132769	0.461191	0.0955524
A0A0H2XIS2	tr|A0A0H2XIS2|A0A0H2XIS2_STAA3 Branched-chain-amino-acid aminotransferase OS=Staphylococcus aureus (strain USA300) OX=367830 GN=ilvE PE=3 SV=1	13348000	24688000	8943600	20393000	19549000	13181000	7003800	12515000	14036000	1.56599e+07	1.77077e+07	1.11849e+07	1.13077	0.714242	0.631644	0.714484	0.434192	0.104896
A0A087WW43;Q06033-2;Q06033;E7ET33	tr|A0A087WW43|A0A087WW43_HUMAN Inter-alpha-trypsin inhibitor heavy chain H3 OS=Homo sapiens OX=9606 GN=ITIH3 PE=1 SV=1;sp|Q06033-2|ITIH3_HUMAN Isoform 2 of Inter-alpha-trypsin inhibitor heavy chain H3 OS=Homo sapiens OX=9606 GN=ITIH3;sp|Q06033|ITIH3_HUMAN	0	0	0	0	0	0	0	0	0	0	0	0	#DIV/0!	#DIV/0!	#DIV/0!	#DIV/0!	#DIV/0!	#DIV/0!
Q2FJA3	sp|Q2FJA3|RL11_STAA3 50S ribosomal protein L11 OS=Staphylococcus aureus (strain USA300) OX=367830 GN=rplK PE=3 SV=3	15069000	0	31132000	21730000	30477000	24474000	0	0	6507200	1.54003e+07	2.55603e+07	2.16907e+06	1.65973	0.140845	0.0848607	0.338403	0.225693	0.00226973
Q2FFA3	sp|Q2FFA3|LUKL1_STAA3 Uncharacterized leukocidin-like protein 1 OS=Staphylococcus aureus (strain USA300) OX=367830 GN=SAUSA300_1974 PE=3 SV=1	5688200	25405000	14588000	57657000	37860000	42959000	0	9554700	1526100	1.52271e+07	4.61587e+07	3693600	3.03136	0.242568	0.0800196	0.0197951	0.147075	0.0030579
Q2FES2	sp|Q2FES2|RS9_STAA3 30S ribosomal protein S9 OS=Staphylococcus aureus (strain USA300) OX=367830 GN=rpsI PE=3 SV=1	17023000	0	28309000	23573000	26351000	39171000	0	13415000	18868000	1.51107e+07	2.96983e+07	10761000	1.96539	0.712146	0.362344	0.200496	0.684747	0.0623002
Q2FFR1	sp|Q2FFR1|TRAP_STAA3 Signal transduction protein TRAP OS=Staphylococcus aureus (strain USA300) OX=367830 GN=traP PE=3 SV=1	14385000	8696000	20214000	20615000	14483000	19083000	0	7177700	0	1.44317e+07	1.80603e+07	2.39257e+06	1.25144	0.165786	0.132476	0.393858	0.0424329	0.00656863
A0A0C4DH24	sp|A0A0C4DH24|KV621_HUMAN Immunoglobulin kappa variable 6-21 OS=Homo sapiens OX=9606 GN=IGKV6-21 PE=3 SV=1	0	0	0	0	0	0	0	0	0	0	0	0	#DIV/0!	#DIV/0!	#DIV/0!	#DIV/0!	#DIV/0!	#DIV/0!
Q08380;K7EP36;K7ESM3;K7EKQ5;K7EJY8;K7ES75;K7EN99;K7ERZ6;K7EJD3	sp|Q08380|LG3BP_HUMAN Galectin-3-binding protein OS=Homo sapiens OX=9606 GN=LGALS3BP PE=1 SV=1	0	0	0	0	0	0	0	0	0	0	0	0	#DIV/0!	#DIV/0!	#DIV/0!	#DIV/0!	#DIV/0!	#DIV/0!
Q2FJC1	sp|Q2FJC1|PDXS_STAA3 Pyridoxal 5-phosphate synthase subunit PdxS OS=Staphylococcus aureus (strain USA300) OX=367830 GN=pdxS PE=3 SV=1	10368000	17409000	13106000	42786000	21822000	22132000	3973600	12612000	10901000	1.36277e+07	2.89133e+07	9162200	2.12166	0.672323	0.316885	0.102116	0.252527	0.0563349
P48740-2;P48740-4	sp|P48740-2|MASP1_HUMAN Isoform 2 of Mannan-binding lectin serine protease 1 OS=Homo sapiens OX=9606 GN=MASP1;sp|P48740-4|MASP1_HUMAN Isoform 4 of Mannan-binding lectin serine protease 1 OS=Homo sapiens OX=9606 GN=MASP1	0	0	0	0	0	0	0	0	0	0	0	0	#DIV/0!	#DIV/0!	#DIV/0!	#DIV/0!	#DIV/0!	#DIV/0!
V9GYE7;A0A3B3IQ51;P36980-2;P36980;A0A3B3ISW6;A0A3B3IRW0;A0A3B3IS00;A0A3B3IS28	tr|V9GYE7|V9GYE7_HUMAN Complement factor H-related protein 2 OS=Homo sapiens OX=9606 GN=CFHR2 PE=1 SV=1;tr|A0A3B3IQ51|A0A3B3IQ51_HUMAN Complement factor H-related protein 2 OS=Homo sapiens OX=9606 GN=CFHR2 PE=1 SV=1;sp|P36980-2|FHR2_HUMAN Isoform Short of	0	0	0	0	0	0	0	0	0	0	0	0	#DIV/0!	#DIV/0!	#DIV/0!	#DIV/0!	#DIV/0!	#DIV/0!
A0A0C4DH33	sp|A0A0C4DH33|HV124_HUMAN Immunoglobulin heavy variable 1-24 OS=Homo sapiens OX=9606 GN=IGHV1-24 PE=3 SV=1	0	0	0	0	0	0	0	0	0	0	0	0	#DIV/0!	#DIV/0!	#DIV/0!	#DIV/0!	#DIV/0!	#DIV/0!
A0A0H2XJZ3	tr|A0A0H2XJZ3|A0A0H2XJZ3_STAA3 Phosphoenolpyruvate-protein phosphotransferase OS=Staphylococcus aureus (strain USA300) OX=367830 GN=ptsI PE=3 SV=1	9641200	23356000	7862700	24598000	23258000	19347000	0	8817500	15793000	1.362e+07	22401000	8203500	1.64472	0.602314	0.366211	0.162892	0.463952	0.0424969
P01706	sp|P01706|LV211_HUMAN Immunoglobulin lambda variable 2-11 OS=Homo sapiens OX=9606 GN=IGLV2-11 PE=1 SV=2	0	0	0	0	0	0	0	0	0	0	0	0	#DIV/0!	#DIV/0!	#DIV/0!	#DIV/0!	#DIV/0!	#DIV/0!
P15924;P15924-3;P15924-2	sp|P15924|DESP_HUMAN Desmoplakin OS=Homo sapiens OX=9606 GN=DSP PE=1 SV=3;sp|P15924-3|DESP_HUMAN Isoform DSPIa of Desmoplakin OS=Homo sapiens OX=9606 GN=DSP;sp|P15924-2|DESP_HUMAN Isoform DPII of Desmoplakin OS=Homo sapiens OX=9606 GN=DSP	470820000	2825600	7562400	22430000	9782400	17404000	102940000	26454000	12324000	1.60403e+08	16538800	4.72393e+07	0.103108	0.294505	2.85627	0.406576	0.512804	0.340313
A0A0H2XJ98	tr|A0A0H2XJ98|A0A0H2XJ98_STAA3 PTS system, glucose-specific IIA component OS=Staphylococcus aureus (strain USA300) OX=367830 GN=crr PE=4 SV=1	15304000	11677000	13119000	14290000	11612000	18202000	0	12784000	0	1.33667e+07	1.47013e+07	4.26133e+06	1.09985	0.318803	0.28986	0.574266	0.106722	0.0891185
A0A0C4DH36	sp|A0A0C4DH36|HV338_HUMAN Probable non-functional immunoglobulin heavy variable 3-38 OS=Homo sapiens OX=9606 GN=IGHV3-38 PE=1 SV=1	0	0	0	0	0	0	0	0	0	0	0	0	#DIV/0!	#DIV/0!	#DIV/0!	#DIV/0!	#DIV/0!	#DIV/0!
A0A0B4J1V6	sp|A0A0B4J1V6|HV373_HUMAN Immunoglobulin heavy variable 3-73 OS=Homo sapiens OX=9606 GN=IGHV3-73 PE=3 SV=1	0	0	0	0	0	0	0	0	0	0	0	0	#DIV/0!	#DIV/0!	#DIV/0!	#DIV/0!	#DIV/0!	#DIV/0!
A0A0H2XKC1	tr|A0A0H2XKC1|A0A0H2XKC1_STAA3 5-nucleotidase, lipoprotein e(P4) family OS=Staphylococcus aureus (strain USA300) OX=367830 GN=SAUSA300_0307 PE=4 SV=1	0	23401000	15510000	9816300	7051900	4977800	205260000	96209000	0	1.29703e+07	7282000	1.0049e+08	0.561435	7.74765	13.7997	0.462924	0.216464	0.191148
A0A0C4DH34	sp|A0A0C4DH34|HV428_HUMAN Immunoglobulin heavy variable 4-28 OS=Homo sapiens OX=9606 GN=IGHV4-28 PE=3 SV=1	0	0	0	0	0	0	0	0	0	0	0	0	#DIV/0!	#DIV/0!	#DIV/0!	#DIV/0!	#DIV/0!	#DIV/0!
P20742;P20742-2	sp|P20742|PZP_HUMAN Pregnancy zone protein OS=Homo sapiens OX=9606 GN=PZP PE=1 SV=4;sp|P20742-2|PZP_HUMAN Isoform 2 of Pregnancy zone protein OS=Homo sapiens OX=9606 GN=PZP	0	0	0	0	0	0	0	0	0	0	0	0	#DIV/0!	#DIV/0!	#DIV/0!	#DIV/0!	#DIV/0!	#DIV/0!
P06702	sp|P06702|S10A9_HUMAN Protein S100-A9 OS=Homo sapiens OX=9606 GN=S100A9 PE=1 SV=1	32735000	0	0	0	0	0	0	0	0	1.09117e+07	0	0	0	0	#DIV/0!	0.373901	0.373901	#DIV/0!
A0A075B6J9	sp|A0A075B6J9|LV218_HUMAN Immunoglobulin lambda variable 2-18 OS=Homo sapiens OX=9606 GN=IGLV2-18 PE=3 SV=2	0	0	0	0	0	0	0	0	0	0	0	0	#DIV/0!	#DIV/0!	#DIV/0!	#DIV/0!	#DIV/0!	#DIV/0!
Q2FEI9	sp|Q2FEI9|Y2254_STAA3 Putative 2-hydroxyacid dehydrogenase SAUSA300_2254 OS=Staphylococcus aureus (strain USA300) OX=367830 GN=SAUSA300_2254 PE=3 SV=1	10451000	16829000	10383000	17865000	17701000	11264000	5871200	11696000	16788000	1.25543e+07	15610000	1.14517e+07	1.2434	0.912174	0.733615	0.372879	0.78665	0.338684
A0A0J9YX35	sp|A0A0J9YX35|HV64D_HUMAN Immunoglobulin heavy variable 3-64D OS=Homo sapiens OX=9606 GN=IGHV3-64D PE=3 SV=1	0	0	0	0	0	0	0	0	0	0	0	0	#DIV/0!	#DIV/0!	#DIV/0!	#DIV/0!	#DIV/0!	#DIV/0!
P43251-4;P43251;P43251-3;P43251-2;A0A5F9ZH15;A0A5F9ZH80;C9JSN9;A0A5F9ZH57;A0A5F9ZH97;A0A5F9ZHE9;A0A5F9ZHR1;A0A2R8Y5J9;A0A5F9ZHF5	sp|P43251-4|BTD_HUMAN Isoform 4 of Biotinidase OS=Homo sapiens OX=9606 GN=BTD;sp|P43251|BTD_HUMAN Biotinidase OS=Homo sapiens OX=9606 GN=BTD PE=1 SV=2;sp|P43251-3|BTD_HUMAN Isoform 3 of Biotinidase OS=Homo sapiens OX=9606 GN=BTD;sp|P43251-2|BTD_HUMAN Isofo	0	0	0	0	0	0	0	0	0	0	0	0	#DIV/0!	#DIV/0!	#DIV/0!	#DIV/0!	#DIV/0!	#DIV/0!
K7ER74;P02655;V9GYJ8;Q6P163;K7EMC3	tr|K7ER74|K7ER74_HUMAN Apolipoprotein C-II OS=Homo sapiens OX=9606 GN=APOC4-APOC2 PE=1 SV=1;sp|P02655|APOC2_HUMAN Apolipoprotein C-II OS=Homo sapiens OX=9606 GN=APOC2 PE=1 SV=1;tr|V9GYJ8|V9GYJ8_HUMAN Apolipoprotein C-II OS=Homo sapiens OX=9606 GN=APOC2 PE=	0	0	0	0	0	0	0	0	0	0	0	0	#DIV/0!	#DIV/0!	#DIV/0!	#DIV/0!	#DIV/0!	#DIV/0!
A0A075B6H9	sp|A0A075B6H9|LV469_HUMAN Immunoglobulin lambda variable 4-69 OS=Homo sapiens OX=9606 GN=IGLV4-69 PE=1 SV=1	0	0	0	0	0	0	0	0	0	0	0	0	#DIV/0!	#DIV/0!	#DIV/0!	#DIV/0!	#DIV/0!	#DIV/0!
P0DTE1	sp|P0DTE1|HV383_HUMAN Probable non-functional immunoglobulin heavy variable 3-38-3 OS=Homo sapiens OX=9606 GN=IGHV3-38-3 PE=1 SV=1	0	0	0	0	0	0	0	0	0	0	0	0	#DIV/0!	#DIV/0!	#DIV/0!	#DIV/0!	#DIV/0!	#DIV/0!
P15814;C9JEE0	sp|P15814|IGLL1_HUMAN Immunoglobulin lambda-like polypeptide 1 OS=Homo sapiens OX=9606 GN=IGLL1 PE=1 SV=1;tr|C9JEE0|C9JEE0_HUMAN Immunoglobulin lambda-like polypeptide 1 (Fragment) OS=Homo sapiens OX=9606 GN=IGLL1 PE=1 SV=1	0	0	0	0	0	0	0	0	0	0	0	0	#DIV/0!	#DIV/0!	#DIV/0!	#DIV/0!	#DIV/0!	#DIV/0!
A0A0H2XI48	tr|A0A0H2XI48|A0A0H2XI48_STAA3 ABC transporter, substrate-binding protein OS=Staphylococcus aureus (strain USA300) OX=367830 GN=SAUSA300_0618 PE=3 SV=1	7094900	13811000	16418000	19433000	12287000	11373000	10418000	13593000	5200000	12441300	1.43643e+07	9737000	1.15457	0.782635	0.67786	0.636754	0.505479	0.260383
Q2FJP8	sp|Q2FJP8|RS6_STAA3 30S ribosomal protein S6 OS=Staphylococcus aureus (strain USA300) OX=367830 GN=rpsF PE=3 SV=1	6357600	20110000	10774000	18978000	32951000	28111000	0	0	0	1.24139e+07	26680000	0	2.14921	0	0	0.0685519	0.0375738	0.00286918
Q2FDV8	sp|Q2FDV8|CLPL_STAA3 ATP-dependent Clp protease ATP-binding subunit ClpL OS=Staphylococcus aureus (strain USA300) OX=367830 GN=clpL PE=3 SV=1	3264600	9501500	24412000	37966000	40728000	33890000	1640800	7001100	12942000	12392700	37528000	7.19463e+06	3.02823	0.580554	0.191714	0.018783	0.503081	0.0013627
A0A087X1J7;P22352;H0YBE4;E5RG32;H0YC19	tr|A0A087X1J7|A0A087X1J7_HUMAN Glutathione peroxidase OS=Homo sapiens OX=9606 GN=GPX3 PE=1 SV=1;sp|P22352|GPX3_HUMAN Glutathione peroxidase 3 OS=Homo sapiens OX=9606 GN=GPX3 PE=1 SV=2;tr|H0YBE4|H0YBE4_HUMAN Glutathione peroxidase 3 (Fragment) OS=Homo sapie	0	0	0	0	0	0	0	0	0	0	0	0	#DIV/0!	#DIV/0!	#DIV/0!	#DIV/0!	#DIV/0!	#DIV/0!
P15169;B1AP58;CON__Q2KJ83	sp|P15169|CBPN_HUMAN Carboxypeptidase N catalytic chain OS=Homo sapiens OX=9606 GN=CPN1 PE=1 SV=1	0	0	0	0	0	0	0	0	0	0	0	0	#DIV/0!	#DIV/0!	#DIV/0!	#DIV/0!	#DIV/0!	#DIV/0!
A0A0B4J1X8	sp|A0A0B4J1X8|HV343_HUMAN Immunoglobulin heavy variable 3-43 OS=Homo sapiens OX=9606 GN=IGHV3-43 PE=3 SV=1	0	0	0	0	0	0	0	0	0	0	0	0	#DIV/0!	#DIV/0!	#DIV/0!	#DIV/0!	#DIV/0!	#DIV/0!
Q2FIC1	sp|Q2FIC1|PPI1_STAA3 Putative peptidyl-prolyl cis-trans isomerase OS=Staphylococcus aureus (strain USA300) OX=367830 GN=SAUSA300_0857 PE=3 SV=1	7225900	16297000	12043000	12432000	12867000	8381500	0	6434400	9411600	11855300	1.12268e+07	5282000	0.946989	0.445539	0.47048	0.843496	0.160264	0.129707
A0A0H2XEY2	tr|A0A0H2XEY2|A0A0H2XEY2_STAA3 Uncharacterized protein OS=Staphylococcus aureus (strain USA300) OX=367830 GN=SAUSA300_1909 PE=4 SV=1	0	10698000	22644000	9164400	13631000	12184000	0	0	11130000	11114000	11659800	3710000	1.04911	0.333813	0.318187	0.938724	0.380522	0.113555
A0A0H2XI01	tr|A0A0H2XI01|A0A0H2XI01_STAA3 N-acetylmuramoyl-L-alanine amidase domain protein OS=Staphylococcus aureus (strain USA300) OX=367830 GN=SAUSA300_2579 PE=3 SV=1	0	23249000	8895400	21454000	8775300	5197700	7031200	28654000	0	10714800	11809000	1.18951e+07	1.10212	1.11015	1.00729	0.902395	0.919456	0.993501
A0A075B6S5	sp|A0A075B6S5|KV127_HUMAN Immunoglobulin kappa variable 1-27 OS=Homo sapiens OX=9606 GN=IGKV1-27 PE=3 SV=1	0	0	0	0	0	0	0	0	0	0	0	0	#DIV/0!	#DIV/0!	#DIV/0!	#DIV/0!	#DIV/0!	#DIV/0!
A0A0H2XET4	tr|A0A0H2XET4|A0A0H2XET4_STAA3 Transaldolase OS=Staphylococcus aureus (strain USA300) OX=367830 GN=SAUSA300_1725 PE=4 SV=1	0	8616800	23343000	29760000	32908000	39386000	0	5243600	20270000	1.06533e+07	34018000	8.50453e+06	3.1932	0.798303	0.250001	0.0339989	0.825482	0.018999
Q6PL18	sp|Q6PL18|ATAD2_HUMAN ATPase family AAA domain-containing protein 2 OS=Homo sapiens OX=9606 GN=ATAD2 PE=1 SV=1	0	0	0	0	0	0	0	0	0	0	0	0	#DIV/0!	#DIV/0!	#DIV/0!	#DIV/0!	#DIV/0!	#DIV/0!
A0A0H2XFW2	tr|A0A0H2XFW2|A0A0H2XFW2_STAA3 Uncharacterized protein OS=Staphylococcus aureus (strain USA300) OX=367830 GN=SAUSA300_1652 PE=3 SV=1	0	31194000	0	13116000	7821500	0	0	17096000	0	10398000	6.97917e+06	5.69867e+06	0.671203	0.548054	0.816525	0.772939	0.712097	0.860906
A0A0G2JQJ0;A0A087WSZ0	tr|A0A0G2JQJ0|A0A0G2JQJ0_HUMAN Immunoglobulin kappa variable 1D-8 (Fragment) OS=Homo sapiens OX=9606 GN=IGKV1D-8 PE=1 SV=4;sp|A0A087WSZ0|KVD08_HUMAN Immunoglobulin kappa variable 1D-8 OS=Homo sapiens OX=9606 GN=IGKV1D-8 PE=3 SV=6	0	0	0	0	0	0	0	0	0	0	0	0	#DIV/0!	#DIV/0!	#DIV/0!	#DIV/0!	#DIV/0!	#DIV/0!
Q2FG31	sp|Q2FG31|Y1653_STAA3 UPF0173 metal-dependent hydrolase SAUSA300_1653 OS=Staphylococcus aureus (strain USA300) OX=367830 GN=SAUSA300_1653 PE=3 SV=1	7341300	5661100	17738000	7516000	10509000	10567000	0	5783200	0	10246800	9.53067e+06	1.92773e+06	0.930112	0.18813	0.202266	0.863549	0.121295	0.025
Q2FER5	sp|Q2FER5|RPOA_STAA3 DNA-directed RNA polymerase subunit alpha OS=Staphylococcus aureus (strain USA300) OX=367830 GN=rpoA PE=3 SV=1	5271000	12927000	11946000	19130000	33807000	25923000	0	0	0	10048000	2.62867e+07	0	2.61611	0	0	0.0290854	0.0139457	0.00344477
Q96RL7-4;Q96RL7-2;Q96RL7-3;Q96RL7	sp|Q96RL7-4|VP13A_HUMAN Isoform 4 of Vacuolar protein sorting-associated protein 13A OS=Homo sapiens OX=9606 GN=VPS13A;sp|Q96RL7-2|VP13A_HUMAN Isoform 2 of Vacuolar protein sorting-associated protein 13A OS=Homo sapiens OX=9606 GN=VPS13A;sp|Q96RL7-3|VP13A_	0	0	0	0	0	0	0	0	0	0	0	0	#DIV/0!	#DIV/0!	#DIV/0!	#DIV/0!	#DIV/0!	#DIV/0!
Q2FER6	sp|Q2FER6|RL17_STAA3 50S ribosomal protein L17 OS=Staphylococcus aureus (strain USA300) OX=367830 GN=rplQ PE=3 SV=1	0	0	29998000	20716000	22086000	36414000	0	11047000	0	9.99933e+06	2.64053e+07	3.68233e+06	2.64071	0.368258	0.139454	0.21645	0.585192	0.021774
A0A0H2XID2	tr|A0A0H2XID2|A0A0H2XID2_STAA3 Methionine--tRNA ligase OS=Staphylococcus aureus (strain USA300) OX=367830 GN=metS PE=3 SV=1	5885300	12990000	11085000	32136000	24409000	19466000	0	11248000	8568900	9.98677e+06	25337000	6.60563e+06	2.53706	0.661439	0.260711	0.0225965	0.445743	0.0201413
P01743	sp|P01743|HV146_HUMAN Immunoglobulin heavy variable 1-46 OS=Homo sapiens OX=9606 GN=IGHV1-46 PE=1 SV=2	0	0	0	0	0	0	0	0	0	0	0	0	#DIV/0!	#DIV/0!	#DIV/0!	#DIV/0!	#DIV/0!	#DIV/0!
Q2FJM5	sp|Q2FJM5|GUAA_STAA3 GMP synthase [glutamine-hydrolyzing] OS=Staphylococcus aureus (strain USA300) OX=367830 GN=guaA PE=3 SV=1	3462200	14159000	12165000	19059000	12724000	14202000	1441200	10282000	4302400	9.92873e+06	1.53283e+07	5.34187e+06	1.54384	0.538021	0.348496	0.228465	0.33529	0.0365742
P01742	sp|P01742|HV169_HUMAN Immunoglobulin heavy variable 1-69 OS=Homo sapiens OX=9606 GN=IGHV1-69 PE=1 SV=2	0	0	0	0	0	0	0	0	0	0	0	0	#DIV/0!	#DIV/0!	#DIV/0!	#DIV/0!	#DIV/0!	#DIV/0!
Q2FER3	sp|Q2FER3|RS13_STAA3 30S ribosomal protein S13 OS=Staphylococcus aureus (strain USA300) OX=367830 GN=rpsM PE=3 SV=1	19898000	9779700	0	33521000	31618000	44164000	0	11607000	0	9.89257e+06	3.64343e+07	3869000	3.683	0.391102	0.106191	0.0187528	0.433526	0.00406529
A0A0H2XHG3	tr|A0A0H2XHG3|A0A0H2XHG3_STAA3 Probable malate:quinone oxidoreductase OS=Staphylococcus aureus (strain USA300) OX=367830 GN=mqo PE=3 SV=1	7213900	16948000	5460000	28473000	14743000	11181000	0	13810000	17038000	9.87397e+06	1.81323e+07	1.02827e+07	1.83638	1.04139	0.56709	0.264456	0.951618	0.34989
Q2FG80	sp|Q2FG80|RL21_STAA3 50S ribosomal protein L21 OS=Staphylococcus aureus (strain USA300) OX=367830 GN=rplU PE=3 SV=1	8022600	0	21133000	43053000	45619000	60267000	0	0	0	9.71853e+06	4.96463e+07	0	5.10842	0	0	0.00810503	0.18973	0.000756468
Q2FH00	sp|Q2FH00|DHA1_STAA3 Alanine dehydrogenase 1 OS=Staphylococcus aureus (strain USA300) OX=367830 GN=ald1 PE=3 SV=1	5183000	7022300	16626000	59333000	42109000	31554000	0	4836500	0	9.61043e+06	44332000	1.61217e+06	4.6129	0.167752	0.0363658	0.0171286	0.109381	0.00662822
Q2FJ93;D6RAL1;Q969S9-5;Q969S9-4;Q969S9-2;Q969S9-3;Q969S9	sp|Q2FJ93|EFG_STAA3 Elongation factor G OS=Staphylococcus aureus (strain USA300) OX=367830 GN=fusA PE=3 SV=3	6544500	16537000	5520800	79237000	88421000	42092000	2777100	34572000	11314000	9534100	6.99167e+07	1.6221e+07	7.33333	1.70137	0.232005	0.0143995	0.545244	0.0345627
Q2FG54	sp|Q2FG54|SYT_STAA3 Threonine--tRNA ligase OS=Staphylococcus aureus (strain USA300) OX=367830 GN=thrS PE=3 SV=1	5155400	9936600	13465000	51423000	25763000	19479000	0	5824500	0	9519000	3.22217e+07	1941500	3.38498	0.203961	0.0602545	0.0870568	0.0704586	0.0384136
E9PFZ2;D6RE86	tr|E9PFZ2|E9PFZ2_HUMAN Ceruloplasmin OS=Homo sapiens OX=9606 GN=CP PE=1 SV=1	0	0	0	0	0	0	0	0	0	0	0	0	#DIV/0!	#DIV/0!	#DIV/0!	#DIV/0!	#DIV/0!	#DIV/0!
Q2FF95	sp|Q2FF95|CH60_STAA3 Chaperonin GroEL OS=Staphylococcus aureus (strain USA300) OX=367830 GN=groEL PE=3 SV=1	3904000	11011000	13545000	13555000	7236100	6824100	0	6813600	5111500	9.48667e+06	9.20507e+06	3.97503e+06	0.970316	0.419013	0.431831	0.941657	0.194281	0.155098
A0A0H2XGD7	tr|A0A0H2XGD7|A0A0H2XGD7_STAA3 ATP-dependent 6-phosphofructokinase OS=Staphylococcus aureus (strain USA300) OX=367830 GN=pfkA PE=3 SV=1	5206600	8682000	13488000	24709000	15643000	18897000	5154100	6594300	3617100	9.12553e+06	1.97497e+07	5.12183e+06	2.16422	0.561264	0.259338	0.0411416	0.191504	0.00630709
Q2FJ70	sp|Q2FJ70|HPS_STAA3 3-hexulose-6-phosphate synthase OS=Staphylococcus aureus (strain USA300) OX=367830 GN=SAUSA300_0555 PE=3 SV=1	11787000	0	15221000	13759000	24545000	18675000	0	12755000	0	9.00267e+06	18993000	4.25167e+06	2.10971	0.472267	0.223854	0.147034	0.490841	0.0490102
A0A0H2XH50	tr|A0A0H2XH50|A0A0H2XH50_STAA3 1,4-dihydroxy-2-naphthoyl-CoA synthase OS=Staphylococcus aureus (strain USA300) OX=367830 GN=menB PE=3 SV=1	0	15705000	11196000	25998000	6090500	18812000	0	0	8138000	8967000	1.69668e+07	2.71267e+06	1.89214	0.302517	0.159881	0.344028	0.311181	0.0906362
A0A0H2XHL5	tr|A0A0H2XHL5|A0A0H2XHL5_STAA3 Thiol peroxidase OS=Staphylococcus aureus (strain USA300) OX=367830 GN=tpx PE=3 SV=1	0	13227000	13482000	25250000	27517000	20163000	0	9459300	16607000	8903000	24310000	8.68877e+06	2.73054	0.975937	0.357415	0.0358865	0.975489	0.0415707
Q2FHT6	sp|Q2FHT6|THIO_STAA3 Thioredoxin OS=Staphylococcus aureus (strain USA300) OX=367830 GN=trxA PE=3 SV=1	9630100	16411000	0	20929000	15424000	4443300	0	6746000	0	8.68037e+06	1.35988e+07	2.24867e+06	1.56661	0.259052	0.165358	0.509143	0.28897	0.100811
P46013-2;P46013	sp|P46013-2|KI67_HUMAN Isoform Short of Proliferation marker protein Ki-67 OS=Homo sapiens OX=9606 GN=MKI67;sp|P46013|KI67_HUMAN Proliferation marker protein Ki-67 OS=Homo sapiens OX=9606 GN=MKI67 PE=1 SV=2	0	0	0	0	0	0	0	0	0	0	0	0	#DIV/0!	#DIV/0!	#DIV/0!	#DIV/0!	#DIV/0!	#DIV/0!
A0A075B7D8	tr|A0A075B7D8|A0A075B7D8_HUMAN Immunoglobulin heavy variable 3/OR15-7 (pseudogene) (Fragment) OS=Homo sapiens OX=9606 GN=IGHV3OR15-7 PE=1 SV=1	0	0	0	0	0	0	0	0	0	0	0	0	#DIV/0!	#DIV/0!	#DIV/0!	#DIV/0!	#DIV/0!	#DIV/0!
Q2FFQ5	sp|Q2FFQ5|PRSA_STAA3 Foldase protein PrsA OS=Staphylococcus aureus (strain USA300) OX=367830 GN=prsA PE=3 SV=1	6347000	6145500	13347000	39691000	26161000	19687000	5603900	9665300	5401100	8.61317e+06	28513000	6890100	3.3104	0.79995	0.241648	0.0350723	0.564235	0.0233485
A0A0H2XHC7	tr|A0A0H2XHC7|A0A0H2XHC7_STAA3 50S ribosomal protein L29 OS=Staphylococcus aureus (strain USA300) OX=367830 GN=rpmC PE=3 SV=1	5776300	11401000	8388100	19831000	11467000	0	0	0	9985800	8521800	1.04327e+07	3328600	1.22423	0.390598	0.319056	0.765057	0.233546	0.345078
A0A0H2XHR8	tr|A0A0H2XHR8|A0A0H2XHR8_STAA3 Uncharacterized protein OS=Staphylococcus aureus (strain USA300) OX=367830 GN=SAUSA300_1856 PE=3 SV=1	12476000	13003000	0	4119300	4165400	2996600	0	10881000	20456000	8493000	3.76043e+06	1.04457e+07	0.442769	1.22991	2.77778	0.32951	0.801747	0.32203
Q16610;Q16610-4;Q16610-2;Q16610-3	sp|Q16610|ECM1_HUMAN Extracellular matrix protein 1 OS=Homo sapiens OX=9606 GN=ECM1 PE=1 SV=2;sp|Q16610-4|ECM1_HUMAN Isoform 4 of Extracellular matrix protein 1 OS=Homo sapiens OX=9606 GN=ECM1;sp|Q16610-2|ECM1_HUMAN Isoform 2 of Extracellular matrix protei	0	0	0	0	0	0	0	0	0	0	0	0	#DIV/0!	#DIV/0!	#DIV/0!	#DIV/0!	#DIV/0!	#DIV/0!
P0DP01	sp|P0DP01|HV108_HUMAN Immunoglobulin heavy variable 1-8 OS=Homo sapiens OX=9606 GN=IGHV1-8 PE=1 SV=1	0	0	0	0	0	0	0	0	0	0	0	0	#DIV/0!	#DIV/0!	#DIV/0!	#DIV/0!	#DIV/0!	#DIV/0!
A0A0H2XIQ2	tr|A0A0H2XIQ2|A0A0H2XIQ2_STAA3 Dihydrolipoyl dehydrogenase OS=Staphylococcus aureus (strain USA300) OX=367830 GN=lpdA PE=3 SV=1	7202600	12039000	6074900	44631000	15612000	15425000	6306400	6696900	5242100	8.43883e+06	2.52227e+07	6081800	2.98888	0.720692	0.241124	0.164434	0.278262	0.12011
A0A0H2XIL0	tr|A0A0H2XIL0|A0A0H2XIL0_STAA3 Uncharacterized protein OS=Staphylococcus aureus (strain USA300) OX=367830 GN=SAUSA300_2164 PE=3 SV=1	14032000	10340000	0	6096100	3737400	8982700	18376000	25442000	24781000	8124000	6.27207e+06	2.28663e+07	0.772042	2.81466	3.64574	0.699593	0.0364554	0.0036334
P80108;P80108-2	sp|P80108|PHLD_HUMAN Phosphatidylinositol-glycan-specific phospholipase D OS=Homo sapiens OX=9606 GN=GPLD1 PE=1 SV=3	0	0	0	0	0	0	0	0	0	0	0	0	#DIV/0!	#DIV/0!	#DIV/0!	#DIV/0!	#DIV/0!	#DIV/0!
A0A0H2XIW1	tr|A0A0H2XIW1|A0A0H2XIW1_STAA3 Oligoendopeptidase F OS=Staphylococcus aureus (strain USA300) OX=367830 GN=pepF PE=3 SV=1	7428100	10556000	6037700	48305000	45563000	44392000	1706400	3002100	4530100	8.00727e+06	4.60867e+07	3.07953e+06	5.75561	0.384592	0.0668205	2.75521e-05	0.0345958	7.03784e-06
P05154;G3V2M1;G3V264;G3V5I3;G3V482;G3V265;G3V4B4;G3V3F5	sp|P05154|IPSP_HUMAN Plasma serine protease inhibitor OS=Homo sapiens OX=9606 GN=SERPINA5 PE=1 SV=3	0	0	0	0	0	0	0	0	0	0	0	0	#DIV/0!	#DIV/0!	#DIV/0!	#DIV/0!	#DIV/0!	#DIV/0!
A0A0H2XJ55	tr|A0A0H2XJ55|A0A0H2XJ55_STAA3 Uncharacterized protein OS=Staphylococcus aureus (strain USA300) OX=367830 GN=SAUSA300_0385 PE=3 SV=1	16391000	0	7484900	4902300	5445900	4846600	6928800	15064000	18886000	7.95863e+06	5.06493e+06	1.36263e+07	0.636407	1.71214	2.69032	0.574637	0.391551	0.0723998
P06276;F8WF14;F8WEX7;H0Y885;H7C4Y0	sp|P06276|CHLE_HUMAN Cholinesterase OS=Homo sapiens OX=9606 GN=BCHE PE=1 SV=1;tr|F8WF14|F8WF14_HUMAN Carboxylic ester hydrolase OS=Homo sapiens OX=9606 GN=BCHE PE=1 SV=1;tr|F8WEX7|F8WEX7_HUMAN Carboxylic ester hydrolase OS=Homo sapiens OX=9606 GN=BCHE PE=1	0	0	0	0	0	0	0	0	0	0	0	0	#DIV/0!	#DIV/0!	#DIV/0!	#DIV/0!	#DIV/0!	#DIV/0!
A0A0H2XK48	tr|A0A0H2XK48|A0A0H2XK48_STAA3 General stress protein 20U OS=Staphylococcus aureus (strain USA300) OX=367830 GN=dps PE=3 SV=1	7807500	15930000	0	11302000	13522000	0	4619800	0	0	7912500	8.27467e+06	1.53993e+06	1.04577	0.19462	0.186102	0.956355	0.259146	0.205624
P01721	sp|P01721|LV657_HUMAN Immunoglobulin lambda variable 6-57 OS=Homo sapiens OX=9606 GN=IGLV6-57 PE=1 SV=2	0	0	0	0	0	0	0	0	0	0	0	0	#DIV/0!	#DIV/0!	#DIV/0!	#DIV/0!	#DIV/0!	#DIV/0!
A0A0H2XI85	tr|A0A0H2XI85|A0A0H2XI85_STAA3 Chorismate mutase/phospho-2-dehydro-3-deoxyheptonate aldolase OS=Staphylococcus aureus (strain USA300) OX=367830 GN=SAUSA300_1683 PE=4 SV=1	5944300	7355100	10304000	14585000	18986000	13406000	5742500	9248900	7096100	7867800	15659000	7362500	1.99026	0.935776	0.470177	0.0215892	0.773472	0.0138345
A0A0H2XEQ2;E9PD92;E7EM57;E7EUI8;P11413;P11413-3;P11413-2	tr|A0A0H2XEQ2|A0A0H2XEQ2_STAA3 Glucose-6-phosphate 1-dehydrogenase OS=Staphylococcus aureus (strain USA300) OX=367830 GN=zwf PE=3 SV=1	5492200	3637600	14098000	33116000	35910000	15550000	0	0	1796100	7742600	28192000	598700	3.64115	0.0773254	0.0212365	0.0457551	0.0947875	0.0125337
A0A0H2XHT7	tr|A0A0H2XHT7|A0A0H2XHT7_STAA3 Histidine-containing protein OS=Staphylococcus aureus (strain USA300) OX=367830 GN=ptsH PE=4 SV=1	7574400	8416000	6997600	18266000	10954000	13309000	0	7081900	0	7.66267e+06	1.41763e+07	2.36063e+06	1.85005	0.308069	0.166519	0.0411845	0.0913609	0.0208953
Q2FIA7	sp|Q2FIA7|Y871_STAA3 Uncharacterized protein SAUSA300_0871 OS=Staphylococcus aureus (strain USA300) OX=367830 GN=SAUSA300_0871 PE=3 SV=1	0	22320000	0	25155000	26231000	17208000	0	0	0	7440000	2.28647e+07	0	3.07321	0	0	0.124889	0.373901	0.00130158
A0A0H2XJC9	tr|A0A0H2XJC9|A0A0H2XJC9_STAA3 3-oxoacyl-[acyl-carrier-protein] reductase OS=Staphylococcus aureus (strain USA300) OX=367830 GN=fabG PE=3 SV=1	0	22203000	0	16031000	13506000	10854000	0	0	0	7401000	1.34637e+07	0	1.81917	0	0	0.466998	0.373901	0.000840927
P23083	sp|P23083|HV102_HUMAN Immunoglobulin heavy variable 1-2 OS=Homo sapiens OX=9606 GN=IGHV1-2 PE=1 SV=2	0	0	0	0	0	0	0	0	0	0	0	0	#DIV/0!	#DIV/0!	#DIV/0!	#DIV/0!	#DIV/0!	#DIV/0!
A0A0H2XGI5	tr|A0A0H2XGI5|A0A0H2XGI5_STAA3 NADH-dependent flavin oxidoreductase OS=Staphylococcus aureus (strain USA300) OX=367830 GN=SAUSA300_0859 PE=4 SV=1	3897500	9950200	7979000	5929400	4806200	4688600	0	8424300	0	7.27557e+06	5141400	2808100	0.706667	0.385963	0.546174	0.307321	0.250351	0.456845
Q2FFH6	sp|Q2FFH6|PPAC_STAA3 Probable manganese-dependent inorganic pyrophosphatase OS=Staphylococcus aureus (strain USA300) OX=367830 GN=ppaC PE=3 SV=1	6432000	7122100	7725300	33630000	20441000	18961000	0	0	12797000	7.09313e+06	24344000	4.26567e+06	3.43205	0.60138	0.175225	0.0210555	0.545139	0.0336248
Q2FJB2	sp|Q2FJB2|SYE_STAA3 Glutamate--tRNA ligase OS=Staphylococcus aureus (strain USA300) OX=367830 GN=gltX PE=3 SV=1	8144400	6697500	5999300	16601000	22245000	16282000	0	0	5205400	6.94707e+06	18376000	1.73513e+06	2.64515	0.249765	0.0944239	0.00495877	0.0477049	0.00306158
P05109	sp|P05109|S10A8_HUMAN Protein S100-A8 OS=Homo sapiens OX=9606 GN=S100A8 PE=1 SV=1	0	0	0	0	0	0	0	0	0	0	0	0	#DIV/0!	#DIV/0!	#DIV/0!	#DIV/0!	#DIV/0!	#DIV/0!
Q2FEC8	sp|Q2FEC8|Y2315_STAA3 Uncharacterized lipoprotein SAUSA300_2315 OS=Staphylococcus aureus (strain USA300) OX=367830 GN=SAUSA300_2315 PE=3 SV=1	0	0	20786000	9529100	5773600	4447900	43472000	27223000	19392000	6.92867e+06	6.58353e+06	30029000	0.950188	4.33402	4.56123	0.963528	0.0802541	0.0318978
Q2FIE5	sp|Q2FIE5|NAGD_STAA3 Acid sugar phosphatase OS=Staphylococcus aureus (strain USA300) OX=367830 GN=nagD PE=3 SV=1	0	11278000	9047800	6178500	8287600	8932500	0	0	0	6.77527e+06	7.79953e+06	0	1.15118	0	0	0.787112	0.120883	0.000720048
P14923;C9JTX4;C9J826;C9JK18;C9JKY1;A0A2R8Y6G0;A0A2R8Y5C3;A0A2R8Y5Z1;B4DGU4	sp|P14923|PLAK_HUMAN Junction plakoglobin OS=Homo sapiens OX=9606 GN=JUP PE=1 SV=3	34371000	0	5196600	3837800	2827400	5610000	24435000	3514100	8853100	13189200	4.09173e+06	12267400	0.310234	0.930109	2.99809	0.444175	0.944318	0.265984
Q2FDS6	sp|Q2FDS6|Y2518_STAA3 Uncharacterized hydrolase SAUSA300_2518 OS=Staphylococcus aureus (strain USA300) OX=367830 GN=SAUSA300_2518 PE=3 SV=1	11207000	9040400	0	3283000	4219600	0	10916000	16819000	14552000	6.74913e+06	2.50087e+06	1.40957e+07	0.370546	2.08852	5.63631	0.310619	0.128174	0.00565258
A0A0B4J1Y8	sp|A0A0B4J1Y8|LV949_HUMAN Immunoglobulin lambda variable 9-49 OS=Homo sapiens OX=9606 GN=IGLV9-49 PE=1 SV=1	0	0	0	0	0	0	0	0	0	0	0	0	#DIV/0!	#DIV/0!	#DIV/0!	#DIV/0!	#DIV/0!	#DIV/0!
A0A0H2XI24	tr|A0A0H2XI24|A0A0H2XI24_STAA3 Aminopeptidase PepS OS=Staphylococcus aureus (strain USA300) OX=367830 GN=pepS PE=3 SV=1	5415500	9541700	5230700	10896000	12417000	10897000	0	0	3822900	6729300	1.14033e+07	1274300	1.69458	0.189366	0.111748	0.0353563	0.0453128	0.00179157
A0A075B6R2;A0A087WW49;A0A075B7B6;A0A087WSY4;P0DP07	sp|A0A075B6R2|HV404_HUMAN Immunoglobulin heavy variable 4-4 OS=Homo sapiens OX=9606 GN=IGHV4-4 PE=3 SV=2;tr|A0A087WW49|A0A087WW49_HUMAN Ig-like domain-containing protein (Fragment) OS=Homo sapiens OX=9606 PE=4 SV=1;tr|A0A075B7B6|A0A075B7B6_HUMAN Immunoglob	0	0	0	0	0	0	0	0	0	0	0	0	#DIV/0!	#DIV/0!	#DIV/0!	#DIV/0!	#DIV/0!	#DIV/0!
Q2FHP4	sp|Q2FHP4|SYI_STAA3 Isoleucine--tRNA ligase OS=Staphylococcus aureus (strain USA300) OX=367830 GN=ileS PE=3 SV=1	3637400	8626100	7711400	33203000	13592000	14838000	0	0	0	6658300	2.05443e+07	0	3.08552	0	0	0.100321	0.0122308	0.0316541
A0A0H2XK58	tr|A0A0H2XK58|A0A0H2XK58_STAA3 Cell division protein FtsZ OS=Staphylococcus aureus (strain USA300) OX=367830 GN=ftsZ PE=3 SV=1	6355000	9471600	4048100	28915000	10967000	10267000	6722500	13295000	10195000	6624900	1.67163e+07	1.00708e+07	2.52326	1.52015	0.602455	0.184551	0.23457	0.357151
Q2FHI3	sp|Q2FHI3|CODY_STAA3 GTP-sensing transcriptional pleiotropic repressor CodY OS=Staphylococcus aureus (strain USA300) OX=367830 GN=codY PE=3 SV=1	6029300	3993000	9817100	12524000	7634200	17000000	0	0	0	6.61313e+06	1.23861e+07	0	1.87295	0	0	0.145351	0.0179107	0.0101857
A0A0H2XH48	tr|A0A0H2XH48|A0A0H2XH48_STAA3 Gamma-hemolysin component B OS=Staphylococcus aureus (strain USA300) OX=367830 GN=hlgB PE=3 SV=1	6969100	6922400	5598200	25359000	10293000	13171000	0	0	0	6.49657e+06	1.62743e+07	0	2.50507	0	0	0.102779	0.000133096	0.0243543
A0A0H2XKN2	tr|A0A0H2XKN2|A0A0H2XKN2_STAA3 Uncharacterized protein OS=Staphylococcus aureus (strain USA300) OX=367830 GN=SAUSA300_pUSA010004 PE=4 SV=1	9281200	0	9624600	0	0	5597200	0	7483500	0	6.30193e+06	1.86573e+06	2494500	0.296057	0.395831	1.33701	0.292549	0.397214	0.849885
A0A0H2XH24	tr|A0A0H2XH24|A0A0H2XH24_STAA3 Threonine synthase OS=Staphylococcus aureus (strain USA300) OX=367830 GN=thrC PE=3 SV=1	0	8680000	9388800	2279900	0	0	0	0	0	6.02293e+06	759967	0	0.126179	0	0	0.166127	0.116728	0.373901
Q2FIM5;M0QYV5;Q16740	sp|Q2FIM5|CLPP_STAA3 ATP-dependent Clp protease proteolytic subunit OS=Staphylococcus aureus (strain USA300) OX=367830 GN=clpP PE=3 SV=1	0	17757000	0	25005000	35034000	22924000	0	0	0	5919000	2.76543e+07	0	4.67213	0	0	0.0360558	0.373901	0.00178118
Q2FKP1	sp|Q2FKP1|RL9_STAA3 50S ribosomal protein L9 OS=Staphylococcus aureus (strain USA300) OX=367830 GN=rplI PE=3 SV=1	5918000	4283000	7505000	6249500	5157400	6794500	0	0	0	5902000	6.06713e+06	0	1.02798	0	0	0.882352	0.00315983	0.000227981
A0A0H2XHB5	tr|A0A0H2XHB5|A0A0H2XHB5_STAA3 Proline dipeptidase OS=Staphylococcus aureus (strain USA300) OX=367830 GN=SAUSA300_1491 PE=3 SV=1	4630500	3822400	8902400	12418000	8008900	11629000	0	2347900	2523600	5785100	10685300	1.62383e+06	1.84704	0.280692	0.151969	0.0780156	0.0788376	0.00460525
Q2FIS2	sp|Q2FIS2|LTAS_STAA3 Lipoteichoic acid synthase OS=Staphylococcus aureus (strain USA300) OX=367830 GN=ltaS PE=3 SV=1	8848800	8237700	0	4696500	4813300	10963000	0	12683000	0	5695500	6.82427e+06	4.22767e+06	1.19819	0.742282	0.619505	0.76482	0.787804	0.610564
A0A024R6I7;A0A0G2JRN3;G3V2B9;G3V544;G3V5R8;G3V387;A0A0B4J278;A0A0G2JPK4;P20848	tr|A0A024R6I7|A0A024R6I7_HUMAN Alpha-1-antitrypsin OS=Homo sapiens OX=9606 GN=SERPINA1 PE=1 SV=1;tr|A0A0G2JRN3|A0A0G2JRN3_HUMAN Alpha-1-antitrypsin OS=Homo sapiens OX=9606 GN=SERPINA1 PE=1 SV=1	0	0	0	0	0	0	0	0	0	0	0	0	#DIV/0!	#DIV/0!	#DIV/0!	#DIV/0!	#DIV/0!	#DIV/0!
P49908;A0A182DWH7;A0A182DWH8	sp|P49908|SEPP1_HUMAN Selenoprotein P OS=Homo sapiens OX=9606 GN=SELENOP PE=1 SV=3;tr|A0A182DWH7|A0A182DWH7_HUMAN Selenoprotein P (Fragment) OS=Homo sapiens OX=9606 GN=SELENOP PE=1 SV=1;tr|A0A182DWH8|A0A182DWH8_HUMAN Selenoprotein P (Fragment) OS=Homo sapi	0	0	0	0	0	0	0	0	0	0	0	0	#DIV/0!	#DIV/0!	#DIV/0!	#DIV/0!	#DIV/0!	#DIV/0!
F8WDD7;H7C0A3;F8WCF6;A0A0A6YYG9;P59998;P59998-3;P59998-2	tr|F8WDD7|F8WDD7_HUMAN Actin-related protein 2/3 complex subunit 4 OS=Homo sapiens OX=9606 GN=ARPC4 PE=3 SV=1;tr|H7C0A3|H7C0A3_HUMAN ARPC4-TTLL3 readthrough (Fragment) OS=Homo sapiens OX=9606 GN=ARPC4-TTLL3 PE=3 SV=1;tr|F8WCF6|F8WCF6_HUMAN Actin-related pr	0	0	0	0	0	0	0	0	0	0	0	0	#DIV/0!	#DIV/0!	#DIV/0!	#DIV/0!	#DIV/0!	#DIV/0!
P01766	sp|P01766|HV313_HUMAN Immunoglobulin heavy variable 3-13 OS=Homo sapiens OX=9606 GN=IGHV3-13 PE=1 SV=2	0	0	0	0	0	0	0	0	0	0	0	0	#DIV/0!	#DIV/0!	#DIV/0!	#DIV/0!	#DIV/0!	#DIV/0!
Q2FIX0	sp|Q2FIX0|Y655_STAA3 Probable transcriptional regulatory protein SAUSA300_0655 OS=Staphylococcus aureus (strain USA300) OX=367830 GN=SAUSA300_0655 PE=3 SV=1	5297400	5132900	6343000	7621300	6960300	7611100	0	7088500	11454000	5591100	7.39757e+06	6.18083e+06	1.3231	1.10548	0.835522	0.0145045	0.86916	0.734431
Q2FG58	sp|Q2FG58|RL20_STAA3 50S ribosomal protein L20 OS=Staphylococcus aureus (strain USA300) OX=367830 GN=rplT PE=3 SV=1	0	0	16136000	38836000	39663000	35573000	0	0	0	5.37867e+06	38024000	0	7.06941	0	0	0.00409777	0.373901	6.92485e-06
Q2FGJ3	sp|Q2FGJ3|EFP_STAA3 Elongation factor P OS=Staphylococcus aureus (strain USA300) OX=367830 GN=efp PE=3 SV=1	0	5573800	10515000	7188600	9754200	5318500	0	0	4853500	5.36293e+06	7.42043e+06	1.61783e+06	1.38365	0.301669	0.218024	0.566551	0.337646	0.0484188
Q2FF16	sp|Q2FF16|UPP_STAA3 Uracil phosphoribosyltransferase OS=Staphylococcus aureus (strain USA300) OX=367830 GN=upp PE=3 SV=1	0	15890000	0	15369000	10869000	7938900	0	0	8644400	5.29667e+06	11392300	2.88147e+06	2.15084	0.544015	0.252931	0.346659	0.709224	0.0774058
Q2FJB5	sp|Q2FJB5|CLPC_STAA3 ATP-dependent Clp protease ATP-binding subunit ClpC OS=Staphylococcus aureus (strain USA300) OX=367830 GN=clpC PE=3 SV=1	3816800	4792800	7075000	23861000	23155000	18213000	0	4750800	6638700	5228200	21743000	3796500	4.15879	0.726158	0.174608	0.00122362	0.550387	0.00250362
A0A0H2XJF4	tr|A0A0H2XJF4|A0A0H2XJF4_STAA3 3-oxoacyl-[acyl-carrier-protein] synthase 2 OS=Staphylococcus aureus (strain USA300) OX=367830 GN=fabF PE=3 SV=1	5339200	2927600	7366400	18302000	13584000	14288000	2095900	0	3184800	5.21107e+06	1.53913e+07	1.76023e+06	2.95359	0.337788	0.114365	0.0064331	0.0953752	0.00143831
Q2FKC0	sp|Q2FKC0|DEOB_STAA3 Phosphopentomutase OS=Staphylococcus aureus (strain USA300) OX=367830 GN=deoB PE=3 SV=1	0	4540200	10868000	21855000	14053000	16750000	0	8081200	0	5.13607e+06	1.75527e+07	2.69373e+06	3.41753	0.524474	0.153466	0.0332657	0.587451	0.0136469
P00740;P00740-2	sp|P00740|FA9_HUMAN Coagulation factor IX OS=Homo sapiens OX=9606 GN=F9 PE=1 SV=2;sp|P00740-2|FA9_HUMAN Isoform 2 of Coagulation factor IX OS=Homo sapiens OX=9606 GN=F9	0	0	0	0	0	0	0	0	0	0	0	0	#DIV/0!	#DIV/0!	#DIV/0!	#DIV/0!	#DIV/0!	#DIV/0!
Q2FJ29	sp|Q2FJ29|SYR_STAA3 Arginine--tRNA ligase OS=Staphylococcus aureus (strain USA300) OX=367830 GN=argS PE=3 SV=1	3830300	6787100	4606900	9917800	9159400	7015800	0	6460000	5213600	5.07477e+06	8.69767e+06	3891200	1.7139	0.766774	0.447384	0.0432023	0.614059	0.0901915
Q2FGY6	sp|Q2FGY6|SYN_STAA3 Asparagine--tRNA ligase OS=Staphylococcus aureus (strain USA300) OX=367830 GN=asnS PE=3 SV=1	4951900	6290700	3326900	5554500	6537900	5178900	4253000	6501100	9101800	4856500	5757100	6.61863e+06	1.18544	1.36284	1.14965	0.395847	0.343692	0.586453
Q2FIN9	sp|Q2FIN9|HPF_STAA3 Ribosome hibernation promotion factor OS=Staphylococcus aureus (strain USA300) OX=367830 GN=hpf PE=1 SV=1	3640400	6796300	4084000	11781000	5848000	5319400	3782300	7300800	5162900	4.84023e+06	7.64947e+06	5.41533e+06	1.58039	1.11882	0.707936	0.28796	0.706483	0.388321
A0A0H2XHU6	tr|A0A0H2XHU6|A0A0H2XHU6_STAA3 D-alanine aminotransferase OS=Staphylococcus aureus (strain USA300) OX=367830 GN=dat PE=3 SV=1	4736500	4557900	4833600	5466600	2617000	3080600	0	4327400	5319000	4.70933e+06	3721400	3.21547e+06	0.790218	0.682786	0.864048	0.327534	0.41258	0.798698
Q2FJE4	sp|Q2FJE4|SP5G_STAA3 Putative septation protein SpoVG OS=Staphylococcus aureus (strain USA300) OX=367830 GN=spoVG PE=3 SV=1	0	2230600	11569000	4142600	5762700	4243900	0	4310000	0	4.59987e+06	4716400	1.43667e+06	1.02533	0.312328	0.304611	0.975606	0.454587	0.098567
Q6ZNF0;M0QYV2;M0R045;M0QXC1	sp|Q6ZNF0|ACP7_HUMAN Acid phosphatase type 7 OS=Homo sapiens OX=9606 GN=ACP7 PE=2 SV=2;tr|M0QYV2|M0QYV2_HUMAN Acid phosphatase type 7 (Fragment) OS=Homo sapiens OX=9606 GN=ACP7 PE=1 SV=1;tr|M0R045|M0R045_HUMAN Acid phosphatase type 7 OS=Homo sapiens OX=960	0	0	0	0	0	0	0	0	0	0	0	0	#DIV/0!	#DIV/0!	#DIV/0!	#DIV/0!	#DIV/0!	#DIV/0!
Q2FKC6	sp|Q2FKC6|SODM2_STAA3 Superoxide dismutase [Mn/Fe] 2 OS=Staphylococcus aureus (strain USA300) OX=367830 GN=sodM PE=3 SV=1	6297400	0	7453700	10160000	12963000	6056500	0	0	0	4583700	9726500	0	2.12198	0	0	0.168521	0.118921	0.00833969
Q2FFY0	sp|Q2FFY0|SYL_STAA3 Leucine--tRNA ligase OS=Staphylococcus aureus (strain USA300) OX=367830 GN=leuS PE=3 SV=1	5006000	4177100	4535100	18227000	9630400	10656000	0	2890300	0	4.57273e+06	12837800	963433	2.80747	0.210691	0.0750466	0.0385137	0.0220586	0.0145241
Q96KN2;J3KRP0	sp|Q96KN2|CNDP1_HUMAN Beta-Ala-His dipeptidase OS=Homo sapiens OX=9606 GN=CNDP1 PE=1 SV=5;tr|J3KRP0|J3KRP0_HUMAN Beta-Ala-His dipeptidase OS=Homo sapiens OX=9606 GN=CNDP1 PE=1 SV=2	0	0	0	0	0	0	0	0	0	0	0	0	#DIV/0!	#DIV/0!	#DIV/0!	#DIV/0!	#DIV/0!	#DIV/0!
P0DP02	sp|P0DP02|HVC33_HUMAN Immunoglobulin heavy variable 3-30-3 OS=Homo sapiens OX=9606 GN=IGHV3-30-3 PE=1 SV=1	0	0	0	0	0	0	0	0	0	0	0	0	#DIV/0!	#DIV/0!	#DIV/0!	#DIV/0!	#DIV/0!	#DIV/0!
P01718	sp|P01718|LV327_HUMAN Immunoglobulin lambda variable 3-27 OS=Homo sapiens OX=9606 GN=IGLV3-27 PE=1 SV=2	0	0	0	0	0	0	0	0	0	0	0	0	#DIV/0!	#DIV/0!	#DIV/0!	#DIV/0!	#DIV/0!	#DIV/0!
A0A0H2XH09	tr|A0A0H2XH09|A0A0H2XH09_STAA3 Adenylate kinase OS=Staphylococcus aureus (strain USA300) OX=367830 GN=adk PE=3 SV=1	4206000	3508000	5881700	6668600	5532700	6273100	0	0	0	4531900	6.15813e+06	0	1.35884	0	0	0.105132	0.00300098	5.02608e-05
Q2FFF8	sp|Q2FFF8|SCIN_STAA3 Staphylococcal complement inhibitor OS=Staphylococcus aureus (strain USA300) OX=367830 GN=scn PE=3 SV=1	0	0	13268000	22576000	27104000	17483000	6917300	14661000	0	4.42267e+06	2.23877e+07	7.19277e+06	5.06203	1.62634	0.321283	0.0263077	0.674424	0.0399412
Q2FKP7	sp|Q2FKP7|SYS_STAA3 Serine--tRNA ligase OS=Staphylococcus aureus (strain USA300) OX=367830 GN=serS PE=3 SV=1	6371400	3835700	2934100	17928000	29188000	21616000	1605700	5265600	7442200	4380400	2.29107e+07	4.77117e+06	5.23027	1.08921	0.208251	0.00592699	0.85387	0.00823095
P01833	sp|P01833|PIGR_HUMAN Polymeric immunoglobulin receptor OS=Homo sapiens OX=9606 GN=PIGR PE=1 SV=4	0	0	0	0	0	0	0	0	0	0	0	0	#DIV/0!	#DIV/0!	#DIV/0!	#DIV/0!	#DIV/0!	#DIV/0!
Q2FI62	sp|Q2FI62|Y916_STAA3 Putative phosphoesterase SAUSA300_0916 OS=Staphylococcus aureus (strain USA300) OX=367830 GN=SAUSA300_0916 PE=3 SV=1	5088200	8038300	0	5308700	6439600	7486600	3795300	7917500	10283000	4375500	6.41163e+06	7.33193e+06	1.46535	1.67568	1.14354	0.4493	0.382664	0.668881
A0A0H2XIK0	tr|A0A0H2XIK0|A0A0H2XIK0_STAA3 Peptide deformylase OS=Staphylococcus aureus (strain USA300) OX=367830 GN=def PE=3 SV=1	0	4106200	8958400	10424000	9404800	14947000	0	2803100	4205600	4.35487e+06	1.15919e+07	2.33623e+06	2.66183	0.536465	0.20154	0.0797894	0.52049	0.0117097
P01764	sp|P01764|HV323_HUMAN Immunoglobulin heavy variable 3-23 OS=Homo sapiens OX=9606 GN=IGHV3-23 PE=1 SV=2	0	0	0	0	0	0	0	0	0	0	0	0	#DIV/0!	#DIV/0!	#DIV/0!	#DIV/0!	#DIV/0!	#DIV/0!
A0A0G2JSC0;A0A087WSX0;A0A0G2JS06	tr|A0A0G2JSC0|A0A0G2JSC0_HUMAN Immunoglobulin lambda variable 5-45 (Fragment) OS=Homo sapiens OX=9606 GN=IGLV5-45 PE=1 SV=1;sp|A0A087WSX0|LV545_HUMAN Immunoglobulin lambda variable 5-45 OS=Homo sapiens OX=9606 GN=IGLV5-45 PE=3 SV=1;sp|A0A0G2JS06|LV539_HUMA	0	0	0	0	0	0	0	0	0	0	0	0	#DIV/0!	#DIV/0!	#DIV/0!	#DIV/0!	#DIV/0!	#DIV/0!
A0A0H2XGF8;A0A494C016;P11498	tr|A0A0H2XGF8|A0A0H2XGF8_STAA3 Pyruvate carboxylase OS=Staphylococcus aureus (strain USA300) OX=367830 GN=pyc PE=4 SV=1	0	13024000	0	11769000	13044000	0	0	3223600	8875300	4.34133e+06	8271000	4.03297e+06	1.90518	0.92897	0.487603	0.548704	0.954303	0.435489
Q2FE79	sp|Q2FE79|SBI_STAA3 Immunoglobulin-binding protein Sbi OS=Staphylococcus aureus (strain USA300) OX=367830 GN=sbi PE=3 SV=1	3860100	4137400	4861800	131760000	69322000	35919000	0	5426600	0	4.28643e+06	7.90003e+07	1.80887e+06	18.4303	0.421998	0.0228969	0.0563936	0.247944	0.0517656
A0A0C4DH73;P01611	sp|A0A0C4DH73|KV112_HUMAN Immunoglobulin kappa variable 1-12 OS=Homo sapiens OX=9606 GN=IGKV1-12 PE=3 SV=1;sp|P01611|KVD12_HUMAN Immunoglobulin kappa variable 1D-12 OS=Homo sapiens OX=9606 GN=IGKV1D-12 PE=1 SV=2	0	0	0	0	0	0	0	0	0	0	0	0	#DIV/0!	#DIV/0!	#DIV/0!	#DIV/0!	#DIV/0!	#DIV/0!
A0A0H2XG16	tr|A0A0H2XG16|A0A0H2XG16_STAA3 Clumping factor A OS=Staphylococcus aureus (strain USA300) OX=367830 GN=clfA PE=4 SV=1	0	5303400	7495000	2706000	0	4385600	10725000	8140400	11289000	4.26613e+06	2.36387e+06	1.00515e+07	0.554101	2.35611	4.25213	0.49959	0.0756719	0.0086868
A0A0H2XKH5;P21399	tr|A0A0H2XKH5|A0A0H2XKH5_STAA3 Aconitate hydratase OS=Staphylococcus aureus (strain USA300) OX=367830 GN=acnA PE=3 SV=1	3233900	9070100	0	16902000	15964000	15198000	0	0	8698800	4.10133e+06	1.60213e+07	2899600	3.90637	0.70699	0.180984	0.0115477	0.775067	0.0111482
P01699	sp|P01699|LV144_HUMAN Immunoglobulin lambda variable 1-44 OS=Homo sapiens OX=9606 GN=IGLV1-44 PE=1 SV=2	0	0	0	0	0	0	0	0	0	0	0	0	#DIV/0!	#DIV/0!	#DIV/0!	#DIV/0!	#DIV/0!	#DIV/0!
Q2FF06	sp|Q2FF06|ALDH_STAA3 Putative aldehyde dehydrogenase OS=Staphylococcus aureus (strain USA300) OX=367830 GN=SAUSA300_2076 PE=3 SV=1	0	7332500	4700300	7461700	7334400	4698300	4533400	15306000	22930000	4.01093e+06	6.49813e+06	1.42565e+07	1.62011	3.5544	2.19393	0.345176	0.149436	0.224997
P61626;F8VV32;A0A0B4J259	sp|P61626|LYSC_HUMAN Lysozyme C OS=Homo sapiens OX=9606 GN=LYZ PE=1 SV=1;tr|F8VV32|F8VV32_HUMAN 1,4-beta-N-acetylmuramidase C OS=Homo sapiens OX=9606 GN=LYZ PE=1 SV=1;tr|A0A0B4J259|A0A0B4J259_HUMAN 1,4-beta-N-acetylmuramidase C OS=Homo sapiens OX=9606 GN=L	0	0	0	0	0	0	0	0	0	0	0	0	#DIV/0!	#DIV/0!	#DIV/0!	#DIV/0!	#DIV/0!	#DIV/0!
Q9NZP8;H0YFL7;F5GWF3;F5H2Z5;H0YF87;H0YFJ9;F5H7C8;F5H6S5	sp|Q9NZP8|C1RL_HUMAN Complement C1r subcomponent-like protein OS=Homo sapiens OX=9606 GN=C1RL PE=1 SV=2;tr|H0YFL7|H0YFL7_HUMAN Complement C1r subcomponent-like protein (Fragment) OS=Homo sapiens OX=9606 GN=C1RL PE=1 SV=1;tr|F5GWF3|F5GWF3_HUMAN Complement C	0	0	0	0	0	0	0	0	0	0	0	0	#DIV/0!	#DIV/0!	#DIV/0!	#DIV/0!	#DIV/0!	#DIV/0!
A0A0H2XFK0	tr|A0A0H2XFK0|A0A0H2XFK0_STAA3 Panton-Valentine leukocidin, LukF-PV OS=Staphylococcus aureus (strain USA300) OX=367830 GN=lukF-PV PE=3 SV=1	5717000	1361700	4909700	50430000	35315000	28403000	0	1090200	0	3.99613e+06	3.80493e+07	363400	9.52154	0.0909379	0.00955076	0.00684602	0.0587548	0.00443554
Q2FG27	sp|Q2FG27|ACKA_STAA3 Acetate kinase OS=Staphylococcus aureus (strain USA300) OX=367830 GN=ackA PE=3 SV=1	2687400	6010300	3255200	11025000	6261000	1441700	0	3544800	3201200	3984300	6.24257e+06	2.24867e+06	1.56679	0.564382	0.360215	0.486731	0.318737	0.252281
A0A0H2XIG9	tr|A0A0H2XIG9|A0A0H2XIG9_STAA3 Gamma-hemolysin component A OS=Staphylococcus aureus (strain USA300) OX=367830 GN=hlgA PE=3 SV=1	4074200	6336400	1144000	58553000	47523000	44135000	0	0	0	3.85153e+06	5.00703e+07	0	13.0001	0	0	0.000554026	0.0624734	0.00032604
A0A0H2XK08	tr|A0A0H2XK08|A0A0H2XK08_STAA3 Oxidoreductase, short chain dehydrogenase/reductase family OS=Staphylococcus aureus (strain USA300) OX=367830 GN=SAUSA300_2275 PE=4 SV=1	0	0	11215000	0	0	5196900	13942000	0	49641000	3.73833e+06	1732300	2.11943e+07	0.463388	5.66946	12.2348	0.65182	0.316112	0.261078
Q2FJH7	sp|Q2FJH7|SLE1_STAA3 N-acetylmuramoyl-L-alanine amidase sle1 OS=Staphylococcus aureus (strain USA300) OX=367830 GN=sle1 PE=3 SV=1	0	11139000	0	3462400	4307700	0	0	0	0	3713000	2.59003e+06	0	0.697558	0	0	0.789775	0.373901	0.120803
A0A0H2XEL7	tr|A0A0H2XEL7|A0A0H2XEL7_STAA3 Secretory antigen SsaA OS=Staphylococcus aureus (strain USA300) OX=367830 GN=ssaA PE=4 SV=1	0	10927000	0	9812400	4324900	4315600	0	23080000	0	3.64233e+06	6.15097e+06	7.69333e+06	1.68874	2.1122	1.25075	0.571589	0.658961	0.854872
A0A0H2XHQ0	tr|A0A0H2XHQ0|A0A0H2XHQ0_STAA3 Putative transcriptional regulator OS=Staphylococcus aureus (strain USA300) OX=367830 GN=SAUSA300_2259 PE=3 SV=1	6774500	0	4037300	0	2964000	0	9394800	0	0	3.60393e+06	988000	3131600	0.274145	0.868939	3.16964	0.300506	0.90454	0.549509
A0A0H2XI99	sp|A0A0H2XI99|ESXA_STAA3 Type VII secretion system extracellular protein A OS=Staphylococcus aureus (strain USA300) OX=367830 GN=esxA PE=1 SV=1	0	0	10741000	1405300	0	0	0	0	27388000	3.58033e+06	468433	9.12933e+06	0.130835	2.54986	19.4891	0.437387	0.601723	0.397062
Q2FF15	sp|Q2FF15|GLYA_STAA3 Serine hydroxymethyltransferase OS=Staphylococcus aureus (strain USA300) OX=367830 GN=glyA PE=3 SV=1	3431200	4593300	2655700	17486000	19489000	15851000	0	0	0	3.56007e+06	1.76087e+07	0	4.94616	0	0	0.000297748	0.00320114	7.46496e-05
Q02413;Q02413-2	sp|Q02413|DSG1_HUMAN Desmoglein-1 OS=Homo sapiens OX=9606 GN=DSG1 PE=1 SV=2	13388000	0	0	3711800	4472200	6885900	11739000	0	7143600	4.46267e+06	5023300	6294200	1.12563	1.41041	1.253	0.908162	0.760822	0.73821
A0A0H2XK42	tr|A0A0H2XK42|A0A0H2XK42_STAA3 Amino acid ABC transporter, amino acid-binding protein OS=Staphylococcus aureus (strain USA300) OX=367830 GN=SAUSA300_2359 PE=4 SV=1	0	10473000	0	11484000	8331900	12236000	0	8898100	0	3491000	1.0684e+07	2.96603e+06	3.06043	0.849623	0.277615	0.123066	0.914285	0.0732906
P06681;A0A0G2JL69;P06681-3;B4DQI1;A0A0G2JIE7;H0Y3H6;P06681-2;A0A0G2JK28;Q8N6L6	sp|P06681|CO2_HUMAN Complement C2 OS=Homo sapiens OX=9606 GN=C2 PE=1 SV=2;tr|A0A0G2JL69|A0A0G2JL69_HUMAN C3/C5 convertase OS=Homo sapiens OX=9606 GN=C2 PE=1 SV=1;sp|P06681-3|CO2_HUMAN Isoform 3 of Complement C2 OS=Homo sapiens OX=9606 GN=C2;tr|B4DQI1|B4DQI	0	0	0	0	0	0	0	0	0	0	0	0	#DIV/0!	#DIV/0!	#DIV/0!	#DIV/0!	#DIV/0!	#DIV/0!
Q2FGF8	sp|Q2FGF8|SYG_STAA3 Glycine--tRNA ligase OS=Staphylococcus aureus (strain USA300) OX=367830 GN=glyQS PE=3 SV=1	4827600	5537800	0	21698000	9063200	6336200	0	2701500	0	3.45513e+06	12365800	900500	3.57896	0.260627	0.0728218	0.151901	0.262182	0.0759732
Q2FEP0	sp|Q2FEP0|RL4_STAA3 50S ribosomal protein L4 OS=Staphylococcus aureus (strain USA300) OX=367830 GN=rplD PE=3 SV=1	0	10057000	0	13342000	16915000	0	0	0	0	3.35233e+06	1.00857e+07	0	3.00855	0	0	0.334574	0.373901	0.121634
Q2FEX1	sp|Q2FEX1|GLMM_STAA3 Phosphoglucosamine mutase OS=Staphylococcus aureus (strain USA300) OX=367830 GN=glmM PE=3 SV=1	3499400	4098300	2432800	9968000	10041000	4962900	0	4411700	8427300	3343500	8.32397e+06	4.27967e+06	2.4896	1.28	0.514138	0.046571	0.725187	0.243287
Q8TCG1;Q8TCG1-2;A0A087X211	sp|Q8TCG1|CIP2A_HUMAN Protein CIP2A OS=Homo sapiens OX=9606 GN=CIP2A PE=1 SV=2;sp|Q8TCG1-2|CIP2A_HUMAN Isoform 2 of Protein CIP2A OS=Homo sapiens OX=9606 GN=CIP2A;tr|A0A087X211|A0A087X211_HUMAN Protein CIP2A OS=Homo sapiens OX=9606 GN=CIP2A PE=1 SV=1	0	0	0	0	0	0	0	0	0	0	0	0	#DIV/0!	#DIV/0!	#DIV/0!	#DIV/0!	#DIV/0!	#DIV/0!
Q2FFZ9	sp|Q2FFZ9|Y1685_STAA3 UPF0478 protein SAUSA300_1685 OS=Staphylococcus aureus (strain USA300) OX=367830 GN=SAUSA300_1685 PE=3 SV=1	0	9773300	0	11812000	0	3341700	0	0	0	3.25777e+06	5.05123e+06	0	1.55052	0	0	0.727245	0.373901	0.224103
A0A0H2XFA9	tr|A0A0H2XFA9|A0A0H2XFA9_STAA3 Glutamine--fructose-6-phosphate aminotransferase [isomerizing] OS=Staphylococcus aureus (strain USA300) OX=367830 GN=glmS PE=3 SV=1	0	6494900	3213400	10024000	5310900	11467000	0	0	4120200	3236100	8.93397e+06	1373400	2.76072	0.4244	0.153728	0.0970928	0.467775	0.0307501
P01714	sp|P01714|LV319_HUMAN Immunoglobulin lambda variable 3-19 OS=Homo sapiens OX=9606 GN=IGLV3-19 PE=1 SV=2	0	0	0	0	0	0	0	0	0	0	0	0	#DIV/0!	#DIV/0!	#DIV/0!	#DIV/0!	#DIV/0!	#DIV/0!
Q2FJ97	sp|Q2FJ97|RPOC_STAA3 DNA-directed RNA polymerase subunit beta OS=Staphylococcus aureus (strain USA300) OX=367830 GN=rpoC PE=3 SV=2	3016900	4761100	1866100	25376000	14364000	9985300	1219700	1332800	831630	3214700	16575100	1.12804e+06	5.15603	0.350902	0.0680565	0.0454659	0.0711938	0.0279906
P00742;Q5JVE8;B7ZBK1	sp|P00742|FA10_HUMAN Coagulation factor X OS=Homo sapiens OX=9606 GN=F10 PE=1 SV=2	0	0	0	0	0	0	0	0	0	0	0	0	#DIV/0!	#DIV/0!	#DIV/0!	#DIV/0!	#DIV/0!	#DIV/0!
A0A0H2XGZ0	tr|A0A0H2XGZ0|A0A0H2XGZ0_STAA3 Phosphomethylpyrimidine kinase OS=Staphylococcus aureus (strain USA300) OX=367830 GN=thiD PE=3 SV=1	0	9122800	0	10950000	6495700	0	0	0	0	3.04093e+06	5.81523e+06	0	1.91232	0	0	0.562532	0.373901	0.141372
Q2FHV1	sp|Q2FHV1|ISDA_STAA3 Iron-regulated surface determinant protein A OS=Staphylococcus aureus (strain USA300) OX=367830 GN=isdA PE=3 SV=1	8965200	0	0	10452000	5788300	10330000	0	0	0	2988400	8.85677e+06	0	2.96372	0	0	0.155589	0.373901	0.00447495
Q2FHG4	sp|Q2FHG4|PNP_STAA3 Polyribonucleotide nucleotidyltransferase OS=Staphylococcus aureus (strain USA300) OX=367830 GN=pnp PE=3 SV=1	4407900	4355900	0	8030000	5967000	5902400	0	5070300	5363500	2.92127e+06	6.63313e+06	3.47793e+06	2.27064	1.19056	0.524327	0.0836359	0.818553	0.167883
A0A0A0MRA3;A0A0A0MTS7;Q8WZ42-3;Q8WZ42-10;Q8WZ42-9;Q8WZ42-5;Q8WZ42-11;Q8WZ42-4;Q8WZ42-7;Q8WZ42-2;Q8WZ42;Q8WZ42-8;Q8WZ42-13;Q8WZ42-12;Q8WZ42-6	tr|A0A0A0MRA3|A0A0A0MRA3_HUMAN Titin OS=Homo sapiens OX=9606 GN=TTN PE=1 SV=1;tr|A0A0A0MTS7|A0A0A0MTS7_HUMAN Titin OS=Homo sapiens OX=9606 GN=TTN PE=1 SV=1;sp|Q8WZ42-3|TITIN_HUMAN Isoform 3 of Titin OS=Homo sapiens OX=9606 GN=TTN;sp|Q8WZ42-10|TITIN_HUMAN I	0	0	0	0	0	0	0	0	0	0	0	0	#DIV/0!	#DIV/0!	#DIV/0!	#DIV/0!	#DIV/0!	#DIV/0!
Q2FJ95	sp|Q2FJ95|RS12_STAA3 30S ribosomal protein S12 OS=Staphylococcus aureus (strain USA300) OX=367830 GN=rpsL PE=3 SV=1	0	8683600	0	25239000	0	0	0	0	0	2.89453e+06	8413000	0	2.90651	0	0	0.568677	0.373901	0.373901
Q2FEQ3	sp|Q2FEQ3|RS8_STAA3 30S ribosomal protein S8 OS=Staphylococcus aureus (strain USA300) OX=367830 GN=rpsH PE=3 SV=1	0	0	8613400	28359000	20671000	19862000	7248800	0	10406000	2.87113e+06	22964000	5.88493e+06	7.99824	2.04969	0.256268	0.00702469	0.513732	0.0140948
Q2FFJ6	sp|Q2FFJ6|GATB_STAA3 Aspartyl/glutamyl-tRNA(Asn/Gln) amidotransferase subunit B OS=Staphylococcus aureus (strain USA300) OX=367830 GN=gatB PE=3 SV=1	2713900	3155000	2472200	12181000	7861100	7792700	0	4389600	0	2.78037e+06	9.27827e+06	1463200	3.33707	0.526262	0.157702	0.0113795	0.422846	0.0192383
A0A0H2XFR7	tr|A0A0H2XFR7|A0A0H2XFR7_STAA3 Chaperone protein ClpB OS=Staphylococcus aureus (strain USA300) OX=367830 GN=clpB PE=3 SV=1	4781000	3544600	0	16159000	11568000	11147000	3704100	6348900	6174900	2775200	12958000	5409300	4.66921	1.94916	0.417449	0.00908557	0.18944	0.0142399
P08571;D6RFL4	sp|P08571|CD14_HUMAN Monocyte differentiation antigen CD14 OS=Homo sapiens OX=9606 GN=CD14 PE=1 SV=2;tr|D6RFL4|D6RFL4_HUMAN Monocyte differentiation antigen CD14 (Fragment) OS=Homo sapiens OX=9606 GN=CD14 PE=1 SV=1	0	0	0	0	0	0	0	0	0	0	0	0	#DIV/0!	#DIV/0!	#DIV/0!	#DIV/0!	#DIV/0!	#DIV/0!
A0A0H2XHD5	tr|A0A0H2XHD5|A0A0H2XHD5_STAA3 Pyruvate dehydrogenase E1 component subunit alpha OS=Staphylococcus aureus (strain USA300) OX=367830 GN=pdhA PE=4 SV=1	1716600	6452700	0	45351000	30985000	11599000	0	8301500	0	2723100	2.93117e+07	2.76717e+06	10.7641	1.01618	0.094405	0.0559539	0.990203	0.0593059
A0A0B4J1V2	sp|A0A0B4J1V2|HV226_HUMAN Immunoglobulin heavy variable 2-26 OS=Homo sapiens OX=9606 GN=IGHV2-26 PE=3 SV=1	0	0	0	0	0	0	0	0	0	0	0	0	#DIV/0!	#DIV/0!	#DIV/0!	#DIV/0!	#DIV/0!	#DIV/0!
P55056	sp|P55056|APOC4_HUMAN Apolipoprotein C-IV OS=Homo sapiens OX=9606 GN=APOC4 PE=1 SV=1	0	0	0	0	0	0	0	0	0	0	0	0	#DIV/0!	#DIV/0!	#DIV/0!	#DIV/0!	#DIV/0!	#DIV/0!
A0A0H2XGT6	tr|A0A0H2XGT6|A0A0H2XGT6_STAA3 Uncharacterized protein OS=Staphylococcus aureus (strain USA300) OX=367830 GN=SAUSA300_2418 PE=4 SV=1	0	0	7871900	4423100	0	0	0	0	20582000	2.62397e+06	1.47437e+06	6.86067e+06	0.561885	2.61462	4.6533	0.721922	0.594988	0.485542
A0A0H2XFJ9	tr|A0A0H2XFJ9|A0A0H2XFJ9_STAA3 Peptidase, M20/M25/M40 family OS=Staphylococcus aureus (strain USA300) OX=367830 GN=SAUSA300_1460 PE=3 SV=1	0	0	7858900	4348900	0	6900800	0	0	0	2.61963e+06	3749900	0	1.43146	0	0	0.749547	0.373901	0.136168
Q15848	sp|Q15848|ADIPO_HUMAN Adiponectin OS=Homo sapiens OX=9606 GN=ADIPOQ PE=1 SV=1	0	0	0	0	0	0	0	0	0	0	0	0	#DIV/0!	#DIV/0!	#DIV/0!	#DIV/0!	#DIV/0!	#DIV/0!
Q2FEQ8	sp|Q2FEQ8|RL15_STAA3 50S ribosomal protein L15 OS=Staphylococcus aureus (strain USA300) OX=367830 GN=rplO PE=3 SV=1	0	0	7832200	18604000	9358700	10365000	0	4877800	0	2.61073e+06	12775900	1.62593e+06	4.89361	0.622788	0.127266	0.0606202	0.76485	0.0291394
Q2FJ98	sp|Q2FJ98|RPOB_STAA3 DNA-directed RNA polymerase subunit beta OS=Staphylococcus aureus (strain USA300) OX=367830 GN=rpoB PE=3 SV=2	1378200	4461800	1981500	23484000	13633000	15783000	0	2677000	0	2.60717e+06	1.76333e+07	892333	6.76341	0.342262	0.0506049	0.0086997	0.257165	0.00582902
Q2FII7	sp|Q2FII7|GCSH_STAA3 Glycine cleavage system H protein OS=Staphylococcus aureus (strain USA300) OX=367830 GN=gcvH PE=3 SV=1	7724500	0	0	13575000	16836000	5723500	0	9792800	0	2.57483e+06	1.20448e+07	3.26427e+06	4.67791	1.26776	0.27101	0.0863561	0.876337	0.131404
Q2FI15	sp|Q2FI15|FOLD_STAA3 Bifunctional protein FolD OS=Staphylococcus aureus (strain USA300) OX=367830 GN=folD PE=3 SV=1	4229400	3470000	0	3823600	3161200	0	0	0	0	2.56647e+06	2.32827e+06	0	0.907188	0	0	0.8987	0.119972	0.119682
Q2FEP2	sp|Q2FEP2|RL2_STAA3 50S ribosomal protein L2 OS=Staphylococcus aureus (strain USA300) OX=367830 GN=rplB PE=3 SV=1	0	7572400	0	24900000	14191000	12216000	0	12295000	0	2.52413e+06	1.71023e+07	4.09833e+06	6.77553	1.62366	0.239636	0.035686	0.760026	0.0841056
Q2FHJ3	sp|Q2FHJ3|SUCC_STAA3 Succinate--CoA ligase [ADP-forming] subunit beta OS=Staphylococcus aureus (strain USA300) OX=367830 GN=sucC PE=3 SV=1	0	2406400	4913200	21128000	14820000	10900000	2189800	6233600	18124000	2.43987e+06	15616000	8.84913e+06	6.40035	3.62689	0.566671	0.0162225	0.268175	0.295994
A0A0H2XI02	tr|A0A0H2XI02|A0A0H2XI02_STAA3 5-nucleotidase family protein OS=Staphylococcus aureus (strain USA300) OX=367830 GN=SAUSA300_0025 PE=3 SV=1	4495100	2763600	0	14818000	11625000	3908500	0	4400000	0	2.41957e+06	1.01172e+07	1.46667e+06	4.1814	0.606169	0.144968	0.0922585	0.653216	0.0717192
A0A0H2XHH2	tr|A0A0H2XHH2|A0A0H2XHH2_STAA3 Ornithine carbamoyltransferase OS=Staphylococcus aureus (strain USA300) OX=367830 GN=argF PE=3 SV=1	0	3176100	4081200	11804000	12685000	16669000	0	0	0	2419100	1.37193e+07	0	5.67126	0	0	0.00434238	0.122266	0.000786233
P01817	sp|P01817|HV205_HUMAN Immunoglobulin heavy variable 2-5 OS=Homo sapiens OX=9606 GN=IGHV2-5 PE=1 SV=2	0	0	0	0	0	0	0	0	0	0	0	0	#DIV/0!	#DIV/0!	#DIV/0!	#DIV/0!	#DIV/0!	#DIV/0!
Q38SD2;E9PK39;H0YEW1;E9PMK9	sp|Q38SD2|LRRK1_HUMAN Leucine-rich repeat serine/threonine-protein kinase 1 OS=Homo sapiens OX=9606 GN=LRRK1 PE=1 SV=3;tr|E9PK39|E9PK39_HUMAN Leucine-rich repeat serine/threonine-protein kinase 1 OS=Homo sapiens OX=9606 GN=LRRK1 PE=1 SV=1;tr|H0YEW1|H0YEW1_	0	0	0	0	0	0	0	0	0	0	0	0	#DIV/0!	#DIV/0!	#DIV/0!	#DIV/0!	#DIV/0!	#DIV/0!
A0A0H2XIE1	tr|A0A0H2XIE1|A0A0H2XIE1_STAA3 Succinate--CoA ligase [ADP-forming] subunit alpha OS=Staphylococcus aureus (strain USA300) OX=367830 GN=sucD PE=3 SV=1	0	7219700	0	16095000	13620000	9303100	0	0	0	2.40657e+06	1.3006e+07	0	5.40439	0	0	0.0273266	0.373901	0.0028031
A0A0H2XIA2	tr|A0A0H2XIA2|A0A0H2XIA2_STAA3 Deoxyribose-phosphate aldolase OS=Staphylococcus aureus (strain USA300) OX=367830 GN=deoC PE=3 SV=1	0	6942100	0	12866000	11565000	10097000	0	0	0	2.31403e+06	1.15093e+07	0	4.97371	0	0	0.0198488	0.373901	0.000135543
P01715	sp|P01715|LV301_HUMAN Immunoglobulin lambda variable 3-1 OS=Homo sapiens OX=9606 GN=IGLV3-1 PE=1 SV=2	0	0	0	0	0	0	0	0	0	0	0	0	#DIV/0!	#DIV/0!	#DIV/0!	#DIV/0!	#DIV/0!	#DIV/0!
Q2FG06	sp|Q2FG06|FTHS_STAA3 Formate--tetrahydrofolate ligase OS=Staphylococcus aureus (strain USA300) OX=367830 GN=fhs PE=3 SV=1	0	0	6925000	10373000	12889000	23895000	2477200	3194500	0	2.30833e+06	15719000	1.89057e+06	6.80968	0.819018	0.120273	0.0476838	0.87554	0.0315662
G3XAK1;P26927;Q2TV78	tr|G3XAK1|G3XAK1_HUMAN Hepatocyte growth factor-like protein OS=Homo sapiens OX=9606 GN=MST1 PE=1 SV=1;sp|P26927|HGFL_HUMAN Hepatocyte growth factor-like protein OS=Homo sapiens OX=9606 GN=MST1 PE=1 SV=2	0	0	0	0	0	0	0	0	0	0	0	0	#DIV/0!	#DIV/0!	#DIV/0!	#DIV/0!	#DIV/0!	#DIV/0!
A0A0H2XHR6	tr|A0A0H2XHR6|A0A0H2XHR6_STAA3 Acyl-CoA synthetase OS=Staphylococcus aureus (strain USA300) OX=367830 GN=SAUSA300_2542 PE=4 SV=1	2905400	0	4003100	6200300	5261700	2834400	0	0	0	2.30283e+06	4.76547e+06	0	2.06939	0	0	0.18944	0.12606	0.0089576
A0A0C4DH29	sp|A0A0C4DH29|HV103_HUMAN Immunoglobulin heavy variable 1-3 OS=Homo sapiens OX=9606 GN=IGHV1-3 PE=3 SV=1	0	0	0	0	0	0	0	0	0	0	0	0	#DIV/0!	#DIV/0!	#DIV/0!	#DIV/0!	#DIV/0!	#DIV/0!
A0A0H2XI81	tr|A0A0H2XI81|A0A0H2XI81_STAA3 Nicotinate phosphoribosyltransferase OS=Staphylococcus aureus (strain USA300) OX=367830 GN=SAUSA300_1894 PE=3 SV=1	0	2675100	4199600	14137000	8019800	8424300	0	1696500	0	2.29157e+06	10193700	565500	4.44835	0.246774	0.0554754	0.0273234	0.270616	0.00940234
Q2FES1	sp|Q2FES1|RL13_STAA3 50S ribosomal protein L13 OS=Staphylococcus aureus (strain USA300) OX=367830 GN=rplM PE=3 SV=1	0	6817500	0	33411000	12644000	11236000	0	0	0	2272500	19097000	0	8.40352	0	0	0.088891	0.373901	0.0561555
A0A0H2XHU3	tr|A0A0H2XHU3|A0A0H2XHU3_STAA3 Beta sliding clamp OS=Staphylococcus aureus (strain USA300) OX=367830 GN=dnaN PE=3 SV=1	6713100	0	0	8778600	9325100	6615500	0	6946400	14040000	2237700	8.23973e+06	6.99547e+06	3.68223	3.12619	0.848992	0.0656498	0.362194	0.77856
A8MUH7-2;A8MUH7;Q5T2W1;A0A0C4DG67;Q5T2W1-2	sp|A8MUH7-2|PDZ1P_HUMAN Isoform 2 of Putative PDZ domain-containing protein PDZK1P1 OS=Homo sapiens OX=9606 GN=PDZK1P1;sp|A8MUH7|PDZ1P_HUMAN Putative PDZ domain-containing protein PDZK1P1 OS=Homo sapiens OX=9606 GN=PDZK1P1 PE=5 SV=2;sp|Q5T2W1|NHRF3_HUMAN N	0	0	0	0	0	0	0	0	0	0	0	0	#DIV/0!	#DIV/0!	#DIV/0!	#DIV/0!	#DIV/0!	#DIV/0!
A0A0H2XEX6	tr|A0A0H2XEX6|A0A0H2XEX6_STAA3 Transcription termination/antitermination protein NusA OS=Staphylococcus aureus (strain USA300) OX=367830 GN=nusA PE=3 SV=1	3613700	3056900	0	5778000	3923700	3187400	0	0	0	2.22353e+06	4.29637e+06	0	1.93222	0	0	0.202766	0.11888	0.00507501
P04278;P04278-5;I3L145;B4DYU0;P04278-3;P04278-2;I3L2X4;A0A0C4DGN2;I3L1J1;I3L2F1;B0FWH5;P04278-4;B0FWH6;I3L0M1;I3L1C1;I3L4B9;B0FWH7;I3L1G4	sp|P04278|SHBG_HUMAN Sex hormone-binding globulin OS=Homo sapiens OX=9606 GN=SHBG PE=1 SV=2;sp|P04278-5|SHBG_HUMAN Isoform 5 of Sex hormone-binding globulin OS=Homo sapiens OX=9606 GN=SHBG;tr|I3L145|I3L145_HUMAN Sex hormone-binding globulin OS=Homo sapiens	0	0	0	0	0	0	0	0	0	0	0	0	#DIV/0!	#DIV/0!	#DIV/0!	#DIV/0!	#DIV/0!	#DIV/0!
G3V2W1;Q9UK55;CON__ENSEMBL:ENSBTAP00000013050	tr|G3V2W1|G3V2W1_HUMAN Protein Z-dependent protease inhibitor OS=Homo sapiens OX=9606 GN=SERPINA10 PE=1 SV=1;sp|Q9UK55|ZPI_HUMAN Protein Z-dependent protease inhibitor OS=Homo sapiens OX=9606 GN=SERPINA10 PE=1 SV=1	0	0	0	0	0	0	0	0	0	0	0	0	#DIV/0!	#DIV/0!	#DIV/0!	#DIV/0!	#DIV/0!	#DIV/0!
F5GY80;F5H7G1	tr|F5GY80|F5GY80_HUMAN Complement component 8 subunit beta OS=Homo sapiens OX=9606 GN=C8B PE=1 SV=1;tr|F5H7G1|F5H7G1_HUMAN Complement component 8 subunit beta OS=Homo sapiens OX=9606 GN=C8B PE=1 SV=1	0	0	0	0	0	0	0	0	0	0	0	0	#DIV/0!	#DIV/0!	#DIV/0!	#DIV/0!	#DIV/0!	#DIV/0!
Q2FGF0	sp|Q2FGF0|FLOA_STAA3 Flotillin-like protein FloA OS=Staphylococcus aureus (strain USA300) OX=367830 GN=floA PE=3 SV=1	0	3816700	2607900	23638000	7084000	5181000	0	7344800	0	2.14153e+06	1.19677e+07	2.44827e+06	5.58836	1.14323	0.204573	0.175023	0.914864	0.20832
Q2FJ94	sp|Q2FJ94|RS7_STAA3 30S ribosomal protein S7 OS=Staphylococcus aureus (strain USA300) OX=367830 GN=rpsG PE=3 SV=2	0	6170000	0	32208000	9228900	8902300	2712000	5085500	0	2.05667e+06	1.67797e+07	2.59917e+06	8.1587	1.26378	0.154899	0.138946	0.840547	0.145277
A0A0H2XDZ4	tr|A0A0H2XDZ4|A0A0H2XDZ4_STAA3 Cytosol aminopeptidase OS=Staphylococcus aureus (strain USA300) OX=367830 GN=ampA PE=3 SV=1	0	0	6118900	7073200	7515700	9613100	0	0	0	2.03963e+06	8.06733e+06	0	3.95529	0	0	0.050912	0.373901	0.000501506
Q2FHJ7	sp|Q2FHJ7|RL19_STAA3 50S ribosomal protein L19 OS=Staphylococcus aureus (strain USA300) OX=367830 GN=rplS PE=3 SV=1	0	5996100	0	18372000	7711900	0	0	5494300	0	1998700	8.69463e+06	1.83143e+06	4.35014	0.916312	0.21064	0.304446	0.95376	0.289972
A0A0H2XH40	tr|A0A0H2XH40|A0A0H2XH40_STAA3 Uncharacterized protein OS=Staphylococcus aureus (strain USA300) OX=367830 GN=SAUSA300_1304 PE=4 SV=1	0	5846200	0	6764700	0	0	0	0	0	1.94873e+06	2254900	0	1.15711	0	0	0.923121	0.373901	0.373901
A0A0H2XHY4	tr|A0A0H2XHY4|A0A0H2XHY4_STAA3 Penicillin-binding protein 2 OS=Staphylococcus aureus (strain USA300) OX=367830 GN=mecA PE=3 SV=1	0	5820500	0	28597000	11606000	2692000	2517700	12089000	0	1.94017e+06	1.42983e+07	4868900	7.36964	2.50953	0.340522	0.190181	0.520464	0.326653
Q2FJQ7	sp|Q2FJQ7|METE_STAA3 5-methyltetrahydropteroyltriglutamate--homocysteine methyltransferase OS=Staphylococcus aureus (strain USA300) OX=367830 GN=metE PE=3 SV=1	0	2848400	2964300	842690	0	0	0	1817900	3142000	1.93757e+06	280897	1653300	0.144974	0.853287	5.88579	0.176037	0.841216	0.223295
Q2FJA2	sp|Q2FJA2|RL1_STAA3 50S ribosomal protein L1 OS=Staphylococcus aureus (strain USA300) OX=367830 GN=rplA PE=3 SV=1	0	0	5804800	29219000	15608000	8888800	3125000	2515300	0	1.93493e+06	1.79053e+07	1880100	9.25369	0.971661	0.105003	0.0639227	0.980949	0.0572149
Q2FH01	sp|Q2FH01|TDCB_STAA3 L-threonine dehydratase catabolic TdcB OS=Staphylococcus aureus (strain USA300) OX=367830 GN=tdcB PE=3 SV=1	0	3582700	2190800	25332000	8888900	4829000	0	0	0	1924500	1.30166e+07	0	6.76364	0	0	0.155817	0.138701	0.106431
A0A0H2XII4	tr|A0A0H2XII4|A0A0H2XII4_STAA3 Oxidoreductase, aldo/keto reductase family OS=Staphylococcus aureus (strain USA300) OX=367830 GN=SAUSA300_1728 PE=4 SV=1	5712900	0	0	0	0	0	3408000	0	0	1904300	0	1136000	0	0.596545	#DIV/0!	0.373901	0.746436	0.373901
Q2FJB0	sp|Q2FJB0|SYC_STAA3 Cysteine--tRNA ligase OS=Staphylococcus aureus (strain USA300) OX=367830 GN=cysS PE=3 SV=1	2675800	2986600	0	4395200	0	0	0	0	0	1.88747e+06	1.46507e+06	0	0.776208	0	0	0.820638	0.117313	0.373901
Q2FEQ7;H0YC82;Q03001-10	sp|Q2FEQ7|RL30_STAA3 50S ribosomal protein L30 OS=Staphylococcus aureus (strain USA300) OX=367830 GN=rpmD PE=3 SV=1	0	5480500	0	8905700	4437200	6872800	0	0	0	1.82683e+06	6.73857e+06	0	3.68866	0	0	0.093137	0.373901	0.00644129
Q2FJA1	sp|Q2FJA1|RL10_STAA3 50S ribosomal protein L10 OS=Staphylococcus aureus (strain USA300) OX=367830 GN=rplJ PE=3 SV=1	5421300	0	0	19507000	25815000	9804900	4541700	5491500	8189800	1807100	1.83756e+07	6.07433e+06	10.1686	3.36137	0.330565	0.0294528	0.113409	0.0618453
A0A0H2XGR0	tr|A0A0H2XGR0|A0A0H2XGR0_STAA3 Uncharacterized protein OS=Staphylococcus aureus (strain USA300) OX=367830 GN=SAUSA300_0409 PE=4 SV=1	5295400	0	0	11586000	0	0	0	0	0	1.76513e+06	3862000	0	2.18794	0	0	0.647324	0.373901	0.373901
A0A0H2XFW9	tr|A0A0H2XFW9|A0A0H2XFW9_STAA3 Protein RecA OS=Staphylococcus aureus (strain USA300) OX=367830 GN=recA PE=3 SV=1	0	2578400	2697600	4692200	4212800	3168300	5064700	4836600	0	1.75867e+06	4.02443e+06	3.30043e+06	2.28834	1.87667	0.820099	0.0836255	0.456297	0.694067
Q2FGC5	sp|Q2FGC5|MTNN_STAA3 5-methylthioadenosine/S-adenosylhomocysteine nucleosidase OS=Staphylococcus aureus (strain USA300) OX=367830 GN=mtnN PE=3 SV=1	0	5057700	0	5135100	7211700	0	0	0	0	1685900	4115600	0	2.44119	0	0	0.42328	0.373901	0.127245
Q60FE5;P21333-2;P21333;A0A7P0NMY4;A0A087WWY3;A0A7I2V3E6;F8WE98;H0Y5F3	tr|Q60FE5|Q60FE5_HUMAN Filamin-A OS=Homo sapiens OX=9606 GN=FLNA PE=1 SV=1;sp|P21333-2|FLNA_HUMAN Isoform 2 of Filamin-A OS=Homo sapiens OX=9606 GN=FLNA;sp|P21333|FLNA_HUMAN Filamin-A OS=Homo sapiens OX=9606 GN=FLNA PE=1 SV=4	0	0	0	0	0	0	0	0	0	0	0	0	#DIV/0!	#DIV/0!	#DIV/0!	#DIV/0!	#DIV/0!	#DIV/0!
A0A0H2XFD1	tr|A0A0H2XFD1|A0A0H2XFD1_STAA3 Hydroxymethylglutaryl-CoA synthase OS=Staphylococcus aureus (strain USA300) OX=367830 GN=SAUSA300_2484 PE=3 SV=1	0	0	4944700	16698000	9468500	14316000	2946700	5316000	5099900	1.64823e+06	1.34942e+07	4454200	8.18705	2.70241	0.330083	0.0116712	0.196704	0.0160712
A0A0H2XEH7	tr|A0A0H2XEH7|A0A0H2XEH7_STAA3 Staphopain A OS=Staphylococcus aureus (strain USA300) OX=367830 GN=SAUSA300_1890 PE=3 SV=1	0	4521900	0	0	0	0	0	16329000	0	1507300	0	5443000	0	3.61109	#DIV/0!	0.373901	0.524272	0.373901
Q2FF22	sp|Q2FF22|ATPA_STAA3 ATP synthase subunit alpha OS=Staphylococcus aureus (strain USA300) OX=367830 GN=atpA PE=3 SV=1	1993400	2483200	0	28481000	9555900	7122700	1540300	2692300	0	1492200	15053200	1.41087e+06	10.0879	0.945494	0.0937254	0.11661	0.944026	0.115118
A0A0H2XH21	tr|A0A0H2XH21|A0A0H2XH21_STAA3 Putative NADP-dependent malic enzyme OS=Staphylococcus aureus (strain USA300) OX=367830 GN=SAUSA300_1648 PE=3 SV=1	4329100	0	0	13921000	16191000	0	0	0	5889400	1.44303e+06	1.00373e+07	1.96313e+06	6.95572	1.36042	0.195583	0.177811	0.841402	0.211138
A0A0A0MS14	sp|A0A0A0MS14|HV145_HUMAN Immunoglobulin heavy variable 1-45 OS=Homo sapiens OX=9606 GN=IGHV1-45 PE=3 SV=1	0	0	0	0	0	0	0	0	0	0	0	0	#DIV/0!	#DIV/0!	#DIV/0!	#DIV/0!	#DIV/0!	#DIV/0!
Q2FJM8	sp|Q2FJM8|XPT_STAA3 Xanthine phosphoribosyltransferase OS=Staphylococcus aureus (strain USA300) OX=367830 GN=xpt PE=3 SV=1	0	2579300	1602700	2711800	0	2637500	0	0	0	1394000	1783100	0	1.27912	0	0	0.755453	0.137339	0.116193
Q2FI93	sp|Q2FI93|FABH_STAA3 3-oxoacyl-[acyl-carrier-protein] synthase 3 OS=Staphylococcus aureus (strain USA300) OX=367830 GN=fabH PE=3 SV=1	0	0	4067800	5853400	5182800	7866900	0	0	0	1.35593e+06	6.30103e+06	0	4.64701	0	0	0.0350346	0.373901	0.00144857
Q2FIN3	sp|Q2FIN3|HPRK_STAA3 HPr kinase/phosphorylase OS=Staphylococcus aureus (strain USA300) OX=367830 GN=hprK PE=3 SV=1	0	0	4066800	4576500	6075600	7240000	0	0	0	1355600	5.96403e+06	0	4.39955	0	0	0.0417561	0.373901	0.00150352
E9PG08;Q9UGM5-2;Q9UGM5;C9JC68	tr|E9PG08|E9PG08_HUMAN Fetuin-B OS=Homo sapiens OX=9606 GN=FETUB PE=1 SV=1;sp|Q9UGM5-2|FETUB_HUMAN Isoform 2 of Fetuin-B OS=Homo sapiens OX=9606 GN=FETUB;sp|Q9UGM5|FETUB_HUMAN Fetuin-B OS=Homo sapiens OX=9606 GN=FETUB PE=1 SV=2;tr|C9JC68|C9JC68_HUMAN Fetui	0	0	0	0	0	0	0	0	0	0	0	0	#DIV/0!	#DIV/0!	#DIV/0!	#DIV/0!	#DIV/0!	#DIV/0!
A0A0H2XFZ6	tr|A0A0H2XFZ6|A0A0H2XFZ6_STAA3 Transcriptional regulator OS=Staphylococcus aureus (strain USA300) OX=367830 GN=SAUSA300_0958 PE=3 SV=1	4020200	0	0	5966800	4716100	3833200	0	0	0	1.34007e+06	4838700	0	3.61079	0	0	0.0768061	0.373901	0.00144523
A0A0H2XJW8	tr|A0A0H2XJW8|A0A0H2XJW8_STAA3 Putative pyridoxal phosphate-dependent acyltransferase OS=Staphylococcus aureus (strain USA300) OX=367830 GN=SAUSA300_0535 PE=3 SV=1	3933200	0	0	4906900	4767100	2971500	0	0	3698800	1.31107e+06	4.21517e+06	1.23293e+06	3.21507	0.940405	0.292499	0.116038	0.967452	0.0970243
Q2FJ20	sp|Q2FJ20|SARA_STAA3 Transcriptional regulator SarA OS=Staphylococcus aureus (strain USA300) OX=367830 GN=sarA PE=3 SV=1	0	3892200	0	5892200	3148300	4168000	0	4663800	0	1297400	4.40283e+06	1554600	3.39358	1.19824	0.353091	0.11134	0.905053	0.178695
Q2FF01	sp|Q2FF01|PYRG_STAA3 CTP synthase OS=Staphylococcus aureus (strain USA300) OX=367830 GN=pyrG PE=3 SV=1	2564600	0	1274400	7228500	8270900	6205700	0	0	0	1.27967e+06	7.23503e+06	0	5.65384	0	0	0.00331151	0.158964	0.000264541
P55058-3;P55058-4;P55058-2;P55058	sp|P55058-3|PLTP_HUMAN Isoform 3 of Phospholipid transfer protein OS=Homo sapiens OX=9606 GN=PLTP;sp|P55058-4|PLTP_HUMAN Isoform 4 of Phospholipid transfer protein OS=Homo sapiens OX=9606 GN=PLTP;sp|P55058-2|PLTP_HUMAN Isoform 2 of Phospholipid transfer pr	0	0	0	0	0	0	0	0	0	0	0	0	#DIV/0!	#DIV/0!	#DIV/0!	#DIV/0!	#DIV/0!	#DIV/0!
Q2FF94	sp|Q2FF94|CH10_STAA3 Co-chaperonin GroES OS=Staphylococcus aureus (strain USA300) OX=367830 GN=groES PE=3 SV=1	0	3756200	0	7342400	4896200	12083000	0	4388100	7344500	1.25207e+06	8107200	3.91087e+06	6.47505	3.12353	0.482394	0.0490916	0.342984	0.234493
Q2FDR0	sp|Q2FDR0|PANB_STAA3 3-methyl-2-oxobutanoate hydroxymethyltransferase OS=Staphylococcus aureus (strain USA300) OX=367830 GN=panB PE=3 SV=2	0	3523000	0	5906200	7012900	6767300	0	3182500	0	1.17433e+06	6.56213e+06	1.06083e+06	5.58796	0.903349	0.16166	0.0115878	0.946267	0.00779233
Q2FDT8	sp|Q2FDT8|ISAA_STAA3 Probable transglycosylase IsaA OS=Staphylococcus aureus (strain USA300) OX=367830 GN=isaA PE=3 SV=1	3462800	0	0	6684600	4648300	13219000	6916100	6757900	0	1.15427e+06	8.18397e+06	4558000	7.09019	3.94883	0.556943	0.0679974	0.253639	0.352141
Q2FDV3	sp|Q2FDV3|ROCA_STAA3 1-pyrroline-5-carboxylate dehydrogenase OS=Staphylococcus aureus (strain USA300) OX=367830 GN=rocA PE=3 SV=1	0	3198600	0	5299100	8462200	5069300	0	3018600	6021500	1066200	6.27687e+06	3.01337e+06	5.88714	2.82627	0.480075	0.0270302	0.393717	0.187333
A0A0H2XFU7	tr|A0A0H2XFU7|A0A0H2XFU7_STAA3 Aldehyde dehydrogenase OS=Staphylococcus aureus (strain USA300) OX=367830 GN=aldA2 PE=3 SV=1	0	3173900	0	3587700	0	3745800	0	0	0	1.05797e+06	2444500	0	2.31056	0	0	0.439568	0.373901	0.116301
A0A0H2XHM1	tr|A0A0H2XHM1|A0A0H2XHM1_STAA3 Delta-aminolevulinic acid dehydratase OS=Staphylococcus aureus (strain USA300) OX=367830 GN=hemB PE=3 SV=1	0	1344900	1810100	3317100	2684100	0	0	0	0	1.05167e+06	2000400	0	1.90212	0	0	0.456654	0.124692	0.120523
Q2FGA8	sp|Q2FGA8|SYA_STAA3 Alanine--tRNA ligase OS=Staphylococcus aureus (strain USA300) OX=367830 GN=alaS PE=3 SV=1	0	0	2594000	5318100	4249200	5232800	0	1840600	2124600	864667	4.93337e+06	1.32173e+06	5.70551	1.5286	0.267917	0.0119307	0.696875	0.00851346
Q2FF24;F8W0P7	sp|Q2FF24|ATPB_STAA3 ATP synthase subunit beta OS=Staphylococcus aureus (strain USA300) OX=367830 GN=atpD PE=3 SV=1	0	2584600	0	15476000	6228000	6084400	0	3618000	0	861533	9262800	1206000	10.7515	1.39983	0.130198	0.0596855	0.827623	0.0729621
Q2FHU2	sp|Q2FHU2|SYFB_STAA3 Phenylalanine--tRNA ligase beta subunit OS=Staphylococcus aureus (strain USA300) OX=367830 GN=pheT PE=3 SV=1	1117700	1431900	0	7181500	5311800	4715000	0	0	0	849867	5736100	0	6.74941	0	0	0.00475046	0.122122	0.00151513
Q2FIA5	sp|Q2FIA5|CDR_STAA3 Coenzyme A disulfide reductase OS=Staphylococcus aureus (strain USA300) OX=367830 GN=cdr PE=1 SV=1	0	0	2528900	6254700	3324700	5799800	0	0	0	842967	5126400	0	6.08138	0	0	0.0259975	0.373901	0.00489294
A0A0H2XHI2	tr|A0A0H2XHI2|A0A0H2XHI2_STAA3 Micrococcal nuclease OS=Staphylococcus aureus (strain USA300) OX=367830 GN=nuc PE=4 SV=1	0	2385000	0	0	0	0	0	0	0	795000	0	0	0	0	#DIV/0!	0.373901	0.373901	#DIV/0!
P81605;P81605-2	sp|P81605|DCD_HUMAN Dermcidin OS=Homo sapiens OX=9606 GN=DCD PE=1 SV=2;sp|P81605-2|DCD_HUMAN Isoform 2 of Dermcidin OS=Homo sapiens OX=9606 GN=DCD	12481000	0	0	4046700	0	0	26833000	0	0	4.16033e+06	1348900	8.94433e+06	0.324229	2.14991	6.63084	0.555332	0.653061	0.448337
A0A0H2XIJ3	tr|A0A0H2XIJ3|A0A0H2XIJ3_STAA3 Bifunctional autolysin OS=Staphylococcus aureus (strain USA300) OX=367830 GN=atl PE=3 SV=1	0	2372400	0	13938000	5093300	6101500	4485800	3397000	0	790800	8377600	2627600	10.5938	3.32271	0.313646	0.0593234	0.305725	0.137664
A0A0H2XG88	tr|A0A0H2XG88|A0A0H2XG88_STAA3 Methionine aminopeptidase OS=Staphylococcus aureus (strain USA300) OX=367830 GN=map PE=3 SV=1	0	2340800	0	4643000	3163800	7717100	0	0	0	780267	5.17463e+06	0	6.63188	0	0	0.0472341	0.373901	0.0181675
A0A0H2XHQ5	tr|A0A0H2XHQ5|A0A0H2XHQ5_STAA3 Uncharacterized protein OS=Staphylococcus aureus (strain USA300) OX=367830 GN=SAUSA300_1223 PE=4 SV=1	0	2287200	0	0	1991700	0	0	0	0	762400	663900	0	0.870803	0	0	0.927069	0.373901	0.373901
Q2FHD8	sp|Q2FHD8|GLPD_STAA3 Aerobic glycerol-3-phosphate dehydrogenase OS=Staphylococcus aureus (strain USA300) OX=367830 GN=glpD PE=3 SV=1	0	2230600	0	10062000	4852800	4722600	0	0	0	743533	6545800	0	8.80364	0	0	0.0384377	0.373901	0.0204322
H0Y8L3;Q15582;H0Y9D7;S4R3C6;H0YAB8	tr|H0Y8L3|H0Y8L3_HUMAN Transforming growth factor-beta-induced protein ig-h3 (Fragment) OS=Homo sapiens OX=9606 GN=TGFBI PE=1 SV=1;sp|Q15582|BGH3_HUMAN Transforming growth factor-beta-induced protein ig-h3 OS=Homo sapiens OX=9606 GN=TGFBI PE=1 SV=1;tr|H0Y9	0	0	0	0	0	0	0	0	0	0	0	0	#DIV/0!	#DIV/0!	#DIV/0!	#DIV/0!	#DIV/0!	#DIV/0!
Q2FF59	sp|Q2FF59|RSBW_STAA3 Serine-protein kinase RsbW OS=Staphylococcus aureus (strain USA300) OX=367830 GN=rsbW PE=3 SV=1	0	2027900	0	1918900	1736600	1906900	0	0	3929600	675967	1.85413e+06	1.30987e+06	2.74294	1.93777	0.706458	0.157506	0.689312	0.699372
P0DSN7;A0A075B6S9	sp|P0DSN7|KVD37_HUMAN Probable non-functional immunoglobulinn kappa variable 1D-37 OS=Homo sapiens OX=9606 GN=IGKV1D-37 PE=1 SV=1;sp|A0A075B6S9|KV137_HUMAN Probable non-functional immunoglobulinn kappa variable 1-37 OS=Homo sapiens OX=9606 GN=IGKV1-37 PE=1	0	0	0	0	0	0	0	0	0	0	0	0	#DIV/0!	#DIV/0!	#DIV/0!	#DIV/0!	#DIV/0!	#DIV/0!
A0A0H2XE54	tr|A0A0H2XE54|A0A0H2XE54_STAA3 Uncharacterized protein OS=Staphylococcus aureus (strain USA300) OX=367830 GN=SAUSA300_1552 PE=4 SV=1	0	0	2023900	0	2198400	1403600	0	0	0	674633	1.20067e+06	0	1.77973	0	0	0.602528	0.373901	0.135111
A0A0H2XI68	tr|A0A0H2XI68|A0A0H2XI68_STAA3 Staphylococcal respiratory response protein, SrrA OS=Staphylococcus aureus (strain USA300) OX=367830 GN=srrA PE=4 SV=1	0	1887400	0	6385200	0	0	0	0	0	629133	2128400	0	3.38307	0	0	0.536386	0.373901	0.373901
Q2FG20	sp|Q2FG20|EZRA_STAA3 Septation ring formation regulator EzrA OS=Staphylococcus aureus (strain USA300) OX=367830 GN=ezrA PE=3 SV=1	0	1666600	0	4880500	2878200	0	0	1620500	0	555533	2.58623e+06	540167	4.65541	0.972339	0.208862	0.252881	0.985127	0.248435
P47929	sp|P47929|LEG7_HUMAN Galectin-7 OS=Homo sapiens OX=9606 GN=LGALS7 PE=1 SV=2	87790000	0	2949900	0	0	0	0	0	0	3.02466e+07	0	0	0	0	#DIV/0!	0.35264	0.35264	#DIV/0!
O00187-2;O00187	sp|O00187-2|MASP2_HUMAN Isoform 2 of Mannan-binding lectin serine protease 2 OS=Homo sapiens OX=9606 GN=MASP2;sp|O00187|MASP2_HUMAN Mannan-binding lectin serine protease 2 OS=Homo sapiens OX=9606 GN=MASP2 PE=1 SV=4	0	0	0	0	0	0	0	0	0	0	0	0	#DIV/0!	#DIV/0!	#DIV/0!	#DIV/0!	#DIV/0!	#DIV/0!
Q08E86;K7EQ86;Q14667-3;Q14667-2;Q14667	tr|Q08E86|Q08E86_HUMAN KIAA0100 protein OS=Homo sapiens OX=9606 GN=KIAA0100 PE=1 SV=1;tr|K7EQ86|K7EQ86_HUMAN KIAA0100, isoform CRA_a OS=Homo sapiens OX=9606 GN=KIAA0100 PE=1 SV=1;sp|Q14667-3|K0100_HUMAN Isoform 3 of Protein KIAA0100 OS=Homo sapiens OX=9606	0	0	0	0	0	0	0	0	0	0	0	0	#DIV/0!	#DIV/0!	#DIV/0!	#DIV/0!	#DIV/0!	#DIV/0!
Q2FG09	sp|Q2FG09|SYY_STAA3 Tyrosine--tRNA ligase OS=Staphylococcus aureus (strain USA300) OX=367830 GN=tyrS PE=3 SV=1	0	1549600	0	3438600	0	2920300	0	1980700	0	516533	2.11963e+06	660233	4.10358	1.2782	0.311485	0.248673	0.872214	0.310394
Q2FJC3	sp|Q2FJC3|SYK_STAA3 Lysine--tRNA ligase OS=Staphylococcus aureus (strain USA300) OX=367830 GN=lysS PE=3 SV=1	0	1447700	0	14329000	5033900	3759200	0	1539900	0	482567	7.70737e+06	513300	15.9716	1.06369	0.0665986	0.0983759	0.967296	0.0997122
A0A0H2XG10	tr|A0A0H2XG10|A0A0H2XG10_STAA3 Aldehyde-alcohol dehydrogenase OS=Staphylococcus aureus (strain USA300) OX=367830 GN=adhE PE=3 SV=1	1393400	0	0	18935000	8555600	2983700	0	0	0	464467	10158100	0	21.8705	0	0	0.107985	0.373901	0.0954516
A0A0H2XG28	tr|A0A0H2XG28|A0A0H2XG28_STAA3 Ribosome-binding ATPase YchF OS=Staphylococcus aureus (strain USA300) OX=367830 GN=ychF PE=3 SV=1	0	1380000	0	5669900	2639200	816980	0	0	0	460000	3.04203e+06	0	6.6131	0	0	0.157757	0.373901	0.0980528
Q2FHG9	sp|Q2FHG9|IF2_STAA3 Translation initiation factor IF-2 OS=Staphylococcus aureus (strain USA300) OX=367830 GN=infB PE=3 SV=1	0	1152400	0	7022400	3646900	3095800	0	0	0	384133	4.58837e+06	0	11.9447	0	0	0.0308172	0.373901	0.0201496
A0A0J9YVY3	sp|A0A0J9YVY3|HV741_HUMAN Immunoglobulin heavy variable 7-4-1 OS=Homo sapiens OX=9606 GN=IGHV7-4-1 PE=3 SV=1	0	0	0	0	0	0	0	0	0	0	0	0	#DIV/0!	#DIV/0!	#DIV/0!	#DIV/0!	#DIV/0!	#DIV/0!
A0A075B6P5;P01615	sp|A0A075B6P5|KV228_HUMAN Immunoglobulin kappa variable 2-28 OS=Homo sapiens OX=9606 GN=IGKV2-28 PE=3 SV=1;sp|P01615|KVD28_HUMAN Immunoglobulin kappa variable 2D-28 OS=Homo sapiens OX=9606 GN=IGKV2D-28 PE=1 SV=2	0	0	0	0	0	0	0	0	0	0	0	0	#DIV/0!	#DIV/0!	#DIV/0!	#DIV/0!	#DIV/0!	#DIV/0!
A0A0H2XJP5	tr|A0A0H2XJP5|A0A0H2XJP5_STAA3 Aspartate-semialdehyde dehydrogenase OS=Staphylococcus aureus (strain USA300) OX=367830 GN=asd PE=3 SV=1	0	940590	0	0	0	0	0	0	2854800	313530	0	951600	0	3.03512	#DIV/0!	0.373901	0.558847	0.373901
A0A0H2XGA5	tr|A0A0H2XGA5|A0A0H2XGA5_STAA3 Cytidine monophosphate kinase OS=Staphylococcus aureus (strain USA300) OX=367830 GN=cmk PE=3 SV=1	0	829920	0	1815600	0	1170200	0	0	3323100	276640	995267	1107700	3.5977	4.00412	1.11297	0.296498	0.506996	0.931482
Q2FK94	sp|Q2FK94|ALDA_STAA3 Putative aldehyde dehydrogenase AldA OS=Staphylococcus aureus (strain USA300) OX=367830 GN=aldA PE=3 SV=1	0	0	593200	10748000	11320000	12384000	0	0	0	197733	11484000	0	58.0782	0	0	2.6359e-05	0.373901	1.8002e-05
A0A0H2XJE5	tr|A0A0H2XJE5|A0A0H2XJE5_STAA3 NAD(P)-bd_dom domain-containing protein OS=Staphylococcus aureus (strain USA300) OX=367830 GN=SAUSA300_2097 PE=4 SV=1	0	0	0	0	0	0	0	7696600	15905000	0	0	7867200	#DIV/0!	#DIV/0!	#DIV/0!	#DIV/0!	0.161838	0.161838
A0A0H2XGL1	tr|A0A0H2XGL1|A0A0H2XGL1_STAA3 Citrate synthase OS=Staphylococcus aureus (strain USA300) OX=367830 GN=gltA PE=3 SV=1	0	0	0	3798100	3639500	5946400	0	0	10836000	0	4.46133e+06	3612000	#DIV/0!	#DIV/0!	0.809623	0.00388997	0.373901	0.829152
Q2FEQ6	sp|Q2FEQ6|RS5_STAA3 30S ribosomal protein S5 OS=Staphylococcus aureus (strain USA300) OX=367830 GN=rpsE PE=3 SV=1	0	0	0	52489000	27506000	8874500	0	9910500	0	0	2.96232e+07	3303500	#DIV/0!	#DIV/0!	0.111517	0.0789834	0.373901	0.1141
A0A0H2XHS2	tr|A0A0H2XHS2|A0A0H2XHS2_STAA3 Isocitrate dehydrogenase [NADP] OS=Staphylococcus aureus (strain USA300) OX=367830 GN=icd PE=4 SV=1	0	0	0	3057200	1764000	2945800	0	3302500	5710200	0	2589000	3.00423e+06	#DIV/0!	#DIV/0!	1.16038	0.00332684	0.143691	0.819677
A0A075B6K5;A0A075B6K2	sp|A0A075B6K5|LV39_HUMAN Immunoglobulin lambda variable 3-9 OS=Homo sapiens OX=9606 GN=IGLV3-9 PE=3 SV=1	0	0	0	0	0	0	0	0	0	0	0	0	#DIV/0!	#DIV/0!	#DIV/0!	#DIV/0!	#DIV/0!	#DIV/0!
K7ERG9;P00746	tr|K7ERG9|K7ERG9_HUMAN Adipsin OS=Homo sapiens OX=9606 GN=CFD PE=1 SV=1;sp|P00746|CFAD_HUMAN Complement factor D OS=Homo sapiens OX=9606 GN=CFD PE=1 SV=5	0	0	0	0	0	0	0	0	0	0	0	0	#DIV/0!	#DIV/0!	#DIV/0!	#DIV/0!	#DIV/0!	#DIV/0!
X6RLJ0	tr|X6RLJ0|X6RLJ0_HUMAN Complement C1q subcomponent subunit A (Fragment) OS=Homo sapiens OX=9606 GN=C1QA PE=1 SV=7	0	0	0	0	0	0	0	0	0	0	0	0	#DIV/0!	#DIV/0!	#DIV/0!	#DIV/0!	#DIV/0!	#DIV/0!
Q2FK11	sp|Q2FK11|SCDA_STAA3 Iron-sulfur cluster repair protein ScdA OS=Staphylococcus aureus (strain USA300) OX=367830 GN=scdA PE=3 SV=1	0	0	0	0	0	4981700	0	0	8903600	0	1.66057e+06	2.96787e+06	#DIV/0!	#DIV/0!	1.78726	0.373901	0.373901	0.72024
Q2FEP5	sp|Q2FEP5|RS3_STAA3 30S ribosomal protein S3 OS=Staphylococcus aureus (strain USA300) OX=367830 GN=rpsC PE=3 SV=1	0	0	0	40938000	7010500	5791400	0	8624200	0	0	17913300	2.87473e+06	#DIV/0!	#DIV/0!	0.16048	0.194856	0.373901	0.273958
Q2FIE3	sp|Q2FIE3|DLTA_STAA3 D-alanine--D-alanyl carrier protein ligase OS=Staphylococcus aureus (strain USA300) OX=367830 GN=dltA PE=3 SV=1	0	0	0	5435300	0	7854700	0	8015100	0	0	4430000	2671700	#DIV/0!	#DIV/0!	0.603093	0.129128	0.373901	0.645467
A0A0H2XIH7	tr|A0A0H2XIH7|A0A0H2XIH7_STAA3 Phenylalanyl-tRNA synthetase (Beta subunit) OS=Staphylococcus aureus (strain USA300) OX=367830 GN=SAUSA300_1688 PE=4 SV=1	0	0	0	4252800	0	0	0	2772700	4741300	0	1417600	2.50467e+06	#DIV/0!	#DIV/0!	1.76684	0.373901	0.142669	0.611339
Q2FK15	sp|Q2FK15|TARI1_STAA3 Ribitol-5-phosphate cytidylyltransferase 1 OS=Staphylococcus aureus (strain USA300) OX=367830 GN=tarI1 PE=3 SV=1	0	0	0	5364900	3925200	4920800	0	2294000	4808000	0	4.73697e+06	2.36733e+06	#DIV/0!	#DIV/0!	0.499757	0.000370964	0.163388	0.178071
A0A0H2XHQ4	tr|A0A0H2XHQ4|A0A0H2XHQ4_STAA3 Alkyl hydroperoxide reductase subunit F OS=Staphylococcus aureus (strain USA300) OX=367830 GN=ahpF PE=3 SV=1	0	0	0	7197100	7005300	6220300	0	6571100	0	0	6.80757e+06	2.19037e+06	#DIV/0!	#DIV/0!	0.321755	2.19884e-05	0.373901	0.104995
A0A087X0P0;Q02224-3;Q02224	tr|A0A087X0P0|A0A087X0P0_HUMAN Centromere-associated protein E OS=Homo sapiens OX=9606 GN=CENPE PE=1 SV=1;sp|Q02224-3|CENPE_HUMAN Isoform 3 of Centromere-associated protein E OS=Homo sapiens OX=9606 GN=CENPE;sp|Q02224|CENPE_HUMAN Centromere-associated prot	0	0	0	0	0	0	0	0	0	0	0	0	#DIV/0!	#DIV/0!	#DIV/0!	#DIV/0!	#DIV/0!	#DIV/0!
P01762	sp|P01762|HV311_HUMAN Immunoglobulin heavy variable 3-11 OS=Homo sapiens OX=9606 GN=IGHV3-11 PE=1 SV=2	0	0	0	0	0	0	0	0	0	0	0	0	#DIV/0!	#DIV/0!	#DIV/0!	#DIV/0!	#DIV/0!	#DIV/0!
Q9Y6R7;A0A087WXI2;A0A087WUZ2	sp|Q9Y6R7|FCGBP_HUMAN IgGFc-binding protein OS=Homo sapiens OX=9606 GN=FCGBP PE=1 SV=3;tr|A0A087WXI2|A0A087WXI2_HUMAN IgGFc-binding protein OS=Homo sapiens OX=9606 GN=FCGBP PE=1 SV=3	0	0	0	0	0	0	0	0	0	0	0	0	#DIV/0!	#DIV/0!	#DIV/0!	#DIV/0!	#DIV/0!	#DIV/0!
A0A0H2XIR0	tr|A0A0H2XIR0|A0A0H2XIR0_STAA3 Alcohol dehydrogenase, zinc-containing OS=Staphylococcus aureus (strain USA300) OX=367830 GN=SAUSA300_2147 PE=4 SV=1	0	0	0	914680	0	0	0	2889300	3208800	0	304893	2032700	#DIV/0!	#DIV/0!	6.66692	0.373901	0.117207	0.180079
Q2FGE2	sp|Q2FGE2|GRPE_STAA3 Protein GrpE OS=Staphylococcus aureus (strain USA300) OX=367830 GN=grpE PE=3 SV=1	0	0	0	9498500	13748000	14464000	0	5876300	0	0	1.25702e+07	1.95877e+06	#DIV/0!	#DIV/0!	0.155827	0.00125598	0.373901	0.0131733
Q9Y490;H0YMT1;A0A1B0GVU7;Q9Y4G6	sp|Q9Y490|TLN1_HUMAN Talin-1 OS=Homo sapiens OX=9606 GN=TLN1 PE=1 SV=3	0	0	0	0	0	0	0	0	0	0	0	0	#DIV/0!	#DIV/0!	#DIV/0!	#DIV/0!	#DIV/0!	#DIV/0!
Q2FID4	sp|Q2FID4|NDH_STAA3 Type II NADH:quinone oxidoreductase OS=Staphylococcus aureus (strain USA300) OX=367830 GN=SAUSA300_0844 PE=3 SV=1	0	0	0	6401100	0	0	0	5783900	0	0	2133700	1.92797e+06	#DIV/0!	#DIV/0!	0.903579	0.373901	0.373901	0.946401
Q2FFJ5	sp|Q2FFJ5|GATA_STAA3 Glutamyl-tRNA(Gln) amidotransferase subunit A OS=Staphylococcus aureus (strain USA300) OX=367830 GN=gatA PE=3 SV=1	0	0	0	12410000	11449000	6075500	0	3167100	1836200	0	9.97817e+06	1.66777e+06	#DIV/0!	#DIV/0!	0.167142	0.00716743	0.143463	0.0187448
A0A0G2JPR0;A0A140TA49;CON__ENSEMBL:ENSBTAP00000007350	tr|A0A0G2JPR0|A0A0G2JPR0_HUMAN Complement C4-A OS=Homo sapiens OX=9606 GN=C4A PE=1 SV=1;tr|A0A140TA49|A0A140TA49_HUMAN Complement C4-A OS=Homo sapiens OX=9606 GN=C4A PE=1 SV=1	0	0	0	0	0	0	0	0	0	0	0	0	#DIV/0!	#DIV/0!	#DIV/0!	#DIV/0!	#DIV/0!	#DIV/0!
P48740;F8W876;P48740-3;C9JMA2	sp|P48740|MASP1_HUMAN Mannan-binding lectin serine protease 1 OS=Homo sapiens OX=9606 GN=MASP1 PE=1 SV=3;tr|F8W876|F8W876_HUMAN Mannan-binding lectin serine protease 1 OS=Homo sapiens OX=9606 GN=MASP1 PE=1 SV=1;sp|P48740-3|MASP1_HUMAN Isoform 3 of Mannan-b	0	0	0	0	0	0	0	0	0	0	0	0	#DIV/0!	#DIV/0!	#DIV/0!	#DIV/0!	#DIV/0!	#DIV/0!
Q2FDY2	sp|Q2FDY2|Y2462_STAA3 Putative NAD(P)H nitroreductase SAUSA300_2462 OS=Staphylococcus aureus (strain USA300) OX=367830 GN=SAUSA300_2462 PE=3 SV=1	0	0	0	1276100	0	0	0	0	4921500	0	425367	1640500	#DIV/0!	#DIV/0!	3.85667	0.373901	0.373901	0.513013
Q2FFI3	sp|Q2FFI3|NADE_STAA3 NH(3)-dependent NAD(+) synthetase OS=Staphylococcus aureus (strain USA300) OX=367830 GN=nadE PE=3 SV=1	0	0	0	5843400	3790200	4079700	0	0	4565300	0	4571100	1.52177e+06	#DIV/0!	#DIV/0!	0.33291	0.00205199	0.373901	0.138566
A0A0H2XHB4	tr|A0A0H2XHB4|A0A0H2XHB4_STAA3 Ribose-phosphate pyrophosphokinase OS=Staphylococcus aureus (strain USA300) OX=367830 GN=prs PE=3 SV=1	0	0	0	7182700	5247400	0	0	4304500	0	0	4.14337e+06	1.43483e+06	#DIV/0!	#DIV/0!	0.346296	0.125668	0.373901	0.353245
Q2FFV5	sp|Q2FFV5|PCKA_STAA3 Phosphoenolpyruvate carboxykinase (ATP) OS=Staphylococcus aureus (strain USA300) OX=367830 GN=pckA PE=3 SV=1	0	0	0	10213000	22327000	14819000	0	0	4220800	0	1.57863e+07	1.40693e+06	#DIV/0!	#DIV/0!	0.0891235	0.0110605	0.373901	0.0193734
Q2FEQ1	sp|Q2FEQ1|RL5_STAA3 50S ribosomal protein L5 OS=Staphylococcus aureus (strain USA300) OX=367830 GN=rplE PE=3 SV=1	0	0	0	63528000	17245000	8086200	0	4218700	0	0	2.96197e+07	1.40623e+06	#DIV/0!	#DIV/0!	0.0474762	0.159392	0.373901	0.17661
P22891;P22891-2	sp|P22891|PROZ_HUMAN Vitamin K-dependent protein Z OS=Homo sapiens OX=9606 GN=PROZ PE=1 SV=2;sp|P22891-2|PROZ_HUMAN Isoform 2 of Vitamin K-dependent protein Z OS=Homo sapiens OX=9606 GN=PROZ	0	0	0	0	0	0	0	0	0	0	0	0	#DIV/0!	#DIV/0!	#DIV/0!	#DIV/0!	#DIV/0!	#DIV/0!
A0A0H2XGW7	tr|A0A0H2XGW7|A0A0H2XGW7_STAA3 Putative lipoprotein OS=Staphylococcus aureus (strain USA300) OX=367830 GN=SAUSA300_1492 PE=4 SV=1	0	0	0	2036200	1966900	2824400	3891800	0	0	0	2.27583e+06	1.29727e+06	#DIV/0!	#DIV/0!	0.570018	0.00116374	0.373901	0.501507
Q2FG69	sp|Q2FG69|GSA1_STAA3 Glutamate-1-semialdehyde 2,1-aminomutase 1 OS=Staphylococcus aureus (strain USA300) OX=367830 GN=hemL1 PE=3 SV=1	0	0	0	2400000	2568700	2548800	0	0	3023400	0	2.50583e+06	1007800	#DIV/0!	#DIV/0!	0.402182	1.21782e-06	0.373901	0.211877
Q2FG62;O76031	sp|Q2FG62|CLPX_STAA3 ATP-dependent Clp protease ATP-binding subunit ClpX OS=Staphylococcus aureus (strain USA300) OX=367830 GN=clpX PE=3 SV=1	0	0	0	6673600	2914400	3550900	0	0	2936900	0	4.37963e+06	978967	#DIV/0!	#DIV/0!	0.223527	0.019599	0.373901	0.0887611
A0A0H2XH33	tr|A0A0H2XH33|A0A0H2XH33_STAA3 Uncharacterized protein OS=Staphylococcus aureus (strain USA300) OX=367830 GN=SAUSA300_2529 PE=1 SV=1	0	0	0	3654400	3889900	0	0	0	2815100	0	2.51477e+06	938367	#DIV/0!	#DIV/0!	0.373143	0.116504	0.373901	0.372265
A0A0H2XHC2	tr|A0A0H2XHC2|A0A0H2XHC2_STAA3 Glutamate dehydrogenase OS=Staphylococcus aureus (strain USA300) OX=367830 GN=gudB PE=3 SV=1	0	0	0	6361400	5339600	4656500	0	2688500	0	0	5452500	896167	#DIV/0!	#DIV/0!	0.164359	0.000387279	0.373901	0.0112497
Q2FG18	sp|Q2FG18|RS4_STAA3 30S ribosomal protein S4 OS=Staphylococcus aureus (strain USA300) OX=367830 GN=rpsD PE=3 SV=1	0	0	0	28308000	5173700	4607400	0	2239600	0	0	1.26964e+07	746533	#DIV/0!	#DIV/0!	0.058799	0.179241	0.373901	0.202281
Q2FIK4	sp|Q2FIK4|EMP_STAA3 Extracellular matrix protein-binding protein emp OS=Staphylococcus aureus (strain USA300) OX=367830 GN=emp PE=3 SV=1	0	0	0	89381000	27717000	18849000	0	0	0	0	4.53157e+07	0	#DIV/0!	#DIV/0!	0	0.110565	#DIV/0!	0.110565
A0A0H2XI46	tr|A0A0H2XI46|A0A0H2XI46_STAA3 Panton-Valentine leukocidin, LukS-PV OS=Staphylococcus aureus (strain USA300) OX=367830 GN=lukS-PV PE=3 SV=1	0	0	0	35269000	18374000	29804000	0	0	0	0	2.78157e+07	0	#DIV/0!	#DIV/0!	0	0.00503001	#DIV/0!	0.00503001
Q2FE03	sp|Q2FE03|FNBA_STAA3 Fibronectin-binding protein A OS=Staphylococcus aureus (strain USA300) OX=367830 GN=fnbA PE=3 SV=1	0	0	0	27204000	31326000	14407000	0	0	0	0	2.43123e+07	0	#DIV/0!	#DIV/0!	0	0.00881995	#DIV/0!	0.00881995
P04406;E7EUT5;P04406-2	sp|P04406|G3P_HUMAN Glyceraldehyde-3-phosphate dehydrogenase OS=Homo sapiens OX=9606 GN=GAPDH PE=1 SV=3;tr|E7EUT5|E7EUT5_HUMAN Glyceraldehyde-3-phosphate dehydrogenase OS=Homo sapiens OX=9606 GN=GAPDH PE=1 SV=1;sp|P04406-2|G3P_HUMAN Isoform 2 of Glyceralde	0	0	0	0	0	0	0	0	0	0	0	0	#DIV/0!	#DIV/0!	#DIV/0!	#DIV/0!	#DIV/0!	#DIV/0!
A0A0H2XJB4	tr|A0A0H2XJB4|A0A0H2XJB4_STAA3 Ear protein OS=Staphylococcus aureus (strain USA300) OX=367830 GN=ear PE=4 SV=1	0	0	0	29169000	16006000	16580000	0	0	0	0	20585000	0	#DIV/0!	#DIV/0!	0	0.00869526	#DIV/0!	0.00869526
Q2FHI2;REV__H7C3M5;REV__Q2PZI1-2;REV__Q2PZI1;REV__A0A1B0GW05	sp|Q2FHI2|RS2_STAA3 30S ribosomal protein S2 OS=Staphylococcus aureus (strain USA300) OX=367830 GN=rpsB PE=3 SV=1	0	0	0	35135000	11090000	9298500	0	0	0	0	1.85078e+07	0	#DIV/0!	#DIV/0!	0	0.0904189	#DIV/0!	0.0904189
A0A0H2XG77	tr|A0A0H2XG77|A0A0H2XG77_STAA3 Ribulose-5-phosphate reductase OS=Staphylococcus aureus (strain USA300) OX=367830 GN=tarJ PE=3 SV=1	0	0	0	29742000	13603000	0	0	0	0	0	1.44483e+07	0	#DIV/0!	#DIV/0!	0	0.1681	#DIV/0!	0.1681
Q2FEQ4	sp|Q2FEQ4|RL6_STAA3 50S ribosomal protein L6 OS=Staphylococcus aureus (strain USA300) OX=367830 GN=rplF PE=3 SV=1	0	0	0	18400000	10760000	11268000	0	0	0	0	13476000	0	#DIV/0!	#DIV/0!	0	0.00545613	#DIV/0!	0.00545613
Q2FEP4	sp|Q2FEP4|RL22_STAA3 50S ribosomal protein L22 OS=Staphylococcus aureus (strain USA300) OX=367830 GN=rplV PE=3 SV=1	0	0	0	12772000	11329000	15914000	0	0	0	0	1.33383e+07	0	#DIV/0!	#DIV/0!	0	0.000594801	#DIV/0!	0.000594801
A0A0H2XIA8	tr|A0A0H2XIA8|A0A0H2XIA8_STAA3 Dihydroorotase OS=Staphylococcus aureus (strain USA300) OX=367830 GN=pyrC PE=3 SV=1	0	0	0	14928000	10966000	9466200	0	0	0	0	1.17867e+07	0	#DIV/0!	#DIV/0!	0	0.00193688	#DIV/0!	0.00193688
A0A0H2XIS3	tr|A0A0H2XIS3|A0A0H2XIS3_STAA3 Putative staphylococcal enterotoxin OS=Staphylococcus aureus (strain USA300) OX=367830 GN=SAUSA300_0370 PE=3 SV=1	0	0	0	19945000	12842000	0	0	0	0	0	10929000	0	#DIV/0!	#DIV/0!	0	0.134439	#DIV/0!	0.134439
A0A0H2XFP0	tr|A0A0H2XFP0|A0A0H2XFP0_STAA3 Formate dehydrogenase OS=Staphylococcus aureus (strain USA300) OX=367830 GN=SAUSA300_0179 PE=3 SV=1	0	0	0	15294000	16832000	0	0	0	0	0	1.07087e+07	0	#DIV/0!	#DIV/0!	0	0.117027	#DIV/0!	0.117027
P07355-2;P07355;H0YMW4;H0YN42;H0YMU9;H0YMD0;H0YM50;H0YNB8;H0YKS4;A6NMY6;H0YL33;H0YNP5;A0A7I2V4P4;H0YN28;H0YMM1;H0YNA0;H0YKX9;H0YMT9;H0YLV6;H0YKZ7;H0YKL9;H0YKV8;H0YMD9;H0YLE2;H0YKN4	sp|P07355-2|ANXA2_HUMAN Isoform 2 of Annexin A2 OS=Homo sapiens OX=9606 GN=ANXA2;sp|P07355|ANXA2_HUMAN Annexin A2 OS=Homo sapiens OX=9606 GN=ANXA2 PE=1 SV=2;tr|H0YMW4|H0YMW4_HUMAN Annexin OS=Homo sapiens OX=9606 GN=ANXA2 PE=1 SV=2;tr|H0YN42|H0YN42_HUMAN An	22834000	0	0	1057000	636690	1969200	0	0	0	7.61133e+06	1.22096e+06	0	0.160414	0	0	0.44895	0.373901	0.0360672
Q2FGB6	sp|Q2FGB6|GREA_STAA3 Transcription elongation factor GreA OS=Staphylococcus aureus (strain USA300) OX=367830 GN=greA PE=3 SV=1	0	0	0	6861200	9374900	12443000	0	0	0	0	9559700	0	#DIV/0!	#DIV/0!	0	0.00407035	#DIV/0!	0.00407035
C9J592;C9IZZ0;A0A6Q8PG52;A0A6Q8PH84;P51149;C9J7D1;C9J4S4;C9J4V0;C9J8S3;A0A6Q8PGE6	tr|C9J592|C9J592_HUMAN Ras-related protein Rab-7a (Fragment) OS=Homo sapiens OX=9606 GN=RAB7A PE=1 SV=1;tr|C9IZZ0|C9IZZ0_HUMAN Ras-related protein Rab-7a OS=Homo sapiens OX=9606 GN=RAB7A PE=1 SV=2;tr|A0A6Q8PG52|A0A6Q8PG52_HUMAN Ras-related protein Rab-7a O	0	0	0	0	0	0	0	0	0	0	0	0	#DIV/0!	#DIV/0!	#DIV/0!	#DIV/0!	#DIV/0!	#DIV/0!
Q2FJ56	sp|Q2FJ56|CHDC_STAA3 Coproheme decarboxylase OS=Staphylococcus aureus (strain USA300) OX=367830 GN=chdC PE=3 SV=1	0	0	0	10643000	0	17458000	0	0	0	0	9367000	0	#DIV/0!	#DIV/0!	0	0.138964	#DIV/0!	0.138964
A0A0H2XH00	tr|A0A0H2XH00|A0A0H2XH00_STAA3 Fibrinogen-binding protein OS=Staphylococcus aureus (strain USA300) OX=367830 GN=SAUSA300_1052 PE=4 SV=1	0	0	0	13764000	14317000	0	0	0	0	0	9.36033e+06	0	#DIV/0!	#DIV/0!	0	0.116271	#DIV/0!	0.116271
Q2FH36	sp|Q2FH36|CSPA_STAA3 Cold shock protein CspA OS=Staphylococcus aureus (strain USA300) OX=367830 GN=cspA PE=3 SV=1	0	0	0	15884000	9193900	0	0	0	0	0	8359300	0	#DIV/0!	#DIV/0!	0	0.143617	#DIV/0!	0.143617
Q2FHK0	sp|Q2FHK0|RS16_STAA3 30S ribosomal protein S16 OS=Staphylococcus aureus (strain USA300) OX=367830 GN=rpsP PE=3 SV=1	0	0	0	7106700	11386000	5808600	0	0	0	0	8.10043e+06	0	#DIV/0!	#DIV/0!	0	0.00860138	#DIV/0!	0.00860138
Q08554-2;Q08554	sp|Q08554-2|DSC1_HUMAN Isoform 1B of Desmocollin-1 OS=Homo sapiens OX=9606 GN=DSC1;sp|Q08554|DSC1_HUMAN Desmocollin-1 OS=Homo sapiens OX=9606 GN=DSC1 PE=1 SV=2	0	0	8151600	0	0	8793900	0	0	0	2717200	2931300	0	1.07879	0	0	0.95985	0.373901	0.373901
A0A0H2XDE4	tr|A0A0H2XDE4|A0A0H2XDE4_STAA3 Transcriptional regulator, MarR family OS=Staphylococcus aureus (strain USA300) OX=367830 GN=SAUSA300_0672 PE=4 SV=1	0	0	0	8271200	8819100	5007900	0	0	0	0	7.36607e+06	0	#DIV/0!	#DIV/0!	0	0.00345855	#DIV/0!	0.00345855
A0A0H2XIY5	tr|A0A0H2XIY5|A0A0H2XIY5_STAA3 Oligoendopeptidase F OS=Staphylococcus aureus (strain USA300) OX=367830 GN=pepF PE=3 SV=1	0	0	0	5252500	10627000	4798800	0	0	0	0	6.89277e+06	0	#DIV/0!	#DIV/0!	0	0.0211553	#DIV/0!	0.0211553
Q2FER4	sp|Q2FER4|RS11_STAA3 30S ribosomal protein S11 OS=Staphylococcus aureus (strain USA300) OX=367830 GN=rpsK PE=3 SV=1	0	0	0	12191000	0	7928400	0	0	0	0	6.70647e+06	0	#DIV/0!	#DIV/0!	0	0.133655	#DIV/0!	0.133655
Q2FIT4	sp|Q2FIT4|SAER_STAA3 Response regulator SaeR OS=Staphylococcus aureus (strain USA300) OX=367830 GN=saeR PE=3 SV=1	0	0	0	8676100	6862900	4090200	0	0	0	0	6.54307e+06	0	#DIV/0!	#DIV/0!	0	0.00800459	#DIV/0!	0.00800459
P01601	sp|P01601|KVD16_HUMAN Immunoglobulin kappa variable 1D-16 OS=Homo sapiens OX=9606 GN=IGKV1D-16 PE=3 SV=2	0	0	0	0	0	0	0	0	0	0	0	0	#DIV/0!	#DIV/0!	#DIV/0!	#DIV/0!	#DIV/0!	#DIV/0!
P02042;E9PFT6;E9PEW8;CON__Q3SX09;C9JRG0;CON__P02070;A0A2R8Y7X9;P69892;P69891;P02100	sp|P02042|HBD_HUMAN Hemoglobin subunit delta OS=Homo sapiens OX=9606 GN=HBD PE=1 SV=2;tr|E9PFT6|E9PFT6_HUMAN Hemoglobin subunit delta OS=Homo sapiens OX=9606 GN=HBD PE=1 SV=1;tr|E9PEW8|E9PEW8_HUMAN Hemoglobin subunit delta (Fragment) OS=Homo sapiens OX=960	0	0	0	0	0	0	0	0	0	0	0	0	#DIV/0!	#DIV/0!	#DIV/0!	#DIV/0!	#DIV/0!	#DIV/0!
Q96P63;Q96P63-2	sp|Q96P63|SPB12_HUMAN Serpin B12 OS=Homo sapiens OX=9606 GN=SERPINB12 PE=1 SV=1;sp|Q96P63-2|SPB12_HUMAN Isoform 2 of Serpin B12 OS=Homo sapiens OX=9606 GN=SERPINB12	0	0	0	0	0	0	0	0	0	0	0	0	#DIV/0!	#DIV/0!	#DIV/0!	#DIV/0!	#DIV/0!	#DIV/0!
P02751-10;P02751-5;P02751-13	sp|P02751-10|FINC_HUMAN Isoform 10 of Fibronectin OS=Homo sapiens OX=9606 GN=FN1;sp|P02751-5|FINC_HUMAN Isoform 5 of Fibronectin OS=Homo sapiens OX=9606 GN=FN1;sp|P02751-13|FINC_HUMAN Isoform 13 of Fibronectin OS=Homo sapiens OX=9606 GN=FN1	0	0	0	0	0	0	0	0	0	0	0	0	#DIV/0!	#DIV/0!	#DIV/0!	#DIV/0!	#DIV/0!	#DIV/0!
A0A075B6J1	sp|A0A075B6J1|LV537_HUMAN Immunoglobulin lambda variable 5-37 OS=Homo sapiens OX=9606 GN=IGLV5-37 PE=3 SV=1	0	0	0	0	0	0	0	0	0	0	0	0	#DIV/0!	#DIV/0!	#DIV/0!	#DIV/0!	#DIV/0!	#DIV/0!
Q2FG30	sp|Q2FG30|Y1654_STAA3 Uncharacterized peptidase SAUSA300_1654 OS=Staphylococcus aureus (strain USA300) OX=367830 GN=SAUSA300_1654 PE=3 SV=1	0	0	0	11672000	7241600	0	0	0	0	0	6.30453e+06	0	#DIV/0!	#DIV/0!	0	0.137467	#DIV/0!	0.137467
Q2FGD8	sp|Q2FGD8|RS20_STAA3 30S ribosomal protein S20 OS=Staphylococcus aureus (strain USA300) OX=367830 GN=rpsT PE=3 SV=1	0	0	0	5918500	7852500	3610100	0	0	0	0	5793700	0	#DIV/0!	#DIV/0!	0	0.00913995	#DIV/0!	0.00913995
A0A0H2XGA1	tr|A0A0H2XGA1|A0A0H2XGA1_STAA3 6-phosphogluconate dehydrogenase, decarboxylating OS=Staphylococcus aureus (strain USA300) OX=367830 GN=SAUSA300_2251 PE=4 SV=1	0	0	0	11052000	5601500	0	0	0	0	0	5.55117e+06	0	#DIV/0!	#DIV/0!	0	0.156859	#DIV/0!	0.156859
A0A0H2XGV4	tr|A0A0H2XGV4|A0A0H2XGV4_STAA3 Serine protease HtrA-like OS=Staphylococcus aureus (strain USA300) OX=367830 GN=SAUSA300_1674 PE=3 SV=1	0	0	0	7722000	4318200	4274000	0	0	0	0	5.43807e+06	0	#DIV/0!	#DIV/0!	0	0.00889395	#DIV/0!	0.00889395
P04180;J3QSE5;I3L1Q6;J3QKT0	sp|P04180|LCAT_HUMAN Phosphatidylcholine-sterol acyltransferase OS=Homo sapiens OX=9606 GN=LCAT PE=1 SV=1;tr|J3QSE5|J3QSE5_HUMAN Phosphatidylcholine-sterol acyltransferase (Fragment) OS=Homo sapiens OX=9606 GN=LCAT PE=1 SV=1	0	0	0	0	0	0	0	0	0	0	0	0	#DIV/0!	#DIV/0!	#DIV/0!	#DIV/0!	#DIV/0!	#DIV/0!
Q2FHZ1	sp|Q2FHZ1|RNJ1_STAA3 Ribonuclease J 1 OS=Staphylococcus aureus (strain USA300) OX=367830 GN=rnj1 PE=3 SV=1	0	0	0	4697900	5982200	5115500	0	0	0	0	5265200	0	#DIV/0!	#DIV/0!	0	0.000154419	#DIV/0!	0.000154419
A0A0H2XJ60	tr|A0A0H2XJ60|A0A0H2XJ60_STAA3 Putative arsenate reductase OS=Staphylococcus aureus (strain USA300) OX=367830 GN=SAUSA300_0790 PE=3 SV=1	0	0	0	7025900	8394900	0	0	0	0	0	5.14027e+06	0	#DIV/0!	#DIV/0!	0	0.119242	#DIV/0!	0.119242
Q2FG72	sp|Q2FG72|SYV_STAA3 Valine--tRNA ligase OS=Staphylococcus aureus (strain USA300) OX=367830 GN=valS PE=3 SV=1	0	0	0	5333900	4937500	4904000	0	0	0	0	5.05847e+06	0	#DIV/0!	#DIV/0!	0	3.31238e-06	#DIV/0!	3.31238e-06
Q2FEN9	sp|Q2FEN9|RL3_STAA3 50S ribosomal protein L3 OS=Staphylococcus aureus (strain USA300) OX=367830 GN=rplC PE=3 SV=1	0	0	0	7077600	8066700	0	0	0	0	0	5048100	0	#DIV/0!	#DIV/0!	0	0.11781	#DIV/0!	0.11781
A0A0H2XI72	tr|A0A0H2XI72|A0A0H2XI72_STAA3 Triacylglycerol lipase OS=Staphylococcus aureus (strain USA300) OX=367830 GN=SAUSA300_0320 PE=4 SV=1	0	0	0	4920600	6051400	4110600	0	0	0	0	5.02753e+06	0	#DIV/0!	#DIV/0!	0	0.000868416	#DIV/0!	0.000868416
Q2FF20	sp|Q2FF20|ATPF_STAA3 ATP synthase subunit b OS=Staphylococcus aureus (strain USA300) OX=367830 GN=atpF PE=3 SV=1	0	0	0	7276900	7347200	0	0	0	0	0	4874700	0	#DIV/0!	#DIV/0!	0	0.116126	#DIV/0!	0.116126
P51531;P51532-3;P51532-5;P51531-2;A0A2R8Y526;A0A2R8Y7Y7;A0A2R8Y6N0;A0A2R8Y523;Q9HBD4;P51532-4;A0A2R8Y7F3;A0A2R8Y440;A0A2R8YG32;P51532;A0A2R8YGG3;A0A2R8YF58;A0A2R8Y7S2;A0A2R8Y4P4;A0A2R8YF80;A0A2R8Y6V2;P51532-2;A0A2R8Y4C5;K7EQF0;A0A2R8YGP5;A0A0U1RQZ9;F6VDE0;A0A2R8YFV8;A0A2R8Y5K3;A0A2R8YFK5;A0A2R8YDA1;A0A0U1RRF5;A0A0U1RRD6;A0A2R8YCY3;A0A0U1RQU0;A0A0U1RR09;K7EP28;B1ALF6;A0A0U1RQW7;A0A0U1RRN2;F6XE55;B…	sp|P51531|SMCA2_HUMAN Probable global transcription activator SNF2L2 OS=Homo sapiens OX=9606 GN=SMARCA2 PE=1 SV=2;sp|P51532-3|SMCA4_HUMAN Isoform 3 of Transcription activator BRG1 OS=Homo sapiens OX=9606 GN=SMARCA4;sp|P51532-5|SMCA4_HUMAN Isoform 5 of Tran	0	0	0	0	0	0	0	0	0	0	0	0	#DIV/0!	#DIV/0!	#DIV/0!	#DIV/0!	#DIV/0!	#DIV/0!
Q2FJ74	sp|Q2FJ74|GCH4_STAA3 GTP cyclohydrolase FolE2 OS=Staphylococcus aureus (strain USA300) OX=367830 GN=folE2 PE=3 SV=1	0	0	0	4767300	5402000	3492700	0	0	0	0	4554000	0	#DIV/0!	#DIV/0!	0	0.00125567	#DIV/0!	0.00125567
O00391-2;O00391	sp|O00391-2|QSOX1_HUMAN Isoform 2 of Sulfhydryl oxidase 1 OS=Homo sapiens OX=9606 GN=QSOX1;sp|O00391|QSOX1_HUMAN Sulfhydryl oxidase 1 OS=Homo sapiens OX=9606 GN=QSOX1 PE=1 SV=3	0	0	0	0	0	0	0	0	0	0	0	0	#DIV/0!	#DIV/0!	#DIV/0!	#DIV/0!	#DIV/0!	#DIV/0!
Q2FEJ8	sp|Q2FEJ8|SARR_STAA3 HTH-type transcriptional regulator SarR OS=Staphylococcus aureus (strain USA300) OX=367830 GN=sarR PE=3 SV=3	0	0	0	7236500	6305500	0	0	0	0	0	4514000	0	#DIV/0!	#DIV/0!	0	0.117993	#DIV/0!	0.117993
Q2FFX3	sp|Q2FFX3|RISB_STAA3 6,7-dimethyl-8-ribityllumazine synthase OS=Staphylococcus aureus (strain USA300) OX=367830 GN=ribH PE=3 SV=1	0	0	0	4555700	4113300	4760000	0	0	0	0	4.47633e+06	0	#DIV/0!	#DIV/0!	0	1.95908e-05	#DIV/0!	1.95908e-05
Q2FHG3	sp|Q2FHG3|RNJ2_STAA3 Ribonuclease J 2 OS=Staphylococcus aureus (strain USA300) OX=367830 GN=rnj2 PE=3 SV=2	0	0	0	4091200	4594700	4698700	0	0	0	0	4.46153e+06	0	#DIV/0!	#DIV/0!	0	1.85312e-05	#DIV/0!	1.85312e-05
A0A0H2XHK2	tr|A0A0H2XHK2|A0A0H2XHK2_STAA3 Clumping factor B OS=Staphylococcus aureus (strain USA300) OX=367830 GN=clfB PE=4 SV=1	0	0	0	7279400	3170100	2618800	0	0	0	0	4356100	0	#DIV/0!	#DIV/0!	0	0.0414411	#DIV/0!	0.0414411
A0A0H2XHH7	tr|A0A0H2XHH7|A0A0H2XHH7_STAA3 Tagatose-6-phosphate kinase OS=Staphylococcus aureus (strain USA300) OX=367830 GN=fruB PE=3 SV=1	0	0	0	5750700	7285700	0	0	0	0	0	4.34547e+06	0	#DIV/0!	#DIV/0!	0	0.121602	#DIV/0!	0.121602
A0A0H2XH62	tr|A0A0H2XH62|A0A0H2XH62_STAA3 D-lactate dehydrogenase OS=Staphylococcus aureus (strain USA300) OX=367830 GN=ddh PE=3 SV=1	0	0	0	4883600	7947800	0	0	0	0	0	4.27713e+06	0	#DIV/0!	#DIV/0!	0	0.138286	#DIV/0!	0.138286
P0CG48;F5H6Q2;F5H388;B4DV12;F5H265;J3QKN0;F5H2Z3;F5GYU3;Q5PY61;F5H747;J3QTR3;J3QS39;Q96C32;P62979;P62987;P0CG47;F5GXK7;M0R2S1;A0A2R8Y422;M0R1M6;M0R1V7;F5GZ39;J3QSA3	sp|P0CG48|UBC_HUMAN Polyubiquitin-C OS=Homo sapiens OX=9606 GN=UBC PE=1 SV=3;tr|F5H6Q2|F5H6Q2_HUMAN Polyubiquitin-C (Fragment) OS=Homo sapiens OX=9606 GN=UBC PE=1 SV=8;tr|F5H388|F5H388_HUMAN Polyubiquitin-C (Fragment) OS=Homo sapiens OX=9606 GN=UBC PE=1 SV	0	0	0	0	0	0	0	0	0	0	0	0	#DIV/0!	#DIV/0!	#DIV/0!	#DIV/0!	#DIV/0!	#DIV/0!
Q5T749	sp|Q5T749|KPRP_HUMAN Keratinocyte proline-rich protein OS=Homo sapiens OX=9606 GN=KPRP PE=1 SV=1	0	0	0	0	0	0	0	0	0	0	0	0	#DIV/0!	#DIV/0!	#DIV/0!	#DIV/0!	#DIV/0!	#DIV/0!
Q2FG82	sp|Q2FG82|RL27_STAA3 50S ribosomal protein L27 OS=Staphylococcus aureus (strain USA300) OX=367830 GN=rpmA PE=3 SV=1	0	0	0	6812600	0	5815400	0	0	0	0	4.20933e+06	0	#DIV/0!	#DIV/0!	0	0.118591	#DIV/0!	0.118591
Q13835-2;Q13835	sp|Q13835-2|PKP1_HUMAN Isoform 1 of Plakophilin-1 OS=Homo sapiens OX=9606 GN=PKP1;sp|Q13835|PKP1_HUMAN Plakophilin-1 OS=Homo sapiens OX=9606 GN=PKP1 PE=1 SV=2	0	0	0	0	0	0	0	0	0	0	0	0	#DIV/0!	#DIV/0!	#DIV/0!	#DIV/0!	#DIV/0!	#DIV/0!
A0A0H2XFP6	tr|A0A0H2XFP6|A0A0H2XFP6_STAA3 Glutamyl-aminopeptidase OS=Staphylococcus aureus (strain USA300) OX=367830 GN=SAUSA300_2400 PE=3 SV=1	0	0	0	5730700	6823100	0	0	0	0	0	4184600	0	#DIV/0!	#DIV/0!	0	0.11912	#DIV/0!	0.11912
A0A0H2XIV7	tr|A0A0H2XIV7|A0A0H2XIV7_STAA3 Ornithine carbamoyltransferase OS=Staphylococcus aureus (strain USA300) OX=367830 GN=arcB PE=3 SV=1	0	0	0	3000800	0	9371200	0	0	0	0	4124000	0	#DIV/0!	#DIV/0!	0	0.20982	#DIV/0!	0.20982
A0A0H2XFM4	tr|A0A0H2XFM4|A0A0H2XFM4_STAA3 Glucokinase OS=Staphylococcus aureus (strain USA300) OX=367830 GN=glk PE=3 SV=1	0	0	0	3199200	3441500	5078700	0	0	0	0	3.90647e+06	0	#DIV/0!	#DIV/0!	0	0.00270309	#DIV/0!	0.00270309
A0A0H2XFZ1	tr|A0A0H2XFZ1|A0A0H2XFZ1_STAA3 Putative exotoxin 3 OS=Staphylococcus aureus (strain USA300) OX=367830 GN=SAUSA300_1061 PE=3 SV=1	0	0	0	11643000	0	0	0	0	0	0	3881000	0	#DIV/0!	#DIV/0!	0	0.373901	#DIV/0!	0.373901
Q2FDH4	sp|Q2FDH4|Y2620_STAA3 UPF0312 protein SAUSA300_2620 OS=Staphylococcus aureus (strain USA300) OX=367830 GN=SAUSA300_2620 PE=3 SV=1	0	0	0	0	6355900	5111300	0	0	0	0	3822400	0	#DIV/0!	#DIV/0!	0	0.120781	#DIV/0!	0.120781
H7BY35;Q92736;Q92736-2;A0A590UJZ8	tr|H7BY35|H7BY35_HUMAN Ryanodine receptor 2 OS=Homo sapiens OX=9606 GN=RYR2 PE=1 SV=2;sp|Q92736|RYR2_HUMAN Ryanodine receptor 2 OS=Homo sapiens OX=9606 GN=RYR2 PE=1 SV=3;sp|Q92736-2|RYR2_HUMAN Isoform 2 of Ryanodine receptor 2 OS=Homo sapiens OX=9606 GN=RY	0	0	0	0	0	0	0	0	0	0	0	0	#DIV/0!	#DIV/0!	#DIV/0!	#DIV/0!	#DIV/0!	#DIV/0!
Q2FHU3	sp|Q2FHU3|SYFA_STAA3 Phenylalanine--tRNA ligase alpha subunit OS=Staphylococcus aureus (strain USA300) OX=367830 GN=pheS PE=3 SV=1	0	0	0	2108400	4208100	4896900	0	0	0	0	3737800	0	#DIV/0!	#DIV/0!	0	0.0111851	#DIV/0!	0.0111851
Q2FFI7	sp|Q2FFI7|PUR8_STAA3 Adenylosuccinate lyase OS=Staphylococcus aureus (strain USA300) OX=367830 GN=purB PE=3 SV=1	0	0	0	3184800	4535900	3383500	0	0	0	0	3701400	0	#DIV/0!	#DIV/0!	0	0.000924585	#DIV/0!	0.000924585
P12259;A0A0A0MRJ7;CON__Q28107	sp|P12259|FA5_HUMAN Coagulation factor V OS=Homo sapiens OX=9606 GN=F5 PE=1 SV=4;tr|A0A0A0MRJ7|A0A0A0MRJ7_HUMAN Coagulation factor V OS=Homo sapiens OX=9606 GN=F5 PE=1 SV=1	0	0	0	0	0	0	0	0	0	0	0	0	#DIV/0!	#DIV/0!	#DIV/0!	#DIV/0!	#DIV/0!	#DIV/0!
Q2FG97	sp|Q2FG97|SYD_STAA3 Aspartate--tRNA ligase OS=Staphylococcus aureus (strain USA300) OX=367830 GN=aspS PE=3 SV=1	0	0	0	6558700	2401100	1684400	0	0	0	0	3.54807e+06	0	#DIV/0!	#DIV/0!	0	0.0798076	#DIV/0!	0.0798076
A0A0H2XHQ1	tr|A0A0H2XHQ1|A0A0H2XHQ1_STAA3 Cell division protein FtsA OS=Staphylococcus aureus (strain USA300) OX=367830 GN=ftsA PE=3 SV=1	0	0	0	4981200	5559600	0	0	0	0	0	3513600	0	#DIV/0!	#DIV/0!	0	0.117313	#DIV/0!	0.117313
Q2FHL2	sp|Q2FHL2|Y1119_STAA3 Uncharacterized protein SAUSA300_1119 OS=Staphylococcus aureus (strain USA300) OX=367830 GN=SAUSA300_1119 PE=4 SV=1	0	0	0	3385800	3206500	3727300	0	0	0	0	3.43987e+06	0	#DIV/0!	#DIV/0!	0	2.30281e-05	#DIV/0!	2.30281e-05
A0A0H2XHP9	tr|A0A0H2XHP9|A0A0H2XHP9_STAA3 Staphylocoagulase OS=Staphylococcus aureus (strain USA300) OX=367830 GN=coa PE=4 SV=1	0	0	0	5898000	2977300	1379000	0	0	0	0	3418100	0	#DIV/0!	#DIV/0!	0	0.0610963	#DIV/0!	0.0610963
Q2FGI7	sp|Q2FGI7|GCSPB_STAA3 Probable glycine dehydrogenase (decarboxylating) subunit 2 OS=Staphylococcus aureus (strain USA300) OX=367830 GN=gcvPB PE=3 SV=1	0	0	0	3228000	3181500	3614400	0	0	0	0	3341300	0	#DIV/0!	#DIV/0!	0	1.68711e-05	#DIV/0!	1.68711e-05
A0A0H2XER6	tr|A0A0H2XER6|A0A0H2XER6_STAA3 Putative cell-division initiation protein OS=Staphylococcus aureus (strain USA300) OX=367830 GN=SAUSA300_1086 PE=4 SV=1	0	0	0	5201800	4502300	0	0	0	0	0	3234700	0	#DIV/0!	#DIV/0!	0	0.118179	#DIV/0!	0.118179
P11597;P11597-2;H3BRJ9	sp|P11597|CETP_HUMAN Cholesteryl ester transfer protein OS=Homo sapiens OX=9606 GN=CETP PE=1 SV=2;sp|P11597-2|CETP_HUMAN Isoform 2 of Cholesteryl ester transfer protein OS=Homo sapiens OX=9606 GN=CETP	0	0	0	0	0	0	0	0	0	0	0	0	#DIV/0!	#DIV/0!	#DIV/0!	#DIV/0!	#DIV/0!	#DIV/0!
P03951-2;P03951;D6RB32;X6R3B1;H0Y596	sp|P03951-2|FA11_HUMAN Isoform 2 of Coagulation factor XI OS=Homo sapiens OX=9606 GN=F11;sp|P03951|FA11_HUMAN Coagulation factor XI OS=Homo sapiens OX=9606 GN=F11 PE=1 SV=1	0	0	0	0	0	0	0	0	0	0	0	0	#DIV/0!	#DIV/0!	#DIV/0!	#DIV/0!	#DIV/0!	#DIV/0!
A0A0H2XJ82	tr|A0A0H2XJ82|A0A0H2XJ82_STAA3 Glutamyl-aminopeptidase OS=Staphylococcus aureus (strain USA300) OX=367830 GN=SAUSA300_1691 PE=3 SV=1	0	0	0	4054100	5483700	0	0	0	0	0	3.17927e+06	0	#DIV/0!	#DIV/0!	0	0.124975	#DIV/0!	0.124975
A0A0H2XH43	tr|A0A0H2XH43|A0A0H2XH43_STAA3 Catabolite control protein A OS=Staphylococcus aureus (strain USA300) OX=367830 GN=ccpA PE=4 SV=1	0	0	0	3519600	0	5953100	0	0	0	0	3.15757e+06	0	#DIV/0!	#DIV/0!	0	0.141675	#DIV/0!	0.141675
Q2FJC9	sp|Q2FJC9|HSLO_STAA3 33 kDa chaperonin OS=Staphylococcus aureus (strain USA300) OX=367830 GN=hslO PE=3 SV=1	0	0	0	3923800	0	5509200	0	0	0	0	3.14433e+06	0	#DIV/0!	#DIV/0!	0	0.127229	#DIV/0!	0.127229
A0A0H2XI69	tr|A0A0H2XI69|A0A0H2XI69_STAA3 Putative glutamyl aminopeptidase OS=Staphylococcus aureus (strain USA300) OX=367830 GN=SAUSA300_1261 PE=3 SV=1	0	0	0	2969900	6043800	0	0	0	0	0	3.00457e+06	0	#DIV/0!	#DIV/0!	0	0.160169	#DIV/0!	0.160169
Q2FIT5	sp|Q2FIT5|SAES_STAA3 Histidine protein kinase SaeS OS=Staphylococcus aureus (strain USA300) OX=367830 GN=saeS PE=3 SV=1	0	0	0	4540500	4385100	0	0	0	0	0	2975200	0	#DIV/0!	#DIV/0!	0	0.116237	#DIV/0!	0.116237
A0A0H2XFN8	tr|A0A0H2XFN8|A0A0H2XFN8_STAA3 Isochorismatase family protein OS=Staphylococcus aureus (strain USA300) OX=367830 GN=SAUSA300_2580 PE=4 SV=1	0	0	0	0	3286500	4852100	0	0	0	0	2.71287e+06	0	#DIV/0!	#DIV/0!	0	0.130623	#DIV/0!	0.130623
Q2FHN5	sp|Q2FHN5|CARB_STAA3 Carbamoyl-phosphate synthase large chain OS=Staphylococcus aureus (strain USA300) OX=367830 GN=carB PE=3 SV=1	0	0	0	5995100	2068700	0	0	0	0	0	2.68793e+06	0	#DIV/0!	#DIV/0!	0	0.201026	#DIV/0!	0.201026
Q2FFH4	sp|Q2FFH4|Y1902_STAA3 Uncharacterized protein SAUSA300_1902 OS=Staphylococcus aureus (strain USA300) OX=367830 GN=SAUSA300_1902 PE=3 SV=1	0	0	0	3269300	2024200	2707100	0	0	0	0	2.66687e+06	0	#DIV/0!	#DIV/0!	0	0.00177141	#DIV/0!	0.00177141
Q2FIN8	sp|Q2FIN8|SECA1_STAA3 Protein translocase subunit SecA 1 OS=Staphylococcus aureus (strain USA300) OX=367830 GN=secA1 PE=3 SV=1	0	0	0	3773700	2257400	1960700	0	0	0	0	2.66393e+06	0	#DIV/0!	#DIV/0!	0	0.00900598	#DIV/0!	0.00900598
A0A0H2XH57	tr|A0A0H2XH57|A0A0H2XH57_STAA3 HIT family protein OS=Staphylococcus aureus (strain USA300) OX=367830 GN=SAUSA300_1787 PE=4 SV=1	0	0	0	3706100	0	3976500	0	0	0	0	2.56087e+06	0	#DIV/0!	#DIV/0!	0	0.116609	#DIV/0!	0.116609
A0A0H2XI26	tr|A0A0H2XI26|A0A0H2XI26_STAA3 Ribonucleoside-diphosphate reductase OS=Staphylococcus aureus (strain USA300) OX=367830 GN=SAUSA300_0717 PE=3 SV=1	0	0	0	2815100	2521000	2095800	0	0	0	0	2477300	0	#DIV/0!	#DIV/0!	0	0.000288927	#DIV/0!	0.000288927
Q2FEP1	sp|Q2FEP1|RL23_STAA3 50S ribosomal protein L23 OS=Staphylococcus aureus (strain USA300) OX=367830 GN=rplW PE=3 SV=1	0	0	0	5478800	1688300	0	0	0	0	0	2.38903e+06	0	#DIV/0!	#DIV/0!	0	0.214295	#DIV/0!	0.214295
Q9NZT1	sp|Q9NZT1|CALL5_HUMAN Calmodulin-like protein 5 OS=Homo sapiens OX=9606 GN=CALML5 PE=1 SV=2	0	0	0	0	0	0	0	0	0	0	0	0	#DIV/0!	#DIV/0!	#DIV/0!	#DIV/0!	#DIV/0!	#DIV/0!
A0A0H2XES4	tr|A0A0H2XES4|A0A0H2XES4_STAA3 Ribonucleoside-diphosphate reductase OS=Staphylococcus aureus (strain USA300) OX=367830 GN=SAUSA300_0716 PE=3 SV=1	0	0	0	3172800	3907700	0	0	0	0	0	2.36017e+06	0	#DIV/0!	#DIV/0!	0	0.120384	#DIV/0!	0.120384
A0A0U1RQV3;Q12805-5;Q12805-2;Q12805-4;Q12805-3;Q12805	tr|A0A0U1RQV3|A0A0U1RQV3_HUMAN EGF-containing fibulin-like extracellular matrix protein 1 (Fragment) OS=Homo sapiens OX=9606 GN=EFEMP1 PE=1 SV=1;sp|Q12805-5|FBLN3_HUMAN Isoform 5 of EGF-containing fibulin-like extracellular matrix protein 1 OS=Homo sapiens	0	0	0	0	0	0	0	0	0	0	0	0	#DIV/0!	#DIV/0!	#DIV/0!	#DIV/0!	#DIV/0!	#DIV/0!
A0A0H2XJ48	tr|A0A0H2XJ48|A0A0H2XJ48_STAA3 Uncharacterized protein OS=Staphylococcus aureus (strain USA300) OX=367830 GN=SAUSA300_1583 PE=4 SV=1	0	0	0	2143200	3599600	997390	0	0	0	0	2246730	0	#DIV/0!	#DIV/0!	0	0.0405858	#DIV/0!	0.0405858
Q2FIF6	sp|Q2FIF6|Y822_STAA3 UPF0051 protein SAUSA300_0822 OS=Staphylococcus aureus (strain USA300) OX=367830 GN=SAUSA300_0822 PE=3 SV=1	0	0	0	3733100	1766100	1210200	0	0	0	0	2.23647e+06	0	#DIV/0!	#DIV/0!	0	0.0431474	#DIV/0!	0.0431474
A0A0H2XEB0	tr|A0A0H2XEB0|A0A0H2XEB0_STAA3 Iron compound ABC transporter, iron compound-binding protein OS=Staphylococcus aureus (strain USA300) OX=367830 GN=SAUSA300_2136 PE=4 SV=1	0	0	0	3462300	3125900	0	0	0	0	0	2.19607e+06	0	#DIV/0!	#DIV/0!	0	0.117153	#DIV/0!	0.117153
A0A0H2XEM3	tr|A0A0H2XEM3|A0A0H2XEM3_STAA3 ATP synthase gamma chain OS=Staphylococcus aureus (strain USA300) OX=367830 GN=atpG PE=3 SV=1	0	0	0	3710100	2873600	0	0	0	0	0	2.19457e+06	0	#DIV/0!	#DIV/0!	0	0.122498	#DIV/0!	0.122498
A0A0H2XGW5	tr|A0A0H2XGW5|A0A0H2XGW5_STAA3 ATP-dependent zinc metalloprotease FtsH OS=Staphylococcus aureus (strain USA300) OX=367830 GN=ftsH PE=3 SV=1	0	0	0	3767900	2633800	0	0	0	0	0	2133900	0	#DIV/0!	#DIV/0!	0	0.128448	#DIV/0!	0.128448
A0A0H2XG62	tr|A0A0H2XG62|A0A0H2XG62_STAA3 Alkaline shock protein 23 OS=Staphylococcus aureus (strain USA300) OX=367830 GN=SAUSA300_1118 PE=3 SV=1	0	0	0	2245100	0	4022900	0	0	0	0	2.08933e+06	0	#DIV/0!	#DIV/0!	0	0.147078	#DIV/0!	0.147078
A0A0H2XFG0	tr|A0A0H2XFG0|A0A0H2XFG0_STAA3 Iron compound ABC transporter, iron compound-binding protein OS=Staphylococcus aureus (strain USA300) OX=367830 GN=SAUSA300_2235 PE=4 SV=1	0	0	0	4632700	0	1545400	0	0	0	0	2.05937e+06	0	#DIV/0!	#DIV/0!	0	0.205018	#DIV/0!	0.205018
A0A0H2XJ76	tr|A0A0H2XJ76|A0A0H2XJ76_STAA3 Malonyl CoA-acyl carrier protein transacylase OS=Staphylococcus aureus (strain USA300) OX=367830 GN=fabD PE=3 SV=1	0	0	0	2679800	3406800	0	0	0	0	0	2.02887e+06	0	#DIV/0!	#DIV/0!	0	0.12176	#DIV/0!	0.12176
A0A0H2XJG9	tr|A0A0H2XJG9|A0A0H2XJG9_STAA3 Uncharacterized protein OS=Staphylococcus aureus (strain USA300) OX=367830 GN=SAUSA300_1684 PE=4 SV=1	0	0	0	3783200	2263400	0	0	0	0	0	2.01553e+06	0	#DIV/0!	#DIV/0!	0	0.140612	#DIV/0!	0.140612
A0A0H2XIN1	tr|A0A0H2XIN1|A0A0H2XIN1_STAA3 Carbamoyl-phosphate synthase small chain OS=Staphylococcus aureus (strain USA300) OX=367830 GN=carA PE=3 SV=1	0	0	0	2993500	2883500	0	0	0	0	0	1959000	0	#DIV/0!	#DIV/0!	0	0.116256	#DIV/0!	0.116256
A0A0H2XG07	tr|A0A0H2XG07|A0A0H2XG07_STAA3 Adenylosuccinate synthetase OS=Staphylococcus aureus (strain USA300) OX=367830 GN=purA PE=3 SV=1	0	0	0	2403600	3376400	0	0	0	0	0	1.92667e+06	0	#DIV/0!	#DIV/0!	0	0.12726	#DIV/0!	0.12726
A0A0H2XGY0	tr|A0A0H2XGY0|A0A0H2XGY0_STAA3 FeS assembly protein SufD OS=Staphylococcus aureus (strain USA300) OX=367830 GN=sufD PE=3 SV=1	0	0	0	2601800	0	3092600	0	0	0	0	1.89813e+06	0	#DIV/0!	#DIV/0!	0	0.119063	#DIV/0!	0.119063
Q2FHD9	sp|Q2FHD9|GLPK_STAA3 Glycerol kinase OS=Staphylococcus aureus (strain USA300) OX=367830 GN=glpK PE=3 SV=1	0	0	0	2010700	1824000	1766900	0	0	0	0	1867200	0	#DIV/0!	#DIV/0!	0	1.43503e-05	#DIV/0!	1.43503e-05
A0A0H2XJW3	tr|A0A0H2XJW3|A0A0H2XJW3_STAA3 Sucrose-6-phosphate hydrolase OS=Staphylococcus aureus (strain USA300) OX=367830 GN=scrB PE=3 SV=1	0	0	0	2828900	1378400	1355600	0	0	0	0	1854300	0	#DIV/0!	#DIV/0!	0	0.0190232	#DIV/0!	0.0190232
P63104;B0AZS6;E7EX29;P63104-2;B7Z2E6;H0YB80;E7ESK7;E5RGE1;E5RIR4;E9PD24;E7EVZ2	sp|P63104|1433Z_HUMAN 14-3-3 protein zeta/delta OS=Homo sapiens OX=9606 GN=YWHAZ PE=1 SV=1;tr|B0AZS6|B0AZS6_HUMAN 14-3-3 protein zeta/delta OS=Homo sapiens OX=9606 GN=YWHAZ PE=1 SV=1;tr|E7EX29|E7EX29_HUMAN 14-3-3 protein zeta/delta (Fragment) OS=Homo sapie	0	0	0	0	0	0	0	0	0	0	0	0	#DIV/0!	#DIV/0!	#DIV/0!	#DIV/0!	#DIV/0!	#DIV/0!
A0A0H2XJ80	tr|A0A0H2XJ80|A0A0H2XJ80_STAA3 Arginine deiminase OS=Staphylococcus aureus (strain USA300) OX=367830 GN=arcA PE=3 SV=1	0	0	0	1161400	0	4332900	0	0	0	0	1.83143e+06	0	#DIV/0!	#DIV/0!	0	0.230161	#DIV/0!	0.230161
Q2FFV6;P31153-2;P31153	sp|Q2FFV6|METK_STAA3 S-adenosylmethionine synthase OS=Staphylococcus aureus (strain USA300) OX=367830 GN=metK PE=3 SV=1	0	0	0	2611500	2747900	0	0	0	0	0	1.78647e+06	0	#DIV/0!	#DIV/0!	0	0.116374	#DIV/0!	0.116374
P32119;A6NIW5;P32119-2	sp|P32119|PRDX2_HUMAN Peroxiredoxin-2 OS=Homo sapiens OX=9606 GN=PRDX2 PE=1 SV=5	0	0	0	0	0	0	0	0	0	0	0	0	#DIV/0!	#DIV/0!	#DIV/0!	#DIV/0!	#DIV/0!	#DIV/0!
A0A0H2XHS9	tr|A0A0H2XHS9|A0A0H2XHS9_STAA3 Alpha-acetolactate synthase OS=Staphylococcus aureus (strain USA300) OX=367830 GN=alsS PE=3 SV=1	0	0	0	2141600	2944300	0	0	0	0	0	1695300	0	#DIV/0!	#DIV/0!	0	0.125929	#DIV/0!	0.125929
A0A0H2XGY9	tr|A0A0H2XGY9|A0A0H2XGY9_STAA3 Molybdenum ABC transporter, molybdenum-binding protein ModA OS=Staphylococcus aureus (strain USA300) OX=367830 GN=modA PE=3 SV=1	0	0	0	2498700	2584700	0	0	0	0	0	1.69447e+06	0	#DIV/0!	#DIV/0!	0	0.11623	#DIV/0!	0.11623
P62805	sp|P62805|H4_HUMAN Histone H4 OS=Homo sapiens OX=9606 GN=H4C1 PE=1 SV=2	0	0	0	0	0	0	0	0	0	0	0	0	#DIV/0!	#DIV/0!	#DIV/0!	#DIV/0!	#DIV/0!	#DIV/0!
P62834;F5H6R7;F5H7Y6;E7ESV4;F5GX62;F5GYB5;F5H4H0;F5H004;A0A075B6Q0;F5H500;F5H0B7;F5H491;F5GWU8;F5H077;F5GYH7;P61224-2;P61224-3;P61224;P61224-4;F8WBC0	sp|P62834|RAP1A_HUMAN Ras-related protein Rap-1A OS=Homo sapiens OX=9606 GN=RAP1A PE=1 SV=1;tr|F5H6R7|F5H6R7_HUMAN Ras-related protein Rap-1b (Fragment) OS=Homo sapiens OX=9606 GN=RAP1B PE=1 SV=1;tr|F5H7Y6|F5H7Y6_HUMAN Ras-related protein Rap-1b OS=Homo sa	0	0	0	0	0	0	0	0	0	0	0	0	#DIV/0!	#DIV/0!	#DIV/0!	#DIV/0!	#DIV/0!	#DIV/0!
A0A0H2XJ39	tr|A0A0H2XJ39|A0A0H2XJ39_STAA3 Penicillin-binding protein 3 OS=Staphylococcus aureus (strain USA300) OX=367830 GN=pbp3 PE=3 SV=1	0	0	0	1272100	1629000	1951500	0	0	0	0	1.61753e+06	0	#DIV/0!	#DIV/0!	0	0.0011808	#DIV/0!	0.0011808
A0A6Q8PFK8;P04792;A0A6Q8PHJ6;A0A6Q8PGK1;A0A6Q8PFE7;A0A6Q8PF43;A0A6Q8PHA6;A0A6Q8PH65;A0A6Q8PGY2;C9J3N8	tr|A0A6Q8PFK8|A0A6Q8PFK8_HUMAN Heat shock protein beta-1 OS=Homo sapiens OX=9606 GN=HSPB1 PE=1 SV=1;sp|P04792|HSPB1_HUMAN Heat shock protein beta-1 OS=Homo sapiens OX=9606 GN=HSPB1 PE=1 SV=2;tr|A0A6Q8PHJ6|A0A6Q8PHJ6_HUMAN Heat shock protein beta-1 OS=Homo	0	0	0	0	0	0	0	0	0	0	0	0	#DIV/0!	#DIV/0!	#DIV/0!	#DIV/0!	#DIV/0!	#DIV/0!
A0A0H2XHP4	tr|A0A0H2XHP4|A0A0H2XHP4_STAA3 Glycerophosphoryl diester phosphodiesterase OS=Staphylococcus aureus (strain USA300) OX=367830 GN=glpQ PE=4 SV=1	0	0	0	2562000	0	2206900	0	0	0	0	1.58963e+06	0	#DIV/0!	#DIV/0!	0	0.118317	#DIV/0!	0.118317
A0A0H2XH75	tr|A0A0H2XH75|A0A0H2XH75_STAA3 Orotate phosphoribosyltransferase OS=Staphylococcus aureus (strain USA300) OX=367830 GN=pyrE PE=3 SV=1	0	0	0	1808000	2812100	0	0	0	0	0	1.54003e+06	0	#DIV/0!	#DIV/0!	0	0.134554	#DIV/0!	0.134554
A0A0H2XEG5	tr|A0A0H2XEG5|A0A0H2XEG5_STAA3 Polyribonucleotide nucleotidyltransferase OS=Staphylococcus aureus (strain USA300) OX=367830 GN=SAUSA300_0486 PE=4 SV=1	0	0	0	4611000	0	0	0	0	0	0	1537000	0	#DIV/0!	#DIV/0!	0	0.373901	#DIV/0!	0.373901
P02775	sp|P02775|CXCL7_HUMAN Platelet basic protein OS=Homo sapiens OX=9606 GN=PPBP PE=1 SV=3	0	0	0	0	0	0	0	0	0	0	0	0	#DIV/0!	#DIV/0!	#DIV/0!	#DIV/0!	#DIV/0!	#DIV/0!
A0A0H2XF56	tr|A0A0H2XF56|A0A0H2XF56_STAA3 Multifunctional fusion protein OS=Staphylococcus aureus (strain USA300) OX=367830 GN=secF PE=3 SV=1	0	0	0	2816400	1746400	0	0	0	0	0	1.52093e+06	0	#DIV/0!	#DIV/0!	0	0.137514	#DIV/0!	0.137514
Q2FEZ3	sp|Q2FEZ3|PDP_STAA3 Pyrimidine-nucleoside phosphorylase OS=Staphylococcus aureus (strain USA300) OX=367830 GN=pdp PE=3 SV=2	0	0	0	2401700	2051400	0	0	0	0	0	1.48437e+06	0	#DIV/0!	#DIV/0!	0	0.118572	#DIV/0!	0.118572
Q2FHG5	sp|Q2FHG5|RS15_STAA3 30S ribosomal protein S15 OS=Staphylococcus aureus (strain USA300) OX=367830 GN=rpsO PE=3 SV=1	0	0	0	4390100	0	0	0	0	0	0	1.46337e+06	0	#DIV/0!	#DIV/0!	0	0.373901	#DIV/0!	0.373901
A0A0H2XGB3	tr|A0A0H2XGB3|A0A0H2XGB3_STAA3 Pyrroline-5-carboxylate reductase OS=Staphylococcus aureus (strain USA300) OX=367830 GN=proC PE=3 SV=1	0	0	0	2154100	1986000	0	0	0	0	0	1.38003e+06	0	#DIV/0!	#DIV/0!	0	0.116772	#DIV/0!	0.116772
A0A0H2XIY9	tr|A0A0H2XIY9|A0A0H2XIY9_STAA3 Molybdenum cofactor biosynthesis protein B OS=Staphylococcus aureus (strain USA300) OX=367830 GN=moaB PE=3 SV=1	0	0	0	2045700	1922700	0	0	0	0	0	1322800	0	#DIV/0!	#DIV/0!	0	0.116498	#DIV/0!	0.116498
P29508-2;P29508;H0Y5H9;P48594;C9JZ65	sp|P29508-2|SPB3_HUMAN Isoform 2 of Serpin B3 OS=Homo sapiens OX=9606 GN=SERPINB3;sp|P29508|SPB3_HUMAN Serpin B3 OS=Homo sapiens OX=9606 GN=SERPINB3 PE=1 SV=2;tr|H0Y5H9|H0Y5H9_HUMAN Serpin B4 (Fragment) OS=Homo sapiens OX=9606 GN=SERPINB4 PE=1 SV=1;sp|P485	0	0	0	0	0	0	0	0	0	0	0	0	#DIV/0!	#DIV/0!	#DIV/0!	#DIV/0!	#DIV/0!	#DIV/0!
A0A0H2XGG6	tr|A0A0H2XGG6|A0A0H2XGG6_STAA3 ABC transporter, ATP-binding protein OS=Staphylococcus aureus (strain USA300) OX=367830 GN=SAUSA300_1285 PE=4 SV=1	0	0	0	1995500	1911800	0	0	0	0	0	1.30243e+06	0	#DIV/0!	#DIV/0!	0	0.116299	#DIV/0!	0.116299
A0A0H2XEE2	tr|A0A0H2XEE2|A0A0H2XEE2_STAA3 Zinc-type alcohol dehydrogenase-like protein OS=Staphylococcus aureus (strain USA300) OX=367830 GN=SAUSA300_2146 PE=3 SV=1	0	0	0	1623300	2099600	0	0	0	0	0	1.24097e+06	0	#DIV/0!	#DIV/0!	0	0.122586	#DIV/0!	0.122586
Q2FI07	sp|Q2FI07|PUR5_STAA3 Phosphoribosylformylglycinamidine cyclo-ligase OS=Staphylococcus aureus (strain USA300) OX=367830 GN=purM PE=3 SV=1	0	0	0	1684100	2010100	0	0	0	0	0	1231400	0	#DIV/0!	#DIV/0!	0	0.119205	#DIV/0!	0.119205
A0A0H2XEA1	tr|A0A0H2XEA1|A0A0H2XEA1_STAA3 Lipoprotein OS=Staphylococcus aureus (strain USA300) OX=367830 GN=SAUSA300_0798 PE=3 SV=1	0	0	0	1551900	2122500	0	0	0	0	0	1224800	0	#DIV/0!	#DIV/0!	0	0.125619	#DIV/0!	0.125619
A0A0H2XJR2	tr|A0A0H2XJR2|A0A0H2XJR2_STAA3 Pyridine nucleotide-disulfide oxidoreductase OS=Staphylococcus aureus (strain USA300) OX=367830 GN=SAUSA300_1369 PE=4 SV=1	0	0	0	1711800	0	1952900	0	0	0	0	1.22157e+06	0	#DIV/0!	#DIV/0!	0	0.117835	#DIV/0!	0.117835
P07737;K7EJ44;I3L3D5	sp|P07737|PROF1_HUMAN Profilin-1 OS=Homo sapiens OX=9606 GN=PFN1 PE=1 SV=2;tr|K7EJ44|K7EJ44_HUMAN Profilin OS=Homo sapiens OX=9606 GN=PFN1 PE=1 SV=1;tr|I3L3D5|I3L3D5_HUMAN Profilin (Fragment) OS=Homo sapiens OX=9606 GN=PFN1 PE=1 SV=1	0	0	0	0	0	0	0	0	0	0	0	0	#DIV/0!	#DIV/0!	#DIV/0!	#DIV/0!	#DIV/0!	#DIV/0!
A0A0H2XEK9	tr|A0A0H2XEK9|A0A0H2XEK9_STAA3 Fumarate hydratase class II OS=Staphylococcus aureus (strain USA300) OX=367830 GN=fumC PE=3 SV=1	0	0	0	1664400	0	1899500	0	0	0	0	1.18797e+06	0	#DIV/0!	#DIV/0!	0	0.117845	#DIV/0!	0.117845
A0A0H2XGS8	tr|A0A0H2XGS8|A0A0H2XGS8_STAA3 Uncharacterized protein OS=Staphylococcus aureus (strain USA300) OX=367830 GN=SAUSA300_1792 PE=4 SV=1	0	0	0	1334100	2139600	0	0	0	0	0	1157900	0	#DIV/0!	#DIV/0!	0	0.137049	#DIV/0!	0.137049
Q2FFN1	sp|Q2FFN1|GSA2_STAA3 Glutamate-1-semialdehyde 2,1-aminomutase 2 OS=Staphylococcus aureus (strain USA300) OX=367830 GN=hemL2 PE=3 SV=1	0	0	0	1911000	1508100	0	0	0	0	0	1139700	0	#DIV/0!	#DIV/0!	0	0.12161	#DIV/0!	0.12161
P08637;H0Y755;C9JC71	sp|P08637|FCG3A_HUMAN Low affinity immunoglobulin gamma Fc region receptor III-A OS=Homo sapiens OX=9606 GN=FCGR3A PE=1 SV=2;tr|H0Y755|H0Y755_HUMAN Low affinity immunoglobulin gamma Fc region receptor III-A OS=Homo sapiens OX=9606 GN=FCGR3A PE=1 SV=3;tr|C9	0	0	0	0	0	0	0	0	0	0	0	0	#DIV/0!	#DIV/0!	#DIV/0!	#DIV/0!	#DIV/0!	#DIV/0!
A0A0H2XJY4	tr|A0A0H2XJY4|A0A0H2XJY4_STAA3 Uncharacterized protein OS=Staphylococcus aureus (strain USA300) OX=367830 GN=SAUSA300_1759 PE=4 SV=1	0	0	0	833670	0	2480200	0	0	0	0	1.10462e+06	0	#DIV/0!	#DIV/0!	0	0.204122	#DIV/0!	0.204122
Q2FHN8	sp|Q2FHN8|PYRB_STAA3 Aspartate carbamoyltransferase OS=Staphylococcus aureus (strain USA300) OX=367830 GN=pyrB PE=3 SV=1	0	0	0	1109600	0	2016700	0	0	0	0	1042100	0	#DIV/0!	#DIV/0!	0	0.148464	#DIV/0!	0.148464
P31025;Q5VSP4	sp|P31025|LCN1_HUMAN Lipocalin-1 OS=Homo sapiens OX=9606 GN=LCN1 PE=1 SV=1;sp|Q5VSP4|LC1L1_HUMAN Putative lipocalin 1-like protein 1 OS=Homo sapiens OX=9606 GN=LCN1P1 PE=5 SV=1	0	0	10189000	644300	0	0	0	0	0	3.39633e+06	214767	0	0.0632349	0	0	0.402768	0.373901	0.373901
A0A0H2XJH8	tr|A0A0H2XJH8|A0A0H2XJH8_STAA3 Peptidase M20 domain-containing protein 2 OS=Staphylococcus aureus (strain USA300) OX=367830 GN=SAUSA300_2087 PE=3 SV=1	0	0	0	1449600	1482600	0	0	0	0	0	977400	0	#DIV/0!	#DIV/0!	0	0.116167	#DIV/0!	0.116167
A0A0H2XHU1	tr|A0A0H2XHU1|A0A0H2XHU1_STAA3 Succinate dehydrogenase, flavoprotein subunit OS=Staphylococcus aureus (strain USA300) OX=367830 GN=sdhA PE=3 SV=1	0	0	0	1585300	1325000	0	0	0	0	0	970100	0	#DIV/0!	#DIV/0!	0	0.119289	#DIV/0!	0.119289
Q2FG96	sp|Q2FG96|SYH_STAA3 Histidine--tRNA ligase OS=Staphylococcus aureus (strain USA300) OX=367830 GN=hisS PE=3 SV=1	0	0	0	1482700	1058000	0	0	0	0	0	846900	0	#DIV/0!	#DIV/0!	0	0.12711	#DIV/0!	0.12711
Q13103;C9J6K0	sp|Q13103|SPP24_HUMAN Secreted phosphoprotein 24 OS=Homo sapiens OX=9606 GN=SPP2 PE=1 SV=1;tr|C9J6K0|C9J6K0_HUMAN Secreted phosphoprotein 2 (Fragment) OS=Homo sapiens OX=9606 GN=SPP2 PE=1 SV=1	0	0	0	0	0	0	0	0	0	0	0	0	#DIV/0!	#DIV/0!	#DIV/0!	#DIV/0!	#DIV/0!	#DIV/0!
A0A0H2XFG6	tr|A0A0H2XFG6|A0A0H2XFG6_STAA3 Uncharacterized protein OS=Staphylococcus aureus (strain USA300) OX=367830 GN=SAUSA300_1698 PE=4 SV=1	0	0	0	2105500	0	0	0	0	0	0	701833	0	#DIV/0!	#DIV/0!	0	0.373901	#DIV/0!	0.373901
A0A0H2XEN7	tr|A0A0H2XEN7|A0A0H2XEN7_STAA3 Putative staphylocoagulase OS=Staphylococcus aureus (strain USA300) OX=367830 GN=SAUSA300_0773 PE=4 SV=1	0	0	0	1933000	0	0	0	0	0	0	644333	0	#DIV/0!	#DIV/0!	0	0.373901	#DIV/0!	0.373901
F5H4Q7;F5H4P8;H0YFK8;F5H4N6;Q9Y3R0-3;Q9Y3R0-2;Q9Y3R0	tr|F5H4Q7|F5H4Q7_HUMAN Glutamate receptor-interacting protein 1 (Fragment) OS=Homo sapiens OX=9606 GN=GRIP1 PE=1 SV=1;tr|F5H4P8|F5H4P8_HUMAN Glutamate receptor-interacting protein 1 (Fragment) OS=Homo sapiens OX=9606 GN=GRIP1 PE=1 SV=1;tr|H0YFK8|H0YFK8_HUM	0	0	0	0	0	0	0	0	0	0	0	0	#DIV/0!	#DIV/0!	#DIV/0!	#DIV/0!	#DIV/0!	#DIV/0!
Q5T4F6;A0A0C4DFP6;Q9NQ79-3;Q9NQ79-2;Q9NQ79	tr|Q5T4F6|Q5T4F6_HUMAN Cartilage acidic protein 1 (Fragment) OS=Homo sapiens OX=9606 GN=CRTAC1 PE=1 SV=1;tr|A0A0C4DFP6|A0A0C4DFP6_HUMAN Cartilage acidic protein 1 OS=Homo sapiens OX=9606 GN=CRTAC1 PE=1 SV=1;sp|Q9NQ79-3|CRAC1_HUMAN Isoform 3 of Cartilage ac	0	0	0	0	0	0	0	0	0	0	0	0	#DIV/0!	#DIV/0!	#DIV/0!	#DIV/0!	#DIV/0!	#DIV/0!
A0A0H2XI06	tr|A0A0H2XI06|A0A0H2XI06_STAA3 Uncharacterized protein OS=Staphylococcus aureus (strain USA300) OX=367830 GN=SAUSA300_1554 PE=4 SV=1	0	0	0	952960	0	0	0	0	0	0	317653	0	#DIV/0!	#DIV/0!	0	0.373901	#DIV/0!	0.373901
A0A0H2XDY2	tr|A0A0H2XDY2|A0A0H2XDY2_STAA3 EIIA OS=Staphylococcus aureus (strain USA300) OX=367830 GN=fruA PE=4 SV=1	0	0	0	0	0	0	0	0	0	0	0	0	#DIV/0!	#DIV/0!	#DIV/0!	#DIV/0!	#DIV/0!	#DIV/0!
Q2FHS7	sp|Q2FHS7|FLIPR_STAA3 FPRL1 inhibitory protein OS=Staphylococcus aureus (strain USA300) OX=367830 GN=flr PE=3 SV=1	0	0	0	0	0	0	0	0	0	0	0	0	#DIV/0!	#DIV/0!	#DIV/0!	#DIV/0!	#DIV/0!	#DIV/0!
Q2FDM1	sp|Q2FDM1|ISAB_STAA3 Immunodominant staphylococcal antigen B OS=Staphylococcus aureus (strain USA300) OX=367830 GN=isaB PE=3 SV=1	0	0	0	0	0	0	0	0	0	0	0	0	#DIV/0!	#DIV/0!	#DIV/0!	#DIV/0!	#DIV/0!	#DIV/0!
P18206;P18206-2;P18206-3	sp|P18206|VINC_HUMAN Vinculin OS=Homo sapiens OX=9606 GN=VCL PE=1 SV=4;sp|P18206-2|VINC_HUMAN Isoform 1 of Vinculin OS=Homo sapiens OX=9606 GN=VCL;sp|P18206-3|VINC_HUMAN Isoform 3 of Vinculin OS=Homo sapiens OX=9606 GN=VCL	0	0	0	0	0	0	0	0	0	0	0	0	#DIV/0!	#DIV/0!	#DIV/0!	#DIV/0!	#DIV/0!	#DIV/0!
Q2FG56	sp|Q2FG56|IF3_STAA3 Translation initiation factor IF-3 OS=Staphylococcus aureus (strain USA300) OX=367830 GN=infC PE=3 SV=1	0	0	0	0	0	0	0	0	0	0	0	0	#DIV/0!	#DIV/0!	#DIV/0!	#DIV/0!	#DIV/0!	#DIV/0!
Q2FEP3	sp|Q2FEP3|RS19_STAA3 30S ribosomal protein S19 OS=Staphylococcus aureus (strain USA300) OX=367830 GN=rpsS PE=3 SV=1	0	0	0	0	0	0	0	0	0	0	0	0	#DIV/0!	#DIV/0!	#DIV/0!	#DIV/0!	#DIV/0!	#DIV/0!
Q2FHV0	sp|Q2FHV0|ISDC_STAA3 Iron-regulated surface determinant protein C OS=Staphylococcus aureus (strain USA300) OX=367830 GN=isdC PE=3 SV=1	0	0	0	0	0	0	0	0	0	0	0	0	#DIV/0!	#DIV/0!	#DIV/0!	#DIV/0!	#DIV/0!	#DIV/0!
A0A0H2XK77	tr|A0A0H2XK77|A0A0H2XK77_STAA3 Uncharacterized protein OS=Staphylococcus aureus (strain USA300) OX=367830 GN=SAUSA300_0692 PE=4 SV=1	0	0	0	0	0	0	0	0	0	0	0	0	#DIV/0!	#DIV/0!	#DIV/0!	#DIV/0!	#DIV/0!	#DIV/0!
P06733;A0A2R8Y6G6;P06733-2;K7EM90;A0A2R8YEM5;K7ERS8;A0A2R8Y879;P13929-3;P09104-2;A0A2R8YEG5;F5H1C3;P13929-2;E5RI09;E5RG95;K7EKN2;P09104;K7EPM1;A0A2R8Y798;E5RGZ4;F5H0C8;P13929;A0A2R8Y6I8	sp|P06733|ENOA_HUMAN Alpha-enolase OS=Homo sapiens OX=9606 GN=ENO1 PE=1 SV=2;tr|A0A2R8Y6G6|A0A2R8Y6G6_HUMAN 2-phospho-D-glycerate hydro-lyase OS=Homo sapiens OX=9606 GN=ENO1 PE=1 SV=1;sp|P06733-2|ENOA_HUMAN Isoform MBP-1 of Alpha-enolase OS=Homo sapiens OX	0	0	0	0	0	0	0	0	0	0	0	0	#DIV/0!	#DIV/0!	#DIV/0!	#DIV/0!	#DIV/0!	#DIV/0!
Q2FEN8	sp|Q2FEN8|RS10_STAA3 30S ribosomal protein S10 OS=Staphylococcus aureus (strain USA300) OX=367830 GN=rpsJ PE=3 SV=1	0	0	0	0	0	0	0	0	0	0	0	0	#DIV/0!	#DIV/0!	#DIV/0!	#DIV/0!	#DIV/0!	#DIV/0!
A0A0H2XFE4	tr|A0A0H2XFE4|A0A0H2XFE4_STAA3 Acyltransferase OS=Staphylococcus aureus (strain USA300) OX=367830 GN=SAUSA300_2504 PE=3 SV=1	0	0	0	0	0	0	0	0	0	0	0	0	#DIV/0!	#DIV/0!	#DIV/0!	#DIV/0!	#DIV/0!	#DIV/0!
A0A0H2XFI7	tr|A0A0H2XFI7|A0A0H2XFI7_STAA3 Secretory antigen SsaA OS=Staphylococcus aureus (strain USA300) OX=367830 GN=ssaA PE=4 SV=1	0	0	0	0	0	0	0	0	0	0	0	0	#DIV/0!	#DIV/0!	#DIV/0!	#DIV/0!	#DIV/0!	#DIV/0!
A0A0H2XG99	tr|A0A0H2XG99|A0A0H2XG99_STAA3 Cell shape-determining protein MreC OS=Staphylococcus aureus (strain USA300) OX=367830 GN=mreC PE=3 SV=1	0	0	0	0	0	0	0	0	0	0	0	0	#DIV/0!	#DIV/0!	#DIV/0!	#DIV/0!	#DIV/0!	#DIV/0!
Q92954-5;Q92954-4;Q92954-3;Q92954-6;Q92954-2;Q92954	sp|Q92954-5|PRG4_HUMAN Isoform E of Proteoglycan 4 OS=Homo sapiens OX=9606 GN=PRG4;sp|Q92954-4|PRG4_HUMAN Isoform D of Proteoglycan 4 OS=Homo sapiens OX=9606 GN=PRG4;sp|Q92954-3|PRG4_HUMAN Isoform C of Proteoglycan 4 OS=Homo sapiens OX=9606 GN=PRG4;sp|Q929	0	0	0	0	0	0	0	0	0	0	0	0	#DIV/0!	#DIV/0!	#DIV/0!	#DIV/0!	#DIV/0!	#DIV/0!
Q2FFF7	sp|Q2FFF7|CHIPS_STAA3 Chemotaxis inhibitory protein OS=Staphylococcus aureus (strain USA300) OX=367830 GN=chp PE=3 SV=1	0	0	0	0	0	0	0	0	0	0	0	0	#DIV/0!	#DIV/0!	#DIV/0!	#DIV/0!	#DIV/0!	#DIV/0!
O60242;J3KMY8;A0A804HJR2;O60242-2	sp|O60242|AGRB3_HUMAN Adhesion G protein-coupled receptor B3 OS=Homo sapiens OX=9606 GN=ADGRB3 PE=1 SV=2;tr|J3KMY8|J3KMY8_HUMAN Adhesion G protein-coupled receptor B3 OS=Homo sapiens OX=9606 GN=ADGRB3 PE=1 SV=1;tr|A0A804HJR2|A0A804HJR2_HUMAN Adhesion G pro	0	0	0	0	0	0	0	0	0	0	0	0	#DIV/0!	#DIV/0!	#DIV/0!	#DIV/0!	#DIV/0!	#DIV/0!
Q2FGA1	sp|Q2FGA1|Y1582_STAA3 UPF0337 protein SAUSA300_1582 OS=Staphylococcus aureus (strain USA300) OX=367830 GN=SAUSA300_1582 PE=3 SV=1	0	0	0	0	0	0	0	0	0	0	0	0	#DIV/0!	#DIV/0!	#DIV/0!	#DIV/0!	#DIV/0!	#DIV/0!
Q2FEP9	sp|Q2FEP9|RL14_STAA3 50S ribosomal protein L14 OS=Staphylococcus aureus (strain USA300) OX=367830 GN=rplN PE=3 SV=1	0	0	0	0	0	0	0	0	0	0	0	0	#DIV/0!	#DIV/0!	#DIV/0!	#DIV/0!	#DIV/0!	#DIV/0!
A0A0H2XIX8	tr|A0A0H2XIX8|A0A0H2XIX8_STAA3 Putative lipoprotein OS=Staphylococcus aureus (strain USA300) OX=367830 GN=SAUSA300_0992 PE=4 SV=1	0	0	0	0	0	0	0	0	0	0	0	0	#DIV/0!	#DIV/0!	#DIV/0!	#DIV/0!	#DIV/0!	#DIV/0!
E7EQB2;E7ER44;P02788-2;P02788;C9JCF5	tr|E7EQB2|E7EQB2_HUMAN Lactotransferrin (Fragment) OS=Homo sapiens OX=9606 GN=LTF PE=1 SV=1;tr|E7ER44|E7ER44_HUMAN Lactotransferrin OS=Homo sapiens OX=9606 GN=LTF PE=1 SV=1;sp|P02788-2|TRFL_HUMAN Isoform DeltaLf of Lactotransferrin OS=Homo sapiens OX=9606	0	0	0	0	0	0	0	0	0	0	0	0	#DIV/0!	#DIV/0!	#DIV/0!	#DIV/0!	#DIV/0!	#DIV/0!
A0A075B6Q5	sp|A0A075B6Q5|HV364_HUMAN Immunoglobulin heavy variable 3-64 OS=Homo sapiens OX=9606 GN=IGHV3-64 PE=3 SV=1	0	0	0	0	0	0	0	0	0	0	0	0	#DIV/0!	#DIV/0!	#DIV/0!	#DIV/0!	#DIV/0!	#DIV/0!
A0A0H2XJE8	tr|A0A0H2XJE8|A0A0H2XJE8_STAA3 Staphylococcal enterotoxin K OS=Staphylococcus aureus (strain USA300) OX=367830 GN=sek PE=3 SV=1	0	0	0	0	0	0	0	0	0	0	0	0	#DIV/0!	#DIV/0!	#DIV/0!	#DIV/0!	#DIV/0!	#DIV/0!
Q2FHK6	sp|Q2FHK6|ACP_STAA3 Acyl carrier protein OS=Staphylococcus aureus (strain USA300) OX=367830 GN=acpP PE=3 SV=1	0	0	0	0	0	0	0	0	0	0	0	0	#DIV/0!	#DIV/0!	#DIV/0!	#DIV/0!	#DIV/0!	#DIV/0!
A0A0H2XJP1	tr|A0A0H2XJP1|A0A0H2XJP1_STAA3 Putative exotoxin 4 OS=Staphylococcus aureus (strain USA300) OX=367830 GN=SAUSA300_1060 PE=3 SV=1	0	0	0	0	0	0	0	0	0	0	0	0	#DIV/0!	#DIV/0!	#DIV/0!	#DIV/0!	#DIV/0!	#DIV/0!
Q2FK73	sp|Q2FK73|PTG3C_STAA3 PTS system glucose-specific EIICBA component OS=Staphylococcus aureus (strain USA300) OX=367830 GN=ptsG PE=3 SV=1	0	0	0	0	0	0	0	0	0	0	0	0	#DIV/0!	#DIV/0!	#DIV/0!	#DIV/0!	#DIV/0!	#DIV/0!
A0A0H2XGP1	tr|A0A0H2XGP1|A0A0H2XGP1_STAA3 Preprotein translocase, YajC subunit OS=Staphylococcus aureus (strain USA300) OX=367830 GN=yajC PE=3 SV=1	0	0	0	0	0	0	0	0	0	0	0	0	#DIV/0!	#DIV/0!	#DIV/0!	#DIV/0!	#DIV/0!	#DIV/0!
A0A0H2XF74	tr|A0A0H2XF74|A0A0H2XF74_STAA3 Putative phage infection protein OS=Staphylococcus aureus (strain USA300) OX=367830 GN=SAUSA300_2578 PE=4 SV=1	0	0	0	0	0	0	0	0	0	0	0	0	#DIV/0!	#DIV/0!	#DIV/0!	#DIV/0!	#DIV/0!	#DIV/0!
A0A0H2XGH6	tr|A0A0H2XGH6|A0A0H2XGH6_STAA3 Tautomerase OS=Staphylococcus aureus (strain USA300) OX=367830 GN=SAUSA300_1258 PE=3 SV=1	0	0	0	0	0	0	0	0	0	0	0	0	#DIV/0!	#DIV/0!	#DIV/0!	#DIV/0!	#DIV/0!	#DIV/0!
A0A0H2XF37	tr|A0A0H2XF37|A0A0H2XF37_STAA3 Lysostaphin OS=Staphylococcus aureus (strain USA300) OX=367830 GN=lytM PE=3 SV=1	0	0	0	0	0	0	0	0	0	0	0	0	#DIV/0!	#DIV/0!	#DIV/0!	#DIV/0!	#DIV/0!	#DIV/0!
Q2FE21	sp|Q2FE21|Y2422_STAA3 Uncharacterized oxidoreductase SAUSA300_2422 OS=Staphylococcus aureus (strain USA300) OX=367830 GN=SAUSA300_2422 PE=3 SV=1	0	0	0	0	0	0	0	0	0	0	0	0	#DIV/0!	#DIV/0!	#DIV/0!	#DIV/0!	#DIV/0!	#DIV/0!
A0A0H2XEI4	tr|A0A0H2XEI4|A0A0H2XEI4_STAA3 Transcription termination/antitermination protein NusG OS=Staphylococcus aureus (strain USA300) OX=367830 GN=nusG PE=3 SV=1	0	0	0	0	0	0	0	0	0	0	0	0	#DIV/0!	#DIV/0!	#DIV/0!	#DIV/0!	#DIV/0!	#DIV/0!
A0A0H2XH31	tr|A0A0H2XH31|A0A0H2XH31_STAA3 Amino acid ABC transporter, permease/substrate-binding protein OS=Staphylococcus aureus (strain USA300) OX=367830 GN=SAUSA300_1808 PE=3 SV=1	0	0	0	0	0	0	0	0	0	0	0	0	#DIV/0!	#DIV/0!	#DIV/0!	#DIV/0!	#DIV/0!	#DIV/0!
A0A0H2XIW0	tr|A0A0H2XIW0|A0A0H2XIW0_STAA3 Putative surface protein OS=Staphylococcus aureus (strain USA300) OX=367830 GN=SAUSA300_0883 PE=4 SV=1	0	0	0	0	0	0	0	0	0	0	0	0	#DIV/0!	#DIV/0!	#DIV/0!	#DIV/0!	#DIV/0!	#DIV/0!
Q2FGE8	sp|Q2FGE8|RS21_STAA3 30S ribosomal protein S21 OS=Staphylococcus aureus (strain USA300) OX=367830 GN=rpsU PE=3 SV=1	0	0	0	0	0	0	0	0	0	0	0	0	#DIV/0!	#DIV/0!	#DIV/0!	#DIV/0!	#DIV/0!	#DIV/0!
Q2FH15	sp|Q2FH15|MSRB_STAA3 Peptide methionine sulfoxide reductase MsrB OS=Staphylococcus aureus (strain USA300) OX=367830 GN=msrB PE=3 SV=1	0	0	0	0	0	0	0	0	0	0	0	0	#DIV/0!	#DIV/0!	#DIV/0!	#DIV/0!	#DIV/0!	#DIV/0!
Q5T3N1;P04083	tr|Q5T3N1|Q5T3N1_HUMAN Annexin (Fragment) OS=Homo sapiens OX=9606 GN=ANXA1 PE=1 SV=1;sp|P04083|ANXA1_HUMAN Annexin A1 OS=Homo sapiens OX=9606 GN=ANXA1 PE=1 SV=2	0	0	0	0	0	0	0	0	0	0	0	0	#DIV/0!	#DIV/0!	#DIV/0!	#DIV/0!	#DIV/0!	#DIV/0!
Q5QNW6;U3KQK0;P06899;P23527;P33778;P57053;P58876;P62807;Q16778;O60814;Q8N257;Q93079;Q99877;Q99879;Q99880;Q5QNW6-2;Q96A08;A0A2R8Y619	sp|Q5QNW6|H2B2F_HUMAN Histone H2B type 2-F OS=Homo sapiens OX=9606 GN=H2BC18 PE=1 SV=3;tr|U3KQK0|U3KQK0_HUMAN Histone H2B OS=Homo sapiens OX=9606 GN=H2BC15 PE=1 SV=1;sp|P06899|H2B1J_HUMAN Histone H2B type 1-J OS=Homo sapiens OX=9606 GN=H2BC11 PE=1 SV=3;sp|	0	0	0	0	0	0	0	0	0	0	0	0	#DIV/0!	#DIV/0!	#DIV/0!	#DIV/0!	#DIV/0!	#DIV/0!
P68363;Q71U36;Q71U36-2;Q9BQE3;F5H5D3;A0A1W2PQM2;P0DPH8;P0DPH7-2;Q6PEY2;P68363-2;F8VVB9;P0DPH7;C9JDS9;P68366-2;F8VQQ4;P68366;A0A7P0T945;F8VX09;C9J2C0;F8VRK0;F8VS66;F8VWV9;F8VRZ4;A0A7P0TA31;Q9NY65-2;Q9NY65	sp|P68363|TBA1B_HUMAN Tubulin alpha-1B chain OS=Homo sapiens OX=9606 GN=TUBA1B PE=1 SV=1;sp|Q71U36|TBA1A_HUMAN Tubulin alpha-1A chain OS=Homo sapiens OX=9606 GN=TUBA1A PE=1 SV=1;sp|Q71U36-2|TBA1A_HUMAN Isoform 2 of Tubulin alpha-1A chain OS=Homo sapiens OX	0	0	0	0	0	0	0	0	0	0	0	0	#DIV/0!	#DIV/0!	#DIV/0!	#DIV/0!	#DIV/0!	#DIV/0!
A0A0H2XFS8	tr|A0A0H2XFS8|A0A0H2XFS8_STAA3 Staphylokinase OS=Staphylococcus aureus (strain USA300) OX=367830 GN=sak PE=3 SV=1	0	0	0	0	0	0	0	0	0	0	0	0	#DIV/0!	#DIV/0!	#DIV/0!	#DIV/0!	#DIV/0!	#DIV/0!
P08514-3;P08514-2;P08514;A0A3B3IU79	sp|P08514-3|ITA2B_HUMAN Isoform 3 of Integrin alpha-IIb OS=Homo sapiens OX=9606 GN=ITGA2B;sp|P08514-2|ITA2B_HUMAN Isoform 2 of Integrin alpha-IIb OS=Homo sapiens OX=9606 GN=ITGA2B;sp|P08514|ITA2B_HUMAN Integrin alpha-IIb OS=Homo sapiens OX=9606 GN=ITGA2B P	0	0	0	0	0	0	0	0	0	0	0	0	#DIV/0!	#DIV/0!	#DIV/0!	#DIV/0!	#DIV/0!	#DIV/0!
A0A0H2XIK4	tr|A0A0H2XIK4|A0A0H2XIK4_STAA3 Ornithine aminotransferase OS=Staphylococcus aureus (strain USA300) OX=367830 GN=rocD PE=3 SV=1	0	0	0	0	0	0	0	0	0	0	0	0	#DIV/0!	#DIV/0!	#DIV/0!	#DIV/0!	#DIV/0!	#DIV/0!
Q2FEP6	sp|Q2FEP6|RL16_STAA3 50S ribosomal protein L16 OS=Staphylococcus aureus (strain USA300) OX=367830 GN=rplP PE=3 SV=1	0	0	0	0	0	0	0	0	0	0	0	0	#DIV/0!	#DIV/0!	#DIV/0!	#DIV/0!	#DIV/0!	#DIV/0!
A0A0H2XKG3	sp|A0A0H2XKG3|FNBB_STAA3 Fibronectin-binding protein B OS=Staphylococcus aureus (strain USA300) OX=367830 GN=fnbB PE=1 SV=1	0	0	0	0	0	0	0	0	0	0	0	0	#DIV/0!	#DIV/0!	#DIV/0!	#DIV/0!	#DIV/0!	#DIV/0!
Q01469	sp|Q01469|FABP5_HUMAN Fatty acid-binding protein 5 OS=Homo sapiens OX=9606 GN=FABP5 PE=1 SV=3	0	0	0	0	0	0	0	0	0	0	0	0	#DIV/0!	#DIV/0!	#DIV/0!	#DIV/0!	#DIV/0!	#DIV/0!
A0A0H2XG47	tr|A0A0H2XG47|A0A0H2XG47_STAA3 Cell wall surface anchor family protein OS=Staphylococcus aureus (strain USA300) OX=367830 GN=SAUSA300_0136 PE=4 SV=1	0	0	0	0	0	0	0	0	0	0	0	0	#DIV/0!	#DIV/0!	#DIV/0!	#DIV/0!	#DIV/0!	#DIV/0!
P0DJI8;E9PQD6	sp|P0DJI8|SAA1_HUMAN Serum amyloid A-1 protein OS=Homo sapiens OX=9606 GN=SAA1 PE=1 SV=1;tr|E9PQD6|E9PQD6_HUMAN Serum amyloid A protein OS=Homo sapiens OX=9606 GN=SAA1 PE=1 SV=1	0	0	0	0	0	0	0	0	0	0	0	0	#DIV/0!	#DIV/0!	#DIV/0!	#DIV/0!	#DIV/0!	#DIV/0!
A0A0H2XJK0	tr|A0A0H2XJK0|A0A0H2XJK0_STAA3 Aminotransferase OS=Staphylococcus aureus (strain USA300) OX=367830 GN=SAUSA300_1916 PE=4 SV=1	0	0	0	0	0	0	0	0	0	0	0	0	#DIV/0!	#DIV/0!	#DIV/0!	#DIV/0!	#DIV/0!	#DIV/0!
A0A0H2XJZ9	tr|A0A0H2XJZ9|A0A0H2XJZ9_STAA3 Putative surface protein OS=Staphylococcus aureus (strain USA300) OX=367830 GN=SAUSA300_0408 PE=4 SV=1	0	0	0	0	0	0	0	0	0	0	0	0	#DIV/0!	#DIV/0!	#DIV/0!	#DIV/0!	#DIV/0!	#DIV/0!
P05089;P05089-2;P05089-3;A0A5F9ZH78;A0A5F9ZGN6	sp|P05089|ARGI1_HUMAN Arginase-1 OS=Homo sapiens OX=9606 GN=ARG1 PE=1 SV=2;sp|P05089-2|ARGI1_HUMAN Isoform 2 of Arginase-1 OS=Homo sapiens OX=9606 GN=ARG1;sp|P05089-3|ARGI1_HUMAN Isoform 3 of Arginase-1 OS=Homo sapiens OX=9606 GN=ARG1;tr|A0A5F9ZH78|A0A5F9Z	0	0	0	0	0	0	0	0	0	0	0	0	#DIV/0!	#DIV/0!	#DIV/0!	#DIV/0!	#DIV/0!	#DIV/0!
A6NNI4;A0A2R8Y478;A0A7I2V3T0;A0A7I2V3T7;G8JLH6;A0A087WU13;F5GXT1;P21926	tr|A6NNI4|A6NNI4_HUMAN CD9 antigen OS=Homo sapiens OX=9606 GN=CD9 PE=1 SV=1;tr|A0A2R8Y478|A0A2R8Y478_HUMAN CD9 antigen OS=Homo sapiens OX=9606 GN=CD9 PE=1 SV=1;tr|A0A7I2V3T0|A0A7I2V3T0_HUMAN CD9 antigen OS=Homo sapiens OX=9606 GN=CD9 PE=1 SV=1;tr|A0A7I2V3T	0	0	0	0	0	0	0	0	0	0	0	0	#DIV/0!	#DIV/0!	#DIV/0!	#DIV/0!	#DIV/0!	#DIV/0!
A0A0H2XFS1	tr|A0A0H2XFS1|A0A0H2XFS1_STAA3 Putative lipoprotein OS=Staphylococcus aureus (strain USA300) OX=367830 GN=SAUSA300_0079 PE=4 SV=1	0	0	0	0	0	0	0	0	0	0	0	0	#DIV/0!	#DIV/0!	#DIV/0!	#DIV/0!	#DIV/0!	#DIV/0!
Q2FDR1	sp|Q2FDR1|PANC_STAA3 Pantothenate synthetase OS=Staphylococcus aureus (strain USA300) OX=367830 GN=panC PE=3 SV=1	0	0	0	0	0	0	0	0	0	0	0	0	#DIV/0!	#DIV/0!	#DIV/0!	#DIV/0!	#DIV/0!	#DIV/0!
A0A0H2XHS7	tr|A0A0H2XHS7|A0A0H2XHS7_STAA3 NADH-dependent peroxiredoxin OS=Staphylococcus aureus (strain USA300) OX=367830 GN=SAUSA300_1844 PE=3 SV=1	0	0	0	0	0	0	0	0	0	0	0	0	#DIV/0!	#DIV/0!	#DIV/0!	#DIV/0!	#DIV/0!	#DIV/0!
A0A0H2XIJ1	tr|A0A0H2XIJ1|A0A0H2XIJ1_STAA3 Enoyl-[acyl-carrier-protein] reductase [NADPH] OS=Staphylococcus aureus (strain USA300) OX=367830 GN=SAUSA300_0912 PE=1 SV=1	0	0	0	0	0	0	0	0	0	0	0	0	#DIV/0!	#DIV/0!	#DIV/0!	#DIV/0!	#DIV/0!	#DIV/0!
A0A0H2XGX6	tr|A0A0H2XGX6|A0A0H2XGX6_STAA3 Tryptophan--tRNA ligase OS=Staphylococcus aureus (strain USA300) OX=367830 GN=trpS PE=3 SV=1	0	0	0	0	0	0	0	0	0	0	0	0	#DIV/0!	#DIV/0!	#DIV/0!	#DIV/0!	#DIV/0!	#DIV/0!
Q2FGZ4	sp|Q2FGZ4|GPSB_STAA3 Cell cycle protein GpsB OS=Staphylococcus aureus (strain USA300) OX=367830 GN=gpsB PE=3 SV=1	0	0	0	0	0	0	0	0	0	0	0	0	#DIV/0!	#DIV/0!	#DIV/0!	#DIV/0!	#DIV/0!	#DIV/0!
A0A0H2XIC4	tr|A0A0H2XIC4|A0A0H2XIC4_STAA3 Uncharacterized protein OS=Staphylococcus aureus (strain USA300) OX=367830 GN=SAUSA300_0383 PE=4 SV=1	0	0	0	0	0	0	0	0	0	0	0	0	#DIV/0!	#DIV/0!	#DIV/0!	#DIV/0!	#DIV/0!	#DIV/0!
A0A0H2XFT9	tr|A0A0H2XFT9|A0A0H2XFT9_STAA3 Lipoprotein OS=Staphylococcus aureus (strain USA300) OX=367830 GN=SAUSA300_0437 PE=3 SV=1	0	0	0	0	0	0	0	0	0	0	0	0	#DIV/0!	#DIV/0!	#DIV/0!	#DIV/0!	#DIV/0!	#DIV/0!
Q2FF45	sp|Q2FF45|CSHA_STAA3 DEAD-box ATP-dependent RNA helicase CshA OS=Staphylococcus aureus (strain USA300) OX=367830 GN=cshA PE=3 SV=1	0	0	0	0	0	0	0	0	0	0	0	0	#DIV/0!	#DIV/0!	#DIV/0!	#DIV/0!	#DIV/0!	#DIV/0!
Q2FHH5	sp|Q2FHH5|SYP_STAA3 Proline--tRNA ligase OS=Staphylococcus aureus (strain USA300) OX=367830 GN=proS PE=3 SV=1	0	0	0	0	0	0	0	0	0	0	0	0	#DIV/0!	#DIV/0!	#DIV/0!	#DIV/0!	#DIV/0!	#DIV/0!
H3BUH7;H3BQN4;J3KPS3;P04075;H3BMQ8;H3BR04;H3BPS8;P04075-2;H3BU78	tr|H3BUH7|H3BUH7_HUMAN Fructose-bisphosphate aldolase (Fragment) OS=Homo sapiens OX=9606 GN=ALDOA PE=1 SV=1;tr|H3BQN4|H3BQN4_HUMAN Fructose-bisphosphate aldolase OS=Homo sapiens OX=9606 GN=ALDOA PE=1 SV=1;tr|J3KPS3|J3KPS3_HUMAN Fructose-bisphosphate aldola	0	0	0	0	0	0	0	0	0	0	0	0	#DIV/0!	#DIV/0!	#DIV/0!	#DIV/0!	#DIV/0!	#DIV/0!
A0A0H2XGC3	tr|A0A0H2XGC3|A0A0H2XGC3_STAA3 Hypoxanthine phosphoribosyltransferase OS=Staphylococcus aureus (strain USA300) OX=367830 GN=hpt PE=3 SV=1	0	0	0	0	0	0	0	0	0	0	0	0	#DIV/0!	#DIV/0!	#DIV/0!	#DIV/0!	#DIV/0!	#DIV/0!
Q2FF08	sp|Q2FF08|RL31B_STAA3 50S ribosomal protein L31 type B OS=Staphylococcus aureus (strain USA300) OX=367830 GN=rpmE2 PE=3 SV=1	0	0	0	0	0	0	0	0	0	0	0	0	#DIV/0!	#DIV/0!	#DIV/0!	#DIV/0!	#DIV/0!	#DIV/0!
Q2FGI6	sp|Q2FGI6|GCSPA_STAA3 Probable glycine dehydrogenase (decarboxylating) subunit 1 OS=Staphylococcus aureus (strain USA300) OX=367830 GN=gcvPA PE=3 SV=1	0	0	0	0	0	0	0	0	0	0	0	0	#DIV/0!	#DIV/0!	#DIV/0!	#DIV/0!	#DIV/0!	#DIV/0!
P00338-3;P00338;P00338-4;P00338-2;P00338-5;F5GXH2;F5GXY2;F5GYU2;P07864;F5H6W8;P07195;A0A087WUM2;Q6ZMR3;F5H5G7;F5H155;A8MW50;G3XAP5;F5H5J4;A0A5F9ZHM4;A0A3B3IS95;F5H245;F5GZQ4	sp|P00338-3|LDHA_HUMAN Isoform 3 of L-lactate dehydrogenase A chain OS=Homo sapiens OX=9606 GN=LDHA;sp|P00338|LDHA_HUMAN L-lactate dehydrogenase A chain OS=Homo sapiens OX=9606 GN=LDHA PE=1 SV=2;sp|P00338-4|LDHA_HUMAN Isoform 4 of L-lactate dehydrogenase A	0	0	0	0	0	0	0	0	0	0	0	0	#DIV/0!	#DIV/0!	#DIV/0!	#DIV/0!	#DIV/0!	#DIV/0!
A0A0H2XHK0	tr|A0A0H2XHK0|A0A0H2XHK0_STAA3 Iron compound ABC transporter, iron compound-binding protein SirA OS=Staphylococcus aureus (strain USA300) OX=367830 GN=sirA PE=4 SV=1	0	0	0	0	0	0	0	0	0	0	0	0	#DIV/0!	#DIV/0!	#DIV/0!	#DIV/0!	#DIV/0!	#DIV/0!
Q2FK58	sp|Q2FK58|AZOR_STAA3 FMN-dependent NADH:quinone oxidoreductase OS=Staphylococcus aureus (strain USA300) OX=367830 GN=azoR PE=3 SV=1	0	0	0	0	0	0	0	0	0	0	0	0	#DIV/0!	#DIV/0!	#DIV/0!	#DIV/0!	#DIV/0!	#DIV/0!
Q3BDU5;A0A6Q8PHQ9;A0A804HL68;A0A6Q8PFJ0;P02545-2;P02545-6;P02545-3;P02545;A0A6Q8PF80;A0A6Q8PGH0;A0A6Q8PFM1;A0A6Q8PF59;Q5TCI8;P02545-5;P02545-4;A0A6Q8PFF5	tr|Q3BDU5|Q3BDU5_HUMAN Prelamin-A/C OS=Homo sapiens OX=9606 GN=LMNA PE=1 SV=1;tr|A0A6Q8PHQ9|A0A6Q8PHQ9_HUMAN Prelamin-A/C OS=Homo sapiens OX=9606 GN=LMNA PE=1 SV=1;tr|A0A804HL68|A0A804HL68_HUMAN Prelamin-A/C OS=Homo sapiens OX=9606 GN=LMNA PE=1 SV=1;tr|A0A	0	0	0	0	0	0	0	0	0	0	0	0	#DIV/0!	#DIV/0!	#DIV/0!	#DIV/0!	#DIV/0!	#DIV/0!
Q6EMK4	sp|Q6EMK4|VASN_HUMAN Vasorin OS=Homo sapiens OX=9606 GN=VASN PE=1 SV=1	0	0	0	0	0	0	0	0	0	0	0	0	#DIV/0!	#DIV/0!	#DIV/0!	#DIV/0!	#DIV/0!	#DIV/0!
Q2FHI5	sp|Q2FHI5|HSLV_STAA3 ATP-dependent protease subunit HslV OS=Staphylococcus aureus (strain USA300) OX=367830 GN=hslV PE=3 SV=1	0	0	0	0	0	0	0	0	0	0	0	0	#DIV/0!	#DIV/0!	#DIV/0!	#DIV/0!	#DIV/0!	#DIV/0!
P59666;P59665	sp|P59666|DEF3_HUMAN Neutrophil defensin 3 OS=Homo sapiens OX=9606 GN=DEFA3 PE=1 SV=1;sp|P59665|DEF1_HUMAN Neutrophil defensin 1 OS=Homo sapiens OX=9606 GN=DEFA1 PE=1 SV=1	0	0	0	0	0	0	0	0	0	0	0	0	#DIV/0!	#DIV/0!	#DIV/0!	#DIV/0!	#DIV/0!	#DIV/0!
A0A0H2XI32	tr|A0A0H2XI32|A0A0H2XI32_STAA3 Penicillin binding protein 2 OS=Staphylococcus aureus (strain USA300) OX=367830 GN=pbp2 PE=4 SV=1	0	0	0	0	0	0	0	0	0	0	0	0	#DIV/0!	#DIV/0!	#DIV/0!	#DIV/0!	#DIV/0!	#DIV/0!
A0A0H2XEM7	tr|A0A0H2XEM7|A0A0H2XEM7_STAA3 Indole-3-pyruvate decarboxylase OS=Staphylococcus aureus (strain USA300) OX=367830 GN=ipdC PE=3 SV=1	0	0	0	0	0	0	0	0	0	0	0	0	#DIV/0!	#DIV/0!	#DIV/0!	#DIV/0!	#DIV/0!	#DIV/0!
A0A0H2XKD0	tr|A0A0H2XKD0|A0A0H2XKD0_STAA3 N5-carboxyaminoimidazole ribonucleotide mutase OS=Staphylococcus aureus (strain USA300) OX=367830 GN=purE PE=3 SV=1	0	0	0	0	0	0	0	0	0	0	0	0	#DIV/0!	#DIV/0!	#DIV/0!	#DIV/0!	#DIV/0!	#DIV/0!
A0A0H2XHW0	tr|A0A0H2XHW0|A0A0H2XHW0_STAA3 Glyceraldehyde-3-phosphate dehydrogenase OS=Staphylococcus aureus (strain USA300) OX=367830 GN=gap PE=3 SV=1	0	0	0	0	0	0	0	0	0	0	0	0	#DIV/0!	#DIV/0!	#DIV/0!	#DIV/0!	#DIV/0!	#DIV/0!
Q2FER1	sp|Q2FER1|IF1_STAA3 Translation initiation factor IF-1 OS=Staphylococcus aureus (strain USA300) OX=367830 GN=infA PE=3 SV=1	0	0	0	0	0	0	0	0	0	0	0	0	#DIV/0!	#DIV/0!	#DIV/0!	#DIV/0!	#DIV/0!	#DIV/0!
Q2FG66	sp|Q2FG66|HEM3_STAA3 Porphobilinogen deaminase OS=Staphylococcus aureus (strain USA300) OX=367830 GN=hemC PE=3 SV=1	0	0	0	0	0	0	0	0	0	0	0	0	#DIV/0!	#DIV/0!	#DIV/0!	#DIV/0!	#DIV/0!	#DIV/0!
Q2FGH2;Q2FH98	sp|Q2FGH2|RL332_STAA3 50S ribosomal protein L33 2 OS=Staphylococcus aureus (strain USA300) OX=367830 GN=rpmG2 PE=3 SV=1;sp|Q2FH98|RL331_STAA3 50S ribosomal protein L33 1 OS=Staphylococcus aureus (strain USA300) OX=367830 GN=rpmG1 PE=3 SV=1	0	0	0	0	0	0	0	0	0	0	0	0	#DIV/0!	#DIV/0!	#DIV/0!	#DIV/0!	#DIV/0!	#DIV/0!
J3KNB4;P49913	tr|J3KNB4|J3KNB4_HUMAN Cathelicidin antimicrobial peptide OS=Homo sapiens OX=9606 GN=CAMP PE=1 SV=1;sp|P49913|CAMP_HUMAN Cathelicidin antimicrobial peptide OS=Homo sapiens OX=9606 GN=CAMP PE=1 SV=1	0	0	0	0	0	0	0	0	0	0	0	0	#DIV/0!	#DIV/0!	#DIV/0!	#DIV/0!	#DIV/0!	#DIV/0!
P31944	sp|P31944|CASPE_HUMAN Caspase-14 OS=Homo sapiens OX=9606 GN=CASP14 PE=1 SV=2	0	0	0	0	0	0	0	0	0	0	0	0	#DIV/0!	#DIV/0!	#DIV/0!	#DIV/0!	#DIV/0!	#DIV/0!
O75594	sp|O75594|PGRP1_HUMAN Peptidoglycan recognition protein 1 OS=Homo sapiens OX=9606 GN=PGLYRP1 PE=1 SV=1	0	0	0	0	0	0	0	0	0	0	0	0	#DIV/0!	#DIV/0!	#DIV/0!	#DIV/0!	#DIV/0!	#DIV/0!
A0A0H2XHB0	tr|A0A0H2XHB0|A0A0H2XHB0_STAA3 Uncharacterized protein OS=Staphylococcus aureus (strain USA300) OX=367830 GN=SAUSA300_0177 PE=4 SV=1	0	0	0	0	0	0	0	0	0	0	0	0	#DIV/0!	#DIV/0!	#DIV/0!	#DIV/0!	#DIV/0!	#DIV/0!
Q2FKQ0	sp|Q2FKQ0|GYRA_STAA3 DNA gyrase subunit A OS=Staphylococcus aureus (strain USA300) OX=367830 GN=gyrA PE=3 SV=1	0	0	0	0	0	0	0	0	0	0	0	0	#DIV/0!	#DIV/0!	#DIV/0!	#DIV/0!	#DIV/0!	#DIV/0!
A0A0H2XJ83	tr|A0A0H2XJ83|A0A0H2XJ83_STAA3 Signal recognition particle receptor FtsY OS=Staphylococcus aureus (strain USA300) OX=367830 GN=ftsY PE=3 SV=1	0	0	0	0	0	0	0	0	0	0	0	0	#DIV/0!	#DIV/0!	#DIV/0!	#DIV/0!	#DIV/0!	#DIV/0!
A0A0H2XI39	tr|A0A0H2XI39|A0A0H2XI39_STAA3 Uncharacterized protein OS=Staphylococcus aureus (strain USA300) OX=367830 GN=SAUSA300_2144 PE=4 SV=1	0	0	0	0	0	0	0	0	0	0	0	0	#DIV/0!	#DIV/0!	#DIV/0!	#DIV/0!	#DIV/0!	#DIV/0!
A0A0H2XHA3	tr|A0A0H2XHA3|A0A0H2XHA3_STAA3 CHAP domain family OS=Staphylococcus aureus (strain USA300) OX=367830 GN=SAUSA300_0651 PE=4 SV=1	0	0	0	0	0	0	0	0	0	0	0	0	#DIV/0!	#DIV/0!	#DIV/0!	#DIV/0!	#DIV/0!	#DIV/0!
Q2FEP8	sp|Q2FEP8|RS17_STAA3 30S ribosomal protein S17 OS=Staphylococcus aureus (strain USA300) OX=367830 GN=rpsQ PE=3 SV=1	0	0	0	0	0	0	0	0	0	0	0	0	#DIV/0!	#DIV/0!	#DIV/0!	#DIV/0!	#DIV/0!	#DIV/0!
Q2FH41	sp|Q2FH41|DAPH_STAA3 2,3,4,5-tetrahydropyridine-2,6-dicarboxylate N-acetyltransferase OS=Staphylococcus aureus (strain USA300) OX=367830 GN=dapH PE=3 SV=1	0	0	0	0	0	0	0	0	0	0	0	0	#DIV/0!	#DIV/0!	#DIV/0!	#DIV/0!	#DIV/0!	#DIV/0!
G3XAL0;P40926-2;P40926	tr|G3XAL0|G3XAL0_HUMAN Malate dehydrogenase OS=Homo sapiens OX=9606 GN=MDH2 PE=1 SV=1;sp|P40926-2|MDHM_HUMAN Isoform 2 of Malate dehydrogenase, mitochondrial OS=Homo sapiens OX=9606 GN=MDH2;sp|P40926|MDHM_HUMAN Malate dehydrogenase, mitochondrial OS=Homo s	0	0	0	0	0	0	0	0	0	0	0	0	#DIV/0!	#DIV/0!	#DIV/0!	#DIV/0!	#DIV/0!	#DIV/0!
Q2FHI4	sp|Q2FHI4|HSLU_STAA3 ATP-dependent protease ATPase subunit HslU OS=Staphylococcus aureus (strain USA300) OX=367830 GN=hslU PE=3 SV=1	0	0	0	0	0	0	0	0	0	0	0	0	#DIV/0!	#DIV/0!	#DIV/0!	#DIV/0!	#DIV/0!	#DIV/0!
Q6UWP8;K7ESC4;Q6UWP8-2	sp|Q6UWP8|SBSN_HUMAN Suprabasin OS=Homo sapiens OX=9606 GN=SBSN PE=1 SV=2	0	0	0	0	0	0	0	0	0	0	0	0	#DIV/0!	#DIV/0!	#DIV/0!	#DIV/0!	#DIV/0!	#DIV/0!
Q2FJ78	sp|Q2FJ78|SDRD_STAA3 Serine-aspartate repeat-containing protein D OS=Staphylococcus aureus (strain USA300) OX=367830 GN=sdrD PE=3 SV=1	0	0	0	0	0	0	0	0	0	0	0	0	#DIV/0!	#DIV/0!	#DIV/0!	#DIV/0!	#DIV/0!	#DIV/0!
Q9Y2K3	sp|Q9Y2K3|MYH15_HUMAN Myosin-15 OS=Homo sapiens OX=9606 GN=MYH15 PE=1 SV=5	0	0	0	0	0	0	0	0	0	0	0	0	#DIV/0!	#DIV/0!	#DIV/0!	#DIV/0!	#DIV/0!	#DIV/0!
A0A7P0Z4C6;A0A7P0TAQ1;A0A7P0T8Q5;A0A7P0T8A3;C9JUP7;A0A7P0TAW3;A0A7I2V540;P55072	tr|A0A7P0Z4C6|A0A7P0Z4C6_HUMAN 15S Mg(2+)-ATPase p97 subunit OS=Homo sapiens OX=9606 GN=VCP PE=1 SV=1;tr|A0A7P0TAQ1|A0A7P0TAQ1_HUMAN 15S Mg(2+)-ATPase p97 subunit OS=Homo sapiens OX=9606 GN=VCP PE=1 SV=1;tr|A0A7P0T8Q5|A0A7P0T8Q5_HUMAN 15S Mg(2+)-ATPase p97	0	0	0	0	0	0	0	0	0	0	0	0	#DIV/0!	#DIV/0!	#DIV/0!	#DIV/0!	#DIV/0!	#DIV/0!
Q2FHX4	sp|Q2FHX4|Y1006_STAA3 UPF0637 protein SAUSA300_1006 OS=Staphylococcus aureus (strain USA300) OX=367830 GN=SAUSA300_1006 PE=3 SV=1	0	0	0	0	0	0	0	0	0	0	0	0	#DIV/0!	#DIV/0!	#DIV/0!	#DIV/0!	#DIV/0!	#DIV/0!
A0A0H2XDS1	tr|A0A0H2XDS1|A0A0H2XDS1_STAA3 ADP-dependent (S)-NAD(P)H-hydrate dehydratase OS=Staphylococcus aureus (strain USA300) OX=367830 GN=nnrD PE=3 SV=1	0	0	0	0	0	0	0	0	0	0	0	0	#DIV/0!	#DIV/0!	#DIV/0!	#DIV/0!	#DIV/0!	#DIV/0!
A0A0H2XFY4	tr|A0A0H2XFY4|A0A0H2XFY4_STAA3 Amidophosphoribosyltransferase OS=Staphylococcus aureus (strain USA300) OX=367830 GN=purF PE=3 SV=1	0	0	0	0	0	0	0	0	0	0	0	0	#DIV/0!	#DIV/0!	#DIV/0!	#DIV/0!	#DIV/0!	#DIV/0!
Q2FKN8	sp|Q2FKN8|WALR_STAA3 Transcriptional regulatory protein WalR OS=Staphylococcus aureus (strain USA300) OX=367830 GN=walR PE=3 SV=1	0	0	0	0	0	0	0	0	0	0	0	0	#DIV/0!	#DIV/0!	#DIV/0!	#DIV/0!	#DIV/0!	#DIV/0!
Q2FHI0	sp|Q2FHI0|PYRH_STAA3 Uridylate kinase OS=Staphylococcus aureus (strain USA300) OX=367830 GN=pyrH PE=3 SV=1	0	0	0	0	0	0	0	0	0	0	0	0	#DIV/0!	#DIV/0!	#DIV/0!	#DIV/0!	#DIV/0!	#DIV/0!
A0A0H2XGV7	tr|A0A0H2XGV7|A0A0H2XGV7_STAA3 Aminoacyltransferase FemA OS=Staphylococcus aureus (strain USA300) OX=367830 GN=femA PE=3 SV=1	0	0	0	0	0	0	0	0	0	0	0	0	#DIV/0!	#DIV/0!	#DIV/0!	#DIV/0!	#DIV/0!	#DIV/0!
Q2FEX4	sp|Q2FEX4|MTLD_STAA3 Mannitol-1-phosphate 5-dehydrogenase OS=Staphylococcus aureus (strain USA300) OX=367830 GN=mtlD PE=3 SV=1	0	0	0	0	0	0	0	0	0	0	0	0	#DIV/0!	#DIV/0!	#DIV/0!	#DIV/0!	#DIV/0!	#DIV/0!
A0A0H2XG55	tr|A0A0H2XG55|A0A0H2XG55_STAA3 UPF0291 protein SAUSA300_1238 OS=Staphylococcus aureus (strain USA300) OX=367830 GN=SAUSA300_1238 PE=3 SV=1	0	0	0	0	0	0	0	0	0	0	0	0	#DIV/0!	#DIV/0!	#DIV/0!	#DIV/0!	#DIV/0!	#DIV/0!
P35579;P35579-2;A0A2R8Y4C3;A0A494C024;M0QY43;Q7Z406-5;Q7Z406-4;P35749-4;P35749-3;P35749;P35749-2;Q7Z406;Q7Z406-6;Q7Z406-2	sp|P35579|MYH9_HUMAN Myosin-9 OS=Homo sapiens OX=9606 GN=MYH9 PE=1 SV=4;sp|P35579-2|MYH9_HUMAN Isoform 2 of Myosin-9 OS=Homo sapiens OX=9606 GN=MYH9	0	0	0	0	0	0	0	0	0	0	0	0	#DIV/0!	#DIV/0!	#DIV/0!	#DIV/0!	#DIV/0!	#DIV/0!
A0A0H2XHD3	tr|A0A0H2XHD3|A0A0H2XHD3_STAA3 Uncharacterized protein OS=Staphylococcus aureus (strain USA300) OX=367830 GN=SAUSA300_1729 PE=4 SV=1	0	0	0	0	0	0	0	0	0	0	0	0	#DIV/0!	#DIV/0!	#DIV/0!	#DIV/0!	#DIV/0!	#DIV/0!
A0A0H2XGP3	tr|A0A0H2XGP3|A0A0H2XGP3_STAA3 UDP-N-acetylglucosamine 1-carboxyvinyltransferase OS=Staphylococcus aureus (strain USA300) OX=367830 GN=murA PE=3 SV=1	0	0	0	0	0	0	0	0	0	0	0	0	#DIV/0!	#DIV/0!	#DIV/0!	#DIV/0!	#DIV/0!	#DIV/0!
Q2FJC0	sp|Q2FJC0|PDXT_STAA3 Pyridoxal 5-phosphate synthase subunit PdxT OS=Staphylococcus aureus (strain USA300) OX=367830 GN=pdxT PE=3 SV=1	0	0	0	0	0	0	0	0	0	0	0	0	#DIV/0!	#DIV/0!	#DIV/0!	#DIV/0!	#DIV/0!	#DIV/0!
A0A0H2XGI9	tr|A0A0H2XGI9|A0A0H2XGI9_STAA3 MutT/nudix family protein OS=Staphylococcus aureus (strain USA300) OX=367830 GN=SAUSA300_1624 PE=4 SV=1	0	0	0	0	0	0	0	0	0	0	0	0	#DIV/0!	#DIV/0!	#DIV/0!	#DIV/0!	#DIV/0!	#DIV/0!
Q2FF00	sp|Q2FF00|RPOE_STAA3 Probable DNA-directed RNA polymerase subunit delta OS=Staphylococcus aureus (strain USA300) OX=367830 GN=rpoE PE=3 SV=1	0	0	0	0	0	0	0	0	0	0	0	0	#DIV/0!	#DIV/0!	#DIV/0!	#DIV/0!	#DIV/0!	#DIV/0!
Q2FEI5	sp|Q2FEI5|FDHL_STAA3 Putative formate dehydrogenase SAUSA300_2258 OS=Staphylococcus aureus (strain USA300) OX=367830 GN=SAUSA300_2258 PE=3 SV=1	0	0	0	0	0	0	0	0	0	0	0	0	#DIV/0!	#DIV/0!	#DIV/0!	#DIV/0!	#DIV/0!	#DIV/0!
Q2FHM8	sp|Q2FHM8|RPOZ_STAA3 DNA-directed RNA polymerase subunit omega OS=Staphylococcus aureus (strain USA300) OX=367830 GN=rpoZ PE=3 SV=1	0	0	0	0	0	0	0	0	0	0	0	0	#DIV/0!	#DIV/0!	#DIV/0!	#DIV/0!	#DIV/0!	#DIV/0!
A0A0H2XG15	tr|A0A0H2XG15|A0A0H2XG15_STAA3 FeS assembly ATPase SufC OS=Staphylococcus aureus (strain USA300) OX=367830 GN=sufC PE=3 SV=1	0	0	0	0	0	0	0	0	0	0	0	0	#DIV/0!	#DIV/0!	#DIV/0!	#DIV/0!	#DIV/0!	#DIV/0!
A0A0H2XJP7	tr|A0A0H2XJP7|A0A0H2XJP7_STAA3 Hydrolase, haloacid dehalogenase-like family OS=Staphylococcus aureus (strain USA300) OX=367830 GN=SAUSA300_1229 PE=4 SV=1	0	0	0	0	0	0	0	0	0	0	0	0	#DIV/0!	#DIV/0!	#DIV/0!	#DIV/0!	#DIV/0!	#DIV/0!
Q2FI18	sp|Q2FI18|QOX1_STAA3 Probable quinol oxidase subunit 1 OS=Staphylococcus aureus (strain USA300) OX=367830 GN=qoxB PE=3 SV=1	0	0	0	0	0	0	0	0	0	0	0	0	#DIV/0!	#DIV/0!	#DIV/0!	#DIV/0!	#DIV/0!	#DIV/0!
Q2FHM9	sp|Q2FHM9|KGUA_STAA3 Guanylate kinase OS=Staphylococcus aureus (strain USA300) OX=367830 GN=gmk PE=3 SV=1	0	0	0	0	0	0	0	0	0	0	0	0	#DIV/0!	#DIV/0!	#DIV/0!	#DIV/0!	#DIV/0!	#DIV/0!
Q2FHG8	sp|Q2FHG8|RBFA_STAA3 Ribosome-binding factor A OS=Staphylococcus aureus (strain USA300) OX=367830 GN=rbfA PE=3 SV=1	0	0	0	0	0	0	0	0	0	0	0	0	#DIV/0!	#DIV/0!	#DIV/0!	#DIV/0!	#DIV/0!	#DIV/0!
Q2FJ77	sp|Q2FJ77|SDRE_STAA3 Serine-aspartate repeat-containing protein E OS=Staphylococcus aureus (strain USA300) OX=367830 GN=sdrE PE=3 SV=1	0	0	0	0	0	0	0	0	0	0	0	0	#DIV/0!	#DIV/0!	#DIV/0!	#DIV/0!	#DIV/0!	#DIV/0!
Q2FIP8	sp|Q2FIP8|PEPT_STAA3 Peptidase T OS=Staphylococcus aureus (strain USA300) OX=367830 GN=pepT PE=3 SV=1	0	0	0	0	0	0	0	0	0	0	0	0	#DIV/0!	#DIV/0!	#DIV/0!	#DIV/0!	#DIV/0!	#DIV/0!
A0A0H2XF86	tr|A0A0H2XF86|A0A0H2XF86_STAA3 Molybdopterin molybdenumtransferase OS=Staphylococcus aureus (strain USA300) OX=367830 GN=moeA PE=3 SV=1	0	0	0	0	0	0	0	0	0	0	0	0	#DIV/0!	#DIV/0!	#DIV/0!	#DIV/0!	#DIV/0!	#DIV/0!
A0A0H2XI97	tr|A0A0H2XI97|A0A0H2XI97_STAA3 Exotoxin 7 OS=Staphylococcus aureus (strain USA300) OX=367830 GN=set7 PE=3 SV=1	0	0	0	0	0	0	0	0	0	0	0	0	#DIV/0!	#DIV/0!	#DIV/0!	#DIV/0!	#DIV/0!	#DIV/0!
A0A7I2V3H3;A0A7I2V5N4;A0A7I2V659;A0A087WVQ9;Q5VTE0;P68104;A0A087WV01;A0A2U3TZH3;Q05639;A6PW80;Q5JR01	tr|A0A7I2V3H3|A0A7I2V3H3_HUMAN Elongation factor 1-alpha OS=Homo sapiens OX=9606 GN=EEF1A1 PE=1 SV=1;tr|A0A7I2V5N4|A0A7I2V5N4_HUMAN Elongation factor 1-alpha OS=Homo sapiens OX=9606 GN=EEF1A1 PE=1 SV=1;tr|A0A7I2V659|A0A7I2V659_HUMAN Elongation factor 1-alp	0	0	0	0	0	0	0	0	0	0	0	0	#DIV/0!	#DIV/0!	#DIV/0!	#DIV/0!	#DIV/0!	#DIV/0!
A0A0H2XGT0	tr|A0A0H2XGT0|A0A0H2XGT0_STAA3 SIS domain protein OS=Staphylococcus aureus (strain USA300) OX=367830 GN=SAUSA300_0556 PE=3 SV=1	0	0	0	0	0	0	0	0	0	0	0	0	#DIV/0!	#DIV/0!	#DIV/0!	#DIV/0!	#DIV/0!	#DIV/0!
A0A0H2XG70	tr|A0A0H2XG70|A0A0H2XG70_STAA3 Biotin carboxylase OS=Staphylococcus aureus (strain USA300) OX=367830 GN=accC PE=4 SV=1	0	0	0	0	0	0	0	0	0	0	0	0	#DIV/0!	#DIV/0!	#DIV/0!	#DIV/0!	#DIV/0!	#DIV/0!
A0A0H2XJ22	tr|A0A0H2XJ22|A0A0H2XJ22_STAA3 Sortase OS=Staphylococcus aureus (strain USA300) OX=367830 GN=srtA PE=4 SV=1	0	0	0	0	0	0	0	0	0	0	0	0	#DIV/0!	#DIV/0!	#DIV/0!	#DIV/0!	#DIV/0!	#DIV/0!
Q2FEQ5	sp|Q2FEQ5|RL18_STAA3 50S ribosomal protein L18 OS=Staphylococcus aureus (strain USA300) OX=367830 GN=rplR PE=3 SV=1	0	0	0	0	0	0	0	0	0	0	0	0	#DIV/0!	#DIV/0!	#DIV/0!	#DIV/0!	#DIV/0!	#DIV/0!
Q2FI17	sp|Q2FI17|QOX2_STAA3 Probable quinol oxidase subunit 2 OS=Staphylococcus aureus (strain USA300) OX=367830 GN=qoxA PE=3 SV=1	0	0	0	0	0	0	0	0	0	0	0	0	#DIV/0!	#DIV/0!	#DIV/0!	#DIV/0!	#DIV/0!	#DIV/0!
Q2FJQ9	sp|Q2FJQ9|THLA_STAA3 Probable acetyl-CoA acyltransferase OS=Staphylococcus aureus (strain USA300) OX=367830 GN=SAUSA300_0355 PE=3 SV=1	0	0	0	0	0	0	0	0	0	0	0	0	#DIV/0!	#DIV/0!	#DIV/0!	#DIV/0!	#DIV/0!	#DIV/0!
A0A0H2XEC0	tr|A0A0H2XEC0|A0A0H2XEC0_STAA3 Exotoxin OS=Staphylococcus aureus (strain USA300) OX=367830 GN=SAUSA300_0395 PE=3 SV=1	0	0	0	0	0	0	0	0	0	0	0	0	#DIV/0!	#DIV/0!	#DIV/0!	#DIV/0!	#DIV/0!	#DIV/0!
Q2FHK9	sp|Q2FHK9|PLSX_STAA3 Phosphate acyltransferase OS=Staphylococcus aureus (strain USA300) OX=367830 GN=plsX PE=3 SV=1	0	0	0	0	0	0	0	0	0	0	0	0	#DIV/0!	#DIV/0!	#DIV/0!	#DIV/0!	#DIV/0!	#DIV/0!
A0A087WWT3;P02768-3	tr|A0A087WWT3|A0A087WWT3_HUMAN Albumin OS=Homo sapiens OX=9606 GN=ALB PE=1 SV=1;sp|P02768-3|ALBU_HUMAN Isoform 3 of Albumin OS=Homo sapiens OX=9606 GN=ALB	0	0	0	0	0	0	0	0	0	0	0	0	#DIV/0!	#DIV/0!	#DIV/0!	#DIV/0!	#DIV/0!	#DIV/0!
A0A0H2XKA5	tr|A0A0H2XKA5|A0A0H2XKA5_STAA3 RNA polymerase sigma factor SigA OS=Staphylococcus aureus (strain USA300) OX=367830 GN=rpoD PE=3 SV=1	0	0	0	0	0	0	0	0	0	0	0	0	#DIV/0!	#DIV/0!	#DIV/0!	#DIV/0!	#DIV/0!	#DIV/0!
C9J0E4;P01040	tr|C9J0E4|C9J0E4_HUMAN Cystatin-A OS=Homo sapiens OX=9606 GN=CSTA PE=1 SV=1;sp|P01040|CYTA_HUMAN Cystatin-A OS=Homo sapiens OX=9606 GN=CSTA PE=1 SV=1	0	0	0	0	0	0	0	0	0	0	0	0	#DIV/0!	#DIV/0!	#DIV/0!	#DIV/0!	#DIV/0!	#DIV/0!
A0A0H2XJ58	tr|A0A0H2XJ58|A0A0H2XJ58_STAA3 Putative Pyridine nucleotide-disulphide oxidoreductase OS=Staphylococcus aureus (strain USA300) OX=367830 GN=SAUSA300_0576 PE=3 SV=1	0	0	0	0	0	0	0	0	0	0	0	0	#DIV/0!	#DIV/0!	#DIV/0!	#DIV/0!	#DIV/0!	#DIV/0!
A0A0H2XEC3	tr|A0A0H2XEC3|A0A0H2XEC3_STAA3 Glutathione peroxidase OS=Staphylococcus aureus (strain USA300) OX=367830 GN=SAUSA300_1197 PE=3 SV=1	0	0	0	0	0	0	0	0	0	0	0	0	#DIV/0!	#DIV/0!	#DIV/0!	#DIV/0!	#DIV/0!	#DIV/0!
Q15485;Q15485-2	sp|Q15485|FCN2_HUMAN Ficolin-2 OS=Homo sapiens OX=9606 GN=FCN2 PE=1 SV=2;sp|Q15485-2|FCN2_HUMAN Isoform 2 of Ficolin-2 OS=Homo sapiens OX=9606 GN=FCN2	0	0	0	0	0	0	0	0	0	0	0	0	#DIV/0!	#DIV/0!	#DIV/0!	#DIV/0!	#DIV/0!	#DIV/0!
A0A0H2XH30	tr|A0A0H2XH30|A0A0H2XH30_STAA3 Peptidase, M20/M25/M40 family OS=Staphylococcus aureus (strain USA300) OX=367830 GN=SAUSA300_0105 PE=4 SV=1	0	0	0	0	0	0	0	0	0	0	0	0	#DIV/0!	#DIV/0!	#DIV/0!	#DIV/0!	#DIV/0!	#DIV/0!
A0A0H2XG02	tr|A0A0H2XG02|A0A0H2XG02_STAA3 Uncharacterized protein OS=Staphylococcus aureus (strain USA300) OX=367830 GN=SAUSA300_1581 PE=4 SV=1	0	0	0	0	0	0	0	0	0	0	0	0	#DIV/0!	#DIV/0!	#DIV/0!	#DIV/0!	#DIV/0!	#DIV/0!
Q2FGL3	sp|Q2FGL3|ARGR_STAA3 Arginine repressor OS=Staphylococcus aureus (strain USA300) OX=367830 GN=argR PE=3 SV=1	0	0	0	0	0	0	0	0	0	0	0	0	#DIV/0!	#DIV/0!	#DIV/0!	#DIV/0!	#DIV/0!	#DIV/0!
Q2FGE4	sp|Q2FGE4|DNAJ_STAA3 Chaperone protein DnaJ OS=Staphylococcus aureus (strain USA300) OX=367830 GN=dnaJ PE=3 SV=1	0	0	0	0	0	0	0	0	0	0	0	0	#DIV/0!	#DIV/0!	#DIV/0!	#DIV/0!	#DIV/0!	#DIV/0!
A0A0H2XEA7	tr|A0A0H2XEA7|A0A0H2XEA7_STAA3 Signal peptidase I OS=Staphylococcus aureus (strain USA300) OX=367830 GN=spsB PE=3 SV=1	0	0	0	0	0	0	0	0	0	0	0	0	#DIV/0!	#DIV/0!	#DIV/0!	#DIV/0!	#DIV/0!	#DIV/0!
A0A0H2XFL9	tr|A0A0H2XFL9|A0A0H2XFL9_STAA3 50S ribosomal subunit assembly factor BipA OS=Staphylococcus aureus (strain USA300) OX=367830 GN=typA PE=3 SV=1	0	0	0	0	0	0	0	0	0	0	0	0	#DIV/0!	#DIV/0!	#DIV/0!	#DIV/0!	#DIV/0!	#DIV/0!
P60174-4;P60174;P60174-3;U3KQF3;U3KPZ0;U3KPS5	sp|P60174-4|TPIS_HUMAN Isoform 3 of Triosephosphate isomerase OS=Homo sapiens OX=9606 GN=TPI1;sp|P60174|TPIS_HUMAN Triosephosphate isomerase OS=Homo sapiens OX=9606 GN=TPI1 PE=1 SV=4;sp|P60174-3|TPIS_HUMAN Isoform 2 of Triosephosphate isomerase OS=Homo sap	0	0	0	0	0	0	0	0	0	0	0	0	#DIV/0!	#DIV/0!	#DIV/0!	#DIV/0!	#DIV/0!	#DIV/0!
P0DP08	sp|P0DP08|HVD82_HUMAN Immunoglobulin heavy variable 4-38-2 OS=Homo sapiens OX=9606 GN=IGHV4-38-2 PE=3 SV=1	0	0	0	0	0	0	0	0	0	0	0	0	#DIV/0!	#DIV/0!	#DIV/0!	#DIV/0!	#DIV/0!	#DIV/0!
A0A0H2XFS4	tr|A0A0H2XFS4|A0A0H2XFS4_STAA3 Phosphoribosylamine--glycine ligase OS=Staphylococcus aureus (strain USA300) OX=367830 GN=purD PE=3 SV=1	0	0	0	0	0	0	0	0	0	0	0	0	#DIV/0!	#DIV/0!	#DIV/0!	#DIV/0!	#DIV/0!	#DIV/0!
A0A0A0MS98;P02730-2;P02730	tr|A0A0A0MS98|A0A0A0MS98_HUMAN Band 3 anion transport protein OS=Homo sapiens OX=9606 GN=SLC4A1 PE=1 SV=1;sp|P02730-2|B3AT_HUMAN Isoform 2 of Band 3 anion transport protein OS=Homo sapiens OX=9606 GN=SLC4A1;sp|P02730|B3AT_HUMAN Band 3 anion transport prote	0	0	0	0	0	0	0	0	0	0	0	0	#DIV/0!	#DIV/0!	#DIV/0!	#DIV/0!	#DIV/0!	#DIV/0!
Q2FF43	sp|Q2FF43|DDL_STAA3 D-alanine--D-alanine ligase OS=Staphylococcus aureus (strain USA300) OX=367830 GN=ddl PE=3 SV=1	0	0	0	0	0	0	0	0	0	0	0	0	#DIV/0!	#DIV/0!	#DIV/0!	#DIV/0!	#DIV/0!	#DIV/0!
A0A087WZR4;H0Y4U3;A0A3B3ISU3;O75015;E9PNY5;A0A087WU90	tr|A0A087WZR4|A0A087WZR4_HUMAN Low affinity immunoglobulin gamma Fc region receptor III-B OS=Homo sapiens OX=9606 GN=FCGR3B PE=1 SV=1;tr|H0Y4U3|H0Y4U3_HUMAN Low affinity immunoglobulin gamma Fc region receptor III-B OS=Homo sapiens OX=9606 GN=FCGR3B PE=1 S	0	0	0	0	0	0	0	0	0	0	0	0	#DIV/0!	#DIV/0!	#DIV/0!	#DIV/0!	#DIV/0!	#DIV/0!
A0A0H2XJH3	tr|A0A0H2XJH3|A0A0H2XJH3_STAA3 Uncharacterized protein OS=Staphylococcus aureus (strain USA300) OX=367830 GN=SAUSA300_2327 PE=4 SV=1	0	0	0	0	0	0	0	0	0	0	0	0	#DIV/0!	#DIV/0!	#DIV/0!	#DIV/0!	#DIV/0!	#DIV/0!
Q2FH25	sp|Q2FH25|ODO1_STAA3 2-oxoglutarate dehydrogenase E1 component OS=Staphylococcus aureus (strain USA300) OX=367830 GN=odhA PE=3 SV=1	0	0	0	0	0	0	0	0	0	0	0	0	#DIV/0!	#DIV/0!	#DIV/0!	#DIV/0!	#DIV/0!	#DIV/0!
A0A0H2XDW3	tr|A0A0H2XDW3|A0A0H2XDW3_STAA3 Urocanate hydratase OS=Staphylococcus aureus (strain USA300) OX=367830 GN=hutU PE=3 SV=1	0	0	0	0	0	0	0	0	0	0	0	0	#DIV/0!	#DIV/0!	#DIV/0!	#DIV/0!	#DIV/0!	#DIV/0!
P01767;A0A0C4DH42	sp|P01767|HV353_HUMAN Immunoglobulin heavy variable 3-53 OS=Homo sapiens OX=9606 GN=IGHV3-53 PE=1 SV=2;sp|A0A0C4DH42|HV366_HUMAN Immunoglobulin heavy variable 3-66 OS=Homo sapiens OX=9606 GN=IGHV3-66 PE=3 SV=1	0	0	0	0	0	0	0	0	0	0	0	0	#DIV/0!	#DIV/0!	#DIV/0!	#DIV/0!	#DIV/0!	#DIV/0!
P28066	sp|P28066|PSA5_HUMAN Proteasome subunit alpha type-5 OS=Homo sapiens OX=9606 GN=PSMA5 PE=1 SV=3	0	0	0	0	0	0	0	0	0	0	0	0	#DIV/0!	#DIV/0!	#DIV/0!	#DIV/0!	#DIV/0!	#DIV/0!
A0A0H2XIE3	tr|A0A0H2XIE3|A0A0H2XIE3_STAA3 Uncharacterized protein OS=Staphylococcus aureus (strain USA300) OX=367830 GN=SAUSA300_0552 PE=4 SV=1	0	0	0	0	0	0	0	0	0	0	0	0	#DIV/0!	#DIV/0!	#DIV/0!	#DIV/0!	#DIV/0!	#DIV/0!
A0A0H2XGY1	tr|A0A0H2XGY1|A0A0H2XGY1_STAA3 Staphylococcal complement inhibitor OS=Staphylococcus aureus (strain USA300) OX=367830 GN=SAUSA300_1056 PE=3 SV=1	0	0	0	0	0	0	0	0	0	0	0	0	#DIV/0!	#DIV/0!	#DIV/0!	#DIV/0!	#DIV/0!	#DIV/0!
A0A0H2XGR4	tr|A0A0H2XGR4|A0A0H2XGR4_STAA3 DNA polymerase I OS=Staphylococcus aureus (strain USA300) OX=367830 GN=polA PE=3 SV=1	0	0	0	0	0	0	0	0	0	0	0	0	#DIV/0!	#DIV/0!	#DIV/0!	#DIV/0!	#DIV/0!	#DIV/0!
A0A0H2XFW6	tr|A0A0H2XFW6|A0A0H2XFW6_STAA3 DHOdehase OS=Staphylococcus aureus (strain USA300) OX=367830 GN=pyrD PE=3 SV=1	0	0	0	0	0	0	0	0	0	0	0	0	#DIV/0!	#DIV/0!	#DIV/0!	#DIV/0!	#DIV/0!	#DIV/0!
A0A0H2XGC9	tr|A0A0H2XGC9|A0A0H2XGC9_STAA3 DNA-binding response regulator OS=Staphylococcus aureus (strain USA300) OX=367830 GN=vraR PE=4 SV=1	0	0	0	0	0	0	0	0	0	0	0	0	#DIV/0!	#DIV/0!	#DIV/0!	#DIV/0!	#DIV/0!	#DIV/0!
A0A0H2XHZ3	tr|A0A0H2XHZ3|A0A0H2XHZ3_STAA3 Cmp-binding-factor 1 OS=Staphylococcus aureus (strain USA300) OX=367830 GN=cbf1 PE=4 SV=1	0	0	0	0	0	0	0	0	0	0	0	0	#DIV/0!	#DIV/0!	#DIV/0!	#DIV/0!	#DIV/0!	#DIV/0!
Q2FEZ4	sp|Q2FEZ4|LUXS_STAA3 S-ribosylhomocysteine lyase OS=Staphylococcus aureus (strain USA300) OX=367830 GN=luxS PE=3 SV=1	0	0	0	0	0	0	0	0	0	0	0	0	#DIV/0!	#DIV/0!	#DIV/0!	#DIV/0!	#DIV/0!	#DIV/0!
P31151;Q86SG5	sp|P31151|S10A7_HUMAN Protein S100-A7 OS=Homo sapiens OX=9606 GN=S100A7 PE=1 SV=4	0	0	0	0	0	0	0	0	0	0	0	0	#DIV/0!	#DIV/0!	#DIV/0!	#DIV/0!	#DIV/0!	#DIV/0!
A0A0H2XGA6;A0A0H2XEN8	tr|A0A0H2XGA6|A0A0H2XGA6_STAA3 L-lactate permease OS=Staphylococcus aureus (strain USA300) OX=367830 GN=SAUSA300_2313 PE=3 SV=1;tr|A0A0H2XEN8|A0A0H2XEN8_STAA3 L-lactate permease OS=Staphylococcus aureus (strain USA300) OX=367830 GN=lctP PE=3 SV=1	0	0	0	0	0	0	0	0	0	0	0	0	#DIV/0!	#DIV/0!	#DIV/0!	#DIV/0!	#DIV/0!	#DIV/0!
A0A0H2XG95	tr|A0A0H2XG95|A0A0H2XG95_STAA3 CamS sex pheromone cAM373 OS=Staphylococcus aureus (strain USA300) OX=367830 GN=SAUSA300_1884 PE=4 SV=1	0	0	0	0	0	0	0	0	0	0	0	0	#DIV/0!	#DIV/0!	#DIV/0!	#DIV/0!	#DIV/0!	#DIV/0!
A0A0H2XGI6	tr|A0A0H2XGI6|A0A0H2XGI6_STAA3 Single-stranded DNA-binding protein OS=Staphylococcus aureus (strain USA300) OX=367830 GN=ssb PE=3 SV=1	0	0	0	0	0	0	0	0	0	0	0	0	#DIV/0!	#DIV/0!	#DIV/0!	#DIV/0!	#DIV/0!	#DIV/0!
A0A0H2XFU3	tr|A0A0H2XFU3|A0A0H2XFU3_STAA3 Uncharacterized protein OS=Staphylococcus aureus (strain USA300) OX=367830 GN=SAUSA300_1171 PE=4 SV=1	0	0	0	0	0	0	0	0	0	0	0	0	#DIV/0!	#DIV/0!	#DIV/0!	#DIV/0!	#DIV/0!	#DIV/0!
A0A0H2XE39	tr|A0A0H2XE39|A0A0H2XE39_STAA3 Uncharacterized protein OS=Staphylococcus aureus (strain USA300) OX=367830 GN=SAUSA300_0592 PE=4 SV=1	0	0	0	0	0	0	0	0	0	0	0	0	#DIV/0!	#DIV/0!	#DIV/0!	#DIV/0!	#DIV/0!	#DIV/0!
Q08188;A0A494C0J7	sp|Q08188|TGM3_HUMAN Protein-glutamine gamma-glutamyltransferase E OS=Homo sapiens OX=9606 GN=TGM3 PE=1 SV=4;tr|A0A494C0J7|A0A494C0J7_HUMAN TGc domain-containing protein OS=Homo sapiens OX=9606 PE=3 SV=1	0	0	0	0	0	0	0	0	0	0	0	0	#DIV/0!	#DIV/0!	#DIV/0!	#DIV/0!	#DIV/0!	#DIV/0!
Q2FDE9	sp|Q2FDE9|MNMG_STAA3 tRNA uridine 5-carboxymethylaminomethyl modification enzyme MnmG OS=Staphylococcus aureus (strain USA300) OX=367830 GN=mnmG PE=3 SV=2	0	0	0	0	0	0	0	0	0	0	0	0	#DIV/0!	#DIV/0!	#DIV/0!	#DIV/0!	#DIV/0!	#DIV/0!
P25705-2;P25705;K7EK77;P25705-3;K7ERX7;K7EQH4;K7EJP1;K7ENJ4;K7ESA0	sp|P25705-2|ATPA_HUMAN Isoform 2 of ATP synthase subunit alpha, mitochondrial OS=Homo sapiens OX=9606 GN=ATP5F1A;sp|P25705|ATPA_HUMAN ATP synthase subunit alpha, mitochondrial OS=Homo sapiens OX=9606 GN=ATP5F1A PE=1 SV=1;tr|K7EK77|K7EK77_HUMAN ATP synthase	0	0	0	0	0	0	0	0	0	0	0	0	#DIV/0!	#DIV/0!	#DIV/0!	#DIV/0!	#DIV/0!	#DIV/0!
A0A0H2XE52	tr|A0A0H2XE52|A0A0H2XE52_STAA3 AP_endonuc_2 domain-containing protein OS=Staphylococcus aureus (strain USA300) OX=367830 GN=SAUSA300_0214 PE=4 SV=1	0	0	0	0	0	0	0	0	0	0	0	0	#DIV/0!	#DIV/0!	#DIV/0!	#DIV/0!	#DIV/0!	#DIV/0!
Q2FJP6	sp|Q2FJP6|RS18_STAA3 30S ribosomal protein S18 OS=Staphylococcus aureus (strain USA300) OX=367830 GN=rpsR PE=3 SV=1	0	0	0	0	0	0	0	0	0	0	0	0	#DIV/0!	#DIV/0!	#DIV/0!	#DIV/0!	#DIV/0!	#DIV/0!
A0A0H2XEE1	tr|A0A0H2XEE1|A0A0H2XEE1_STAA3 Hydrolase, haloacid dehalogenase-like family OS=Staphylococcus aureus (strain USA300) OX=367830 GN=SAUSA300_0544 PE=4 SV=1	0	0	0	0	0	0	0	0	0	0	0	0	#DIV/0!	#DIV/0!	#DIV/0!	#DIV/0!	#DIV/0!	#DIV/0!
A0A0H2XJU8	tr|A0A0H2XJU8|A0A0H2XJU8_STAA3 Lytic regulatory protein OS=Staphylococcus aureus (strain USA300) OX=367830 GN=SAUSA300_2100 PE=4 SV=1	0	0	0	0	0	0	0	0	0	0	0	0	#DIV/0!	#DIV/0!	#DIV/0!	#DIV/0!	#DIV/0!	#DIV/0!
A0A0B4J1V1;P01763	sp|A0A0B4J1V1|HV321_HUMAN Immunoglobulin heavy variable 3-21 OS=Homo sapiens OX=9606 GN=IGHV3-21 PE=1 SV=1;sp|P01763|HV348_HUMAN Immunoglobulin heavy variable 3-48 OS=Homo sapiens OX=9606 GN=IGHV3-48 PE=1 SV=2	0	0	0	0	0	0	0	0	0	0	0	0	#DIV/0!	#DIV/0!	#DIV/0!	#DIV/0!	#DIV/0!	#DIV/0!
A0A0H2XK99	tr|A0A0H2XK99|A0A0H2XK99_STAA3 Dihydropteroate synthase OS=Staphylococcus aureus (strain USA300) OX=367830 GN=folP PE=3 SV=1	0	0	0	0	0	0	0	0	0	0	0	0	#DIV/0!	#DIV/0!	#DIV/0!	#DIV/0!	#DIV/0!	#DIV/0!
E9PKE3;P11142-2;P11142;E9PI65;E9PN89;P54652;E9PQQ4;E9PQK7;E9PK54;E9PLF4;E9PNE6;A8K7Q2	tr|E9PKE3|E9PKE3_HUMAN Heat shock cognate 71 kDa protein OS=Homo sapiens OX=9606 GN=HSPA8 PE=1 SV=1;sp|P11142-2|HSP7C_HUMAN Isoform 2 of Heat shock cognate 71 kDa protein OS=Homo sapiens OX=9606 GN=HSPA8;sp|P11142|HSP7C_HUMAN Heat shock cognate 71 kDa prot	0	0	0	0	0	0	0	0	0	0	0	0	#DIV/0!	#DIV/0!	#DIV/0!	#DIV/0!	#DIV/0!	#DIV/0!
A0A0H2XKK3	tr|A0A0H2XKK3|A0A0H2XKK3_STAA3 Exotoxin OS=Staphylococcus aureus (strain USA300) OX=367830 GN=SAUSA300_0404 PE=3 SV=1	0	0	0	0	0	0	0	0	0	0	0	0	#DIV/0!	#DIV/0!	#DIV/0!	#DIV/0!	#DIV/0!	#DIV/0!
A0A0H2XI16	tr|A0A0H2XI16|A0A0H2XI16_STAA3 Hydrolase, TatD family OS=Staphylococcus aureus (strain USA300) OX=367830 GN=SAUSA300_0468 PE=4 SV=1	0	0	0	0	0	0	0	0	0	0	0	0	#DIV/0!	#DIV/0!	#DIV/0!	#DIV/0!	#DIV/0!	#DIV/0!
A0A0H2XIM7	tr|A0A0H2XIM7|A0A0H2XIM7_STAA3 Uncharacterized protein OS=Staphylococcus aureus (strain USA300) OX=367830 GN=SAUSA300_1323 PE=4 SV=1	0	0	0	0	0	0	0	0	0	0	0	0	#DIV/0!	#DIV/0!	#DIV/0!	#DIV/0!	#DIV/0!	#DIV/0!
P0DP03;P01768	sp|P0DP03|HVC05_HUMAN Immunoglobulin heavy variable 3-30-5 OS=Homo sapiens OX=9606 GN=IGHV3-30-5 PE=3 SV=1;sp|P01768|HV330_HUMAN Immunoglobulin heavy variable 3-30 OS=Homo sapiens OX=9606 GN=IGHV3-30 PE=1 SV=2	0	0	0	0	0	0	0	0	0	0	0	0	#DIV/0!	#DIV/0!	#DIV/0!	#DIV/0!	#DIV/0!	#DIV/0!
A0A0H2XEQ6	tr|A0A0H2XEQ6|A0A0H2XEQ6_STAA3 Peptide methionine sulfoxide reductase MsrA OS=Staphylococcus aureus (strain USA300) OX=367830 GN=msrA PE=3 SV=1	0	0	0	0	0	0	0	0	0	0	0	0	#DIV/0!	#DIV/0!	#DIV/0!	#DIV/0!	#DIV/0!	#DIV/0!
A0A0H2XED7	tr|A0A0H2XED7|A0A0H2XED7_STAA3 DegV family protein OS=Staphylococcus aureus (strain USA300) OX=367830 GN=SAUSA300_0733 PE=4 SV=1	0	0	0	0	0	0	0	0	0	0	0	0	#DIV/0!	#DIV/0!	#DIV/0!	#DIV/0!	#DIV/0!	#DIV/0!
A0A0H2XHM2	tr|A0A0H2XHM2|A0A0H2XHM2_STAA3 ABC transporter, ATP-binding protein OS=Staphylococcus aureus (strain USA300) OX=367830 GN=SAUSA300_1911 PE=4 SV=1	0	0	0	0	0	0	0	0	0	0	0	0	#DIV/0!	#DIV/0!	#DIV/0!	#DIV/0!	#DIV/0!	#DIV/0!
A0A0H2XG68	tr|A0A0H2XG68|A0A0H2XG68_STAA3 Phi77 ORF011-like protein, phage transcriptional repressor OS=Staphylococcus aureus (strain USA300) OX=367830 GN=SAUSA300_1969 PE=4 SV=1	0	0	0	0	0	0	0	0	0	0	0	0	#DIV/0!	#DIV/0!	#DIV/0!	#DIV/0!	#DIV/0!	#DIV/0!
A0A0H2XEE7	tr|A0A0H2XEE7|A0A0H2XEE7_STAA3 Nitrate reductase (quinone) OS=Staphylococcus aureus (strain USA300) OX=367830 GN=SAUSA300_2343 PE=3 SV=1	0	0	0	0	0	0	0	0	0	0	0	0	#DIV/0!	#DIV/0!	#DIV/0!	#DIV/0!	#DIV/0!	#DIV/0!
A0A0H2XGH4	tr|A0A0H2XGH4|A0A0H2XGH4_STAA3 Amidohydrolase family protein OS=Staphylococcus aureus (strain USA300) OX=367830 GN=SAUSA300_2517 PE=4 SV=1	0	0	0	0	0	0	0	0	0	0	0	0	#DIV/0!	#DIV/0!	#DIV/0!	#DIV/0!	#DIV/0!	#DIV/0!
I3L4X8;H3BM21;P05106-2;P05106-3;P05106	tr|I3L4X8|I3L4X8_HUMAN Integrin beta OS=Homo sapiens OX=9606 GN=ITGB3 PE=3 SV=1;tr|H3BM21|H3BM21_HUMAN Integrin beta (Fragment) OS=Homo sapiens OX=9606 PE=3 SV=1;sp|P05106-2|ITB3_HUMAN Isoform Beta-3B of Integrin beta-3 OS=Homo sapiens OX=9606 GN=ITGB3;sp|	0	0	0	0	0	0	0	0	0	0	0	0	#DIV/0!	#DIV/0!	#DIV/0!	#DIV/0!	#DIV/0!	#DIV/0!
A0A0H2XEF1	tr|A0A0H2XEF1|A0A0H2XEF1_STAA3 2-oxoisovalerate dehydrogenase, E1 component, beta subunit OS=Staphylococcus aureus (strain USA300) OX=367830 GN=SAUSA300_1465 PE=4 SV=1	0	0	0	0	0	0	0	0	0	0	0	0	#DIV/0!	#DIV/0!	#DIV/0!	#DIV/0!	#DIV/0!	#DIV/0!
Q8WVV4-1;Q8WVV4;Q8WVV4-3	sp|Q8WVV4-1|POF1B_HUMAN Isoform 1 of Protein POF1B OS=Homo sapiens OX=9606 GN=POF1B;sp|Q8WVV4|POF1B_HUMAN Protein POF1B OS=Homo sapiens OX=9606 GN=POF1B PE=1 SV=3;sp|Q8WVV4-3|POF1B_HUMAN Isoform 3 of Protein POF1B OS=Homo sapiens OX=9606 GN=POF1B	0	0	0	0	0	0	0	0	0	0	0	0	#DIV/0!	#DIV/0!	#DIV/0!	#DIV/0!	#DIV/0!	#DIV/0!
A0A0H2XH90	tr|A0A0H2XH90|A0A0H2XH90_STAA3 3-hydroxy-3-methylglutaryl coenzyme A reductase OS=Staphylococcus aureus (strain USA300) OX=367830 GN=SAUSA300_2483 PE=3 SV=1	0	0	0	0	0	0	0	0	0	0	0	0	#DIV/0!	#DIV/0!	#DIV/0!	#DIV/0!	#DIV/0!	#DIV/0!
Q2FG83	sp|Q2FG83|OBG_STAA3 GTPase Obg OS=Staphylococcus aureus (strain USA300) OX=367830 GN=obg PE=3 SV=1	0	0	0	0	0	0	0	0	0	0	0	0	#DIV/0!	#DIV/0!	#DIV/0!	#DIV/0!	#DIV/0!	#DIV/0!
A0A0H2XJG5	tr|A0A0H2XJG5|A0A0H2XJG5_STAA3 Uncharacterized protein OS=Staphylococcus aureus (strain USA300) OX=367830 GN=SAUSA300_2473 PE=4 SV=1	0	0	0	0	0	0	0	0	0	0	0	0	#DIV/0!	#DIV/0!	#DIV/0!	#DIV/0!	#DIV/0!	#DIV/0!
A0A0H2XIR5	tr|A0A0H2XIR5|A0A0H2XIR5_STAA3 Ornithine carbamoyltransferase OS=Staphylococcus aureus (strain USA300) OX=367830 GN=arcB PE=3 SV=1	0	0	0	0	0	0	0	0	0	0	0	0	#DIV/0!	#DIV/0!	#DIV/0!	#DIV/0!	#DIV/0!	#DIV/0!
Q2FGD9	sp|Q2FGD9|LEPA_STAA3 Elongation factor 4 OS=Staphylococcus aureus (strain USA300) OX=367830 GN=lepA PE=3 SV=1	0	0	0	0	0	0	0	0	0	0	0	0	#DIV/0!	#DIV/0!	#DIV/0!	#DIV/0!	#DIV/0!	#DIV/0!
A0A0H2XDP9	tr|A0A0H2XDP9|A0A0H2XDP9_STAA3 ABC transporter, ATP-binding protein OS=Staphylococcus aureus (strain USA300) OX=367830 GN=SAUSA300_2357 PE=4 SV=1	0	0	0	0	0	0	0	0	0	0	0	0	#DIV/0!	#DIV/0!	#DIV/0!	#DIV/0!	#DIV/0!	#DIV/0!
A0A0H2XI18	tr|A0A0H2XI18|A0A0H2XI18_STAA3 Uncharacterized protein OS=Staphylococcus aureus (strain USA300) OX=367830 GN=SAUSA300_2236 PE=3 SV=1	0	0	0	0	0	0	0	0	0	0	0	0	#DIV/0!	#DIV/0!	#DIV/0!	#DIV/0!	#DIV/0!	#DIV/0!
Q2FF78	sp|Q2FF78|REX_STAA3 Redox-sensing transcriptional repressor Rex OS=Staphylococcus aureus (strain USA300) OX=367830 GN=rex PE=3 SV=1	0	0	0	0	0	0	0	0	0	0	0	0	#DIV/0!	#DIV/0!	#DIV/0!	#DIV/0!	#DIV/0!	#DIV/0!
Q2FH47	sp|Q2FH47|CVFB_STAA3 Conserved virulence factor B OS=Staphylococcus aureus (strain USA300) OX=367830 GN=cvfB PE=3 SV=1	0	0	0	0	0	0	0	0	0	0	0	0	#DIV/0!	#DIV/0!	#DIV/0!	#DIV/0!	#DIV/0!	#DIV/0!
A0A0H2XH01	tr|A0A0H2XH01|A0A0H2XH01_STAA3 Signal recognition particle protein OS=Staphylococcus aureus (strain USA300) OX=367830 GN=ffh PE=3 SV=1	0	0	0	0	0	0	0	0	0	0	0	0	#DIV/0!	#DIV/0!	#DIV/0!	#DIV/0!	#DIV/0!	#DIV/0!
Q2FEW1	sp|Q2FEW1|URTF_STAA3 Probable uridylyltransferase SAUSA300_2130 OS=Staphylococcus aureus (strain USA300) OX=367830 GN=SAUSA300_2130 PE=3 SV=1	0	0	0	0	0	0	0	0	0	0	0	0	#DIV/0!	#DIV/0!	#DIV/0!	#DIV/0!	#DIV/0!	#DIV/0!
A0A0H2XHZ1	tr|A0A0H2XHZ1|A0A0H2XHZ1_STAA3 Putative lysophospholipase OS=Staphylococcus aureus (strain USA300) OX=367830 GN=SAUSA300_0070 PE=3 SV=1	0	0	0	0	0	0	0	0	0	0	0	0	#DIV/0!	#DIV/0!	#DIV/0!	#DIV/0!	#DIV/0!	#DIV/0!
A0A0H2XHN9	tr|A0A0H2XHN9|A0A0H2XHN9_STAA3 Uncharacterized protein OS=Staphylococcus aureus (strain USA300) OX=367830 GN=SAUSA300_1506 PE=3 SV=1	0	0	0	0	0	0	0	0	0	0	0	0	#DIV/0!	#DIV/0!	#DIV/0!	#DIV/0!	#DIV/0!	#DIV/0!
Q15828	sp|Q15828|CYTM_HUMAN Cystatin-M OS=Homo sapiens OX=9606 GN=CST6 PE=1 SV=1	0	0	0	0	0	0	0	0	0	0	0	0	#DIV/0!	#DIV/0!	#DIV/0!	#DIV/0!	#DIV/0!	#DIV/0!
A0A0H2XE09	tr|A0A0H2XE09|A0A0H2XE09_STAA3 Uncharacterized protein OS=Staphylococcus aureus (strain USA300) OX=367830 GN=SAUSA300_2112 PE=4 SV=1	0	0	0	0	0	0	0	0	0	0	0	0	#DIV/0!	#DIV/0!	#DIV/0!	#DIV/0!	#DIV/0!	#DIV/0!
P14151;P14151-2	sp|P14151|LYAM1_HUMAN L-selectin OS=Homo sapiens OX=9606 GN=SELL PE=1 SV=2;sp|P14151-2|LYAM1_HUMAN Isoform 2 of L-selectin OS=Homo sapiens OX=9606 GN=SELL	0	0	0	0	0	0	0	0	0	0	0	0	#DIV/0!	#DIV/0!	#DIV/0!	#DIV/0!	#DIV/0!	#DIV/0!
A0A0H2XFX7	tr|A0A0H2XFX7|A0A0H2XFX7_STAA3 HTH-type transcriptional regulator rot OS=Staphylococcus aureus (strain USA300) OX=367830 GN=rot PE=3 SV=1	0	0	0	0	0	0	0	0	0	0	0	0	#DIV/0!	#DIV/0!	#DIV/0!	#DIV/0!	#DIV/0!	#DIV/0!
A0A0H2XGU4	tr|A0A0H2XGU4|A0A0H2XGU4_STAA3 Iron-sulfur cluster carrier protein OS=Staphylococcus aureus (strain USA300) OX=367830 GN=SAUSA300_2125 PE=3 SV=1	0	0	0	0	0	0	0	0	0	0	0	0	#DIV/0!	#DIV/0!	#DIV/0!	#DIV/0!	#DIV/0!	#DIV/0!
A0A0H2XJZ8	tr|A0A0H2XJZ8|A0A0H2XJZ8_STAA3 UDP-N-acetylmuramoyl-tripeptide--D-alanyl-D-alanine ligase OS=Staphylococcus aureus (strain USA300) OX=367830 GN=murF PE=3 SV=1	0	0	0	0	0	0	0	0	0	0	0	0	#DIV/0!	#DIV/0!	#DIV/0!	#DIV/0!	#DIV/0!	#DIV/0!
A0A0H2XK62	tr|A0A0H2XK62|A0A0H2XK62_STAA3 Uncharacterized protein OS=Staphylococcus aureus (strain USA300) OX=367830 GN=SAUSA300_0882 PE=4 SV=1	0	0	0	0	0	0	0	0	0	0	0	0	#DIV/0!	#DIV/0!	#DIV/0!	#DIV/0!	#DIV/0!	#DIV/0!
A0A0H2XGW3	tr|A0A0H2XGW3|A0A0H2XGW3_STAA3 Probable CtpA-like serine protease OS=Staphylococcus aureus (strain USA300) OX=367830 GN=ctpA PE=3 SV=1	0	0	0	0	0	0	0	0	0	0	0	0	#DIV/0!	#DIV/0!	#DIV/0!	#DIV/0!	#DIV/0!	#DIV/0!
A0A0H2XI23	tr|A0A0H2XI23|A0A0H2XI23_STAA3 DegV family protein OS=Staphylococcus aureus (strain USA300) OX=367830 GN=SAUSA300_1318 PE=4 SV=1	0	0	0	0	0	0	0	0	0	0	0	0	#DIV/0!	#DIV/0!	#DIV/0!	#DIV/0!	#DIV/0!	#DIV/0!
A0A0H2XHN2	tr|A0A0H2XHN2|A0A0H2XHN2_STAA3 Haloacid dehalogenase-like hydrolase OS=Staphylococcus aureus (strain USA300) OX=367830 GN=SAUSA300_2102 PE=4 SV=1	0	0	0	0	0	0	0	0	0	0	0	0	#DIV/0!	#DIV/0!	#DIV/0!	#DIV/0!	#DIV/0!	#DIV/0!
A0A0H2XEP7	tr|A0A0H2XEP7|A0A0H2XEP7_STAA3 Acetyltransferase family protein OS=Staphylococcus aureus (strain USA300) OX=367830 GN=SAUSA300_2460 PE=4 SV=1	0	0	0	0	0	0	0	0	0	0	0	0	#DIV/0!	#DIV/0!	#DIV/0!	#DIV/0!	#DIV/0!	#DIV/0!
Q2FHT1	sp|Q2FHT1|MURI_STAA3 Glutamate racemase OS=Staphylococcus aureus (strain USA300) OX=367830 GN=murI PE=3 SV=1	0	0	0	0	0	0	0	0	0	0	0	0	#DIV/0!	#DIV/0!	#DIV/0!	#DIV/0!	#DIV/0!	#DIV/0!
P31947-2;P31947	sp|P31947-2|1433S_HUMAN Isoform 2 of 14-3-3 protein sigma OS=Homo sapiens OX=9606 GN=SFN;sp|P31947|1433S_HUMAN 14-3-3 protein sigma OS=Homo sapiens OX=9606 GN=SFN PE=1 SV=1	0	0	0	0	0	0	0	0	0	0	0	0	#DIV/0!	#DIV/0!	#DIV/0!	#DIV/0!	#DIV/0!	#DIV/0!
P12814-4;A0A804HLF4;A0A804HKE2;A0A804HII9;A0A804HLD0;A0A7I2V4Y4;A0A804HK61;A0A804HJU8;A0A804HL31;H9KV75;P12814-2;P12814;P12814-3;H7C5W8;A0A804HIN7;H0YJW3;H0YJ11;O43707-3;G3V2W4	sp|P12814-4|ACTN1_HUMAN Isoform 4 of Alpha-actinin-1 OS=Homo sapiens OX=9606 GN=ACTN1;tr|A0A804HLF4|A0A804HLF4_HUMAN Alpha-actinin-1 OS=Homo sapiens OX=9606 GN=ACTN1 PE=1 SV=1;tr|A0A804HKE2|A0A804HKE2_HUMAN Alpha-actinin-1 OS=Homo sapiens OX=9606 GN=ACTN1	0	0	0	0	0	0	0	0	0	0	0	0	#DIV/0!	#DIV/0!	#DIV/0!	#DIV/0!	#DIV/0!	#DIV/0!
Q2FG07	sp|Q2FG07|ISDH_STAA3 Iron-regulated surface determinant protein H OS=Staphylococcus aureus (strain USA300) OX=367830 GN=isdH PE=1 SV=1	0	0	0	0	0	0	0	0	0	0	0	0	#DIV/0!	#DIV/0!	#DIV/0!	#DIV/0!	#DIV/0!	#DIV/0!
Q2FI09	sp|Q2FI09|PURL_STAA3 Phosphoribosylformylglycinamidine synthase subunit PurL OS=Staphylococcus aureus (strain USA300) OX=367830 GN=purL PE=3 SV=1	0	0	0	0	0	0	0	0	0	0	0	0	#DIV/0!	#DIV/0!	#DIV/0!	#DIV/0!	#DIV/0!	#DIV/0!
A0A0H2XG74	tr|A0A0H2XG74|A0A0H2XG74_STAA3 Oxidoreductase, aldo/keto reductase family OS=Staphylococcus aureus (strain USA300) OX=367830 GN=SAUSA300_0688 PE=4 SV=1	0	0	0	0	0	0	0	0	0	0	0	0	#DIV/0!	#DIV/0!	#DIV/0!	#DIV/0!	#DIV/0!	#DIV/0!
Q2FHR7	sp|Q2FHR7|ARCC1_STAA3 Carbamate kinase 1 OS=Staphylococcus aureus (strain USA300) OX=367830 GN=arcC1 PE=3 SV=1	0	0	0	0	0	0	0	0	0	0	0	0	#DIV/0!	#DIV/0!	#DIV/0!	#DIV/0!	#DIV/0!	#DIV/0!
P68371;P04350;Q5ST81;Q13509-2;M0R2D3;G3V2A3;M0R042;M0QYM7;K7ESM5;A0A075B736;Q5SQY0;CON__ENSEMBL:ENSBTAP00000025008;Q3ZCM7;A6NNZ2;Q9BUF5;Q9H4B7	sp|P68371|TBB4B_HUMAN Tubulin beta-4B chain OS=Homo sapiens OX=9606 GN=TUBB4B PE=1 SV=1;sp|P04350|TBB4A_HUMAN Tubulin beta-4A chain OS=Homo sapiens OX=9606 GN=TUBB4A PE=1 SV=2;tr|Q5ST81|Q5ST81_HUMAN Tubulin beta chain OS=Homo sapiens OX=9606 GN=TUBB PE=1 S	0	0	0	0	0	0	0	0	0	0	0	0	#DIV/0!	#DIV/0!	#DIV/0!	#DIV/0!	#DIV/0!	#DIV/0!
A0A0H2XK12	tr|A0A0H2XK12|A0A0H2XK12_STAA3 FtsK/SpoIIIE family protein OS=Staphylococcus aureus (strain USA300) OX=367830 GN=SAUSA300_1687 PE=3 SV=1	0	0	0	0	0	0	0	0	0	0	0	0	#DIV/0!	#DIV/0!	#DIV/0!	#DIV/0!	#DIV/0!	#DIV/0!
P41222;H0Y5A1;Q5SQ11	sp|P41222|PTGDS_HUMAN Prostaglandin-H2 D-isomerase OS=Homo sapiens OX=9606 GN=PTGDS PE=1 SV=1;tr|H0Y5A1|H0Y5A1_HUMAN Glutathione-independent PGD synthase (Fragment) OS=Homo sapiens OX=9606 GN=PTGDS PE=1 SV=2;tr|Q5SQ11|Q5SQ11_HUMAN Glutathione-independent P	0	0	0	0	0	0	0	0	0	0	0	0	#DIV/0!	#DIV/0!	#DIV/0!	#DIV/0!	#DIV/0!	#DIV/0!
A0A0H2XJA9	tr|A0A0H2XJA9|A0A0H2XJA9_STAA3 Primosomal protein DnaI OS=Staphylococcus aureus (strain USA300) OX=367830 GN=dnaI PE=4 SV=1	0	0	0	0	0	0	0	0	0	0	0	0	#DIV/0!	#DIV/0!	#DIV/0!	#DIV/0!	#DIV/0!	#DIV/0!
Q2FKQ1	sp|Q2FKQ1|GYRB_STAA3 DNA gyrase subunit B OS=Staphylococcus aureus (strain USA300) OX=367830 GN=gyrB PE=3 SV=3	0	0	0	0	0	0	0	0	0	0	0	0	#DIV/0!	#DIV/0!	#DIV/0!	#DIV/0!	#DIV/0!	#DIV/0!
A0A0H2XKJ0	tr|A0A0H2XKJ0|A0A0H2XKJ0_STAA3 Uncharacterized protein OS=Staphylococcus aureus (strain USA300) OX=367830 GN=SAUSA300_0874 PE=4 SV=1	0	0	0	0	0	0	0	0	0	0	0	0	#DIV/0!	#DIV/0!	#DIV/0!	#DIV/0!	#DIV/0!	#DIV/0!
A0A0H2XJ64	tr|A0A0H2XJ64|A0A0H2XJ64_STAA3 Uncharacterized protein OS=Staphylococcus aureus (strain USA300) OX=367830 GN=SAUSA300_2328 PE=4 SV=1	0	0	0	0	0	0	0	0	0	0	0	0	#DIV/0!	#DIV/0!	#DIV/0!	#DIV/0!	#DIV/0!	#DIV/0!
A0A0H2XEM4;A0A0H2XJM2	tr|A0A0H2XEM4|A0A0H2XEM4_STAA3 Site-specific DNA-methyltransferase (adenine-specific) OS=Staphylococcus aureus (strain USA300) OX=367830 GN=hsdM PE=3 SV=1;tr|A0A0H2XJM2|A0A0H2XJM2_STAA3 Site-specific DNA-methyltransferase (adenine-specific) OS=Staphylococc	0	0	0	0	0	0	0	0	0	0	0	0	#DIV/0!	#DIV/0!	#DIV/0!	#DIV/0!	#DIV/0!	#DIV/0!
Q2FF21	sp|Q2FF21|ATPD_STAA3 ATP synthase subunit delta OS=Staphylococcus aureus (strain USA300) OX=367830 GN=atpH PE=3 SV=1	0	0	0	0	0	0	0	0	0	0	0	0	#DIV/0!	#DIV/0!	#DIV/0!	#DIV/0!	#DIV/0!	#DIV/0!
A0A0H2XIS0	tr|A0A0H2XIS0|A0A0H2XIS0_STAA3 Uncharacterized protein OS=Staphylococcus aureus (strain USA300) OX=367830 GN=SAUSA300_1230 PE=4 SV=1	0	0	0	0	0	0	0	0	0	0	0	0	#DIV/0!	#DIV/0!	#DIV/0!	#DIV/0!	#DIV/0!	#DIV/0!
A0A0H2XJX6	tr|A0A0H2XJX6|A0A0H2XJX6_STAA3 Aminotransferase, class V OS=Staphylococcus aureus (strain USA300) OX=367830 GN=SAUSA300_1669 PE=3 SV=1	0	0	0	0	0	0	0	0	0	0	0	0	#DIV/0!	#DIV/0!	#DIV/0!	#DIV/0!	#DIV/0!	#DIV/0!
A0A0H2XGX1	tr|A0A0H2XGX1|A0A0H2XGX1_STAA3 RNA methyltransferase, TrmH family OS=Staphylococcus aureus (strain USA300) OX=367830 GN=SAUSA300_1036 PE=4 SV=1	0	0	0	0	0	0	0	0	0	0	0	0	#DIV/0!	#DIV/0!	#DIV/0!	#DIV/0!	#DIV/0!	#DIV/0!
A0A0H2XK21	tr|A0A0H2XK21|A0A0H2XK21_STAA3 2-oxoisovalerate dehydrogenase subunit alpha OS=Staphylococcus aureus (strain USA300) OX=367830 GN=SAUSA300_1466 PE=3 SV=1	0	0	0	0	0	0	0	0	0	0	0	0	#DIV/0!	#DIV/0!	#DIV/0!	#DIV/0!	#DIV/0!	#DIV/0!
Q2FH26	sp|Q2FH26|ODO2_STAA3 Dihydrolipoyllysine-residue succinyltransferase component of 2-oxoglutarate dehydrogenase complex OS=Staphylococcus aureus (strain USA300) OX=367830 GN=odhB PE=3 SV=1	0	0	0	0	0	0	0	0	0	0	0	0	#DIV/0!	#DIV/0!	#DIV/0!	#DIV/0!	#DIV/0!	#DIV/0!
A0A0H2XFJ1	tr|A0A0H2XFJ1|A0A0H2XFJ1_STAA3 Lipoate--protein ligase OS=Staphylococcus aureus (strain USA300) OX=367830 GN=SAUSA300_0930 PE=4 SV=1	0	0	0	0	0	0	0	0	0	0	0	0	#DIV/0!	#DIV/0!	#DIV/0!	#DIV/0!	#DIV/0!	#DIV/0!
Q2FEM9	sp|Q2FEM9|FEMX_STAA3 Lipid II:glycine glycyltransferase OS=Staphylococcus aureus (strain USA300) OX=367830 GN=femX PE=3 SV=1	0	0	0	0	0	0	0	0	0	0	0	0	#DIV/0!	#DIV/0!	#DIV/0!	#DIV/0!	#DIV/0!	#DIV/0!
P08238;P07900;P07900-2;Q14568;Q58FF8	sp|P08238|HS90B_HUMAN Heat shock protein HSP 90-beta OS=Homo sapiens OX=9606 GN=HSP90AB1 PE=1 SV=4;sp|P07900|HS90A_HUMAN Heat shock protein HSP 90-alpha OS=Homo sapiens OX=9606 GN=HSP90AA1 PE=1 SV=5;sp|P07900-2|HS90A_HUMAN Isoform 2 of Heat shock protein H	0	0	0	0	0	0	0	0	0	0	0	0	#DIV/0!	#DIV/0!	#DIV/0!	#DIV/0!	#DIV/0!	#DIV/0!
A0A0H2XFW0	tr|A0A0H2XFW0|A0A0H2XFW0_STAA3 Pyruvate ferredoxin oxidoreductase, beta subunit OS=Staphylococcus aureus (strain USA300) OX=367830 GN=SAUSA300_1183 PE=4 SV=1	0	0	0	0	0	0	0	0	0	0	0	0	#DIV/0!	#DIV/0!	#DIV/0!	#DIV/0!	#DIV/0!	#DIV/0!
P04040	sp|P04040|CATA_HUMAN Catalase OS=Homo sapiens OX=9606 GN=CAT PE=1 SV=3	0	0	0	0	0	0	0	0	0	0	0	0	#DIV/0!	#DIV/0!	#DIV/0!	#DIV/0!	#DIV/0!	#DIV/0!
A0A0G2JMI3	sp|A0A0G2JMI3|HV692_HUMAN Immunoglobulin heavy variable 1-69-2 OS=Homo sapiens OX=9606 GN=IGHV1-69-2 PE=3 SV=2	0	0	0	0	0	0	0	0	0	0	0	0	#DIV/0!	#DIV/0!	#DIV/0!	#DIV/0!	#DIV/0!	#DIV/0!
A0A0H2XHA9	tr|A0A0H2XHA9|A0A0H2XHA9_STAA3 Pyruvate ferredoxin oxidoreductase, alpha subunit OS=Staphylococcus aureus (strain USA300) OX=367830 GN=SAUSA300_1182 PE=4 SV=1	0	0	0	0	0	0	0	0	0	0	0	0	#DIV/0!	#DIV/0!	#DIV/0!	#DIV/0!	#DIV/0!	#DIV/0!
C9JGI3;P19971;P19971-2;A0A494C0L6;A0A494C0A4	tr|C9JGI3|C9JGI3_HUMAN Thymidine phosphorylase (Fragment) OS=Homo sapiens OX=9606 GN=TYMP PE=1 SV=1;sp|P19971|TYPH_HUMAN Thymidine phosphorylase OS=Homo sapiens OX=9606 GN=TYMP PE=1 SV=2;sp|P19971-2|TYPH_HUMAN Isoform 2 of Thymidine phosphorylase OS=Homo s	0	0	0	0	0	0	0	0	0	0	0	0	#DIV/0!	#DIV/0!	#DIV/0!	#DIV/0!	#DIV/0!	#DIV/0!
P22735;P22735-2	sp|P22735|TGM1_HUMAN Protein-glutamine gamma-glutamyltransferase K OS=Homo sapiens OX=9606 GN=TGM1 PE=1 SV=4;sp|P22735-2|TGM1_HUMAN Isoform 2 of Protein-glutamine gamma-glutamyltransferase K OS=Homo sapiens OX=9606 GN=TGM1	0	0	0	0	0	0	0	0	0	0	0	0	#DIV/0!	#DIV/0!	#DIV/0!	#DIV/0!	#DIV/0!	#DIV/0!
Q9UHG3;F8W8W4;Q9UHG3-2;C9JGT6;C9JM55;C9K055	sp|Q9UHG3|PCYOX_HUMAN Prenylcysteine oxidase 1 OS=Homo sapiens OX=9606 GN=PCYOX1 PE=1 SV=3;tr|F8W8W4|F8W8W4_HUMAN Prenylcysteine oxidase 1 OS=Homo sapiens OX=9606 GN=PCYOX1 PE=1 SV=1;sp|Q9UHG3-2|PCYOX_HUMAN Isoform 2 of Prenylcysteine oxidase 1 OS=Homo sap	0	0	0	0	0	0	0	0	0	0	0	0	#DIV/0!	#DIV/0!	#DIV/0!	#DIV/0!	#DIV/0!	#DIV/0!
Q2FHI7	sp|Q2FHI7|TRMFO_STAA3 Methylenetetrahydrofolate--tRNA-(uracil-5-)-methyltransferase TrmFO OS=Staphylococcus aureus (strain USA300) OX=367830 GN=trmFO PE=3 SV=1	0	0	0	0	0	0	0	0	0	0	0	0	#DIV/0!	#DIV/0!	#DIV/0!	#DIV/0!	#DIV/0!	#DIV/0!
O60437;K7EKI8;K7EQ71	sp|O60437|PEPL_HUMAN Periplakin OS=Homo sapiens OX=9606 GN=PPL PE=1 SV=4;tr|K7EKI8|K7EKI8_HUMAN Periplakin OS=Homo sapiens OX=9606 GN=PPL PE=1 SV=1;tr|K7EQ71|K7EQ71_HUMAN Periplakin (Fragment) OS=Homo sapiens OX=9606 GN=PPL PE=1 SV=1	0	0	0	0	0	0	0	0	0	0	0	0	#DIV/0!	#DIV/0!	#DIV/0!	#DIV/0!	#DIV/0!	#DIV/0!
B4DNK4;P14618;A0A804F6T5;P14618-2;P14618-3;A0A804F729;H3BTN5;H3BN34;H3BQZ3;H3BR70;H3BUW1;H3BTJ2;H3BQ34;H3BT25;H3BU13;P30613-2;P30613	tr|B4DNK4|B4DNK4_HUMAN Pyruvate kinase OS=Homo sapiens OX=9606 GN=PKM PE=1 SV=1;sp|P14618|KPYM_HUMAN Pyruvate kinase PKM OS=Homo sapiens OX=9606 GN=PKM PE=1 SV=4;tr|A0A804F6T5|A0A804F6T5_HUMAN Pyruvate kinase OS=Homo sapiens OX=9606 GN=PKM PE=1 SV=1;sp|P14	0	0	0	0	0	0	0	0	0	0	0	0	#DIV/0!	#DIV/0!	#DIV/0!	#DIV/0!	#DIV/0!	#DIV/0!
K7EMV3;A0A590UJJ6;B4DEB1;K7EK07;K7ES00;Q71DI3;Q16695;P84243;P68431;K7EP01;Q5TEC6;Q6NXT2	tr|K7EMV3|K7EMV3_HUMAN Histone H3 OS=Homo sapiens OX=9606 GN=H3-3B PE=1 SV=1;tr|A0A590UJJ6|A0A590UJJ6_HUMAN Histone H3 OS=Homo sapiens OX=9606 GN=H3-3A PE=1 SV=1;tr|B4DEB1|B4DEB1_HUMAN Histone H3 OS=Homo sapiens OX=9606 GN=H3-3A PE=1 SV=1;tr|K7EK07|K7EK07_	0	0	0	0	0	0	0	0	0	0	0	0	#DIV/0!	#DIV/0!	#DIV/0!	#DIV/0!	#DIV/0!	#DIV/0!
A0A0H2XGF3	tr|A0A0H2XGF3|A0A0H2XGF3_STAA3 Dihydroxyacetone kinase, DhaK subunit OS=Staphylococcus aureus (strain USA300) OX=367830 GN=SAUSA300_0636 PE=4 SV=1	0	0	0	0	0	0	0	0	0	0	0	0	#DIV/0!	#DIV/0!	#DIV/0!	#DIV/0!	#DIV/0!	#DIV/0!
A0A0H2XDQ5	tr|A0A0H2XDQ5|A0A0H2XDQ5_STAA3 Neutral metalloproteinase OS=Staphylococcus aureus (strain USA300) OX=367830 GN=aur PE=3 SV=1	0	0	0	0	0	0	0	0	0	0	0	0	#DIV/0!	#DIV/0!	#DIV/0!	#DIV/0!	#DIV/0!	#DIV/0!
A0A0H2XIG7	tr|A0A0H2XIG7|A0A0H2XIG7_STAA3 Uncharacterized protein OS=Staphylococcus aureus (strain USA300) OX=367830 GN=SAUSA300_1181 PE=4 SV=1	0	0	0	0	0	0	0	0	0	0	0	0	#DIV/0!	#DIV/0!	#DIV/0!	#DIV/0!	#DIV/0!	#DIV/0!
A0A0H2XJ51	tr|A0A0H2XJ51|A0A0H2XJ51_STAA3 Uncharacterized protein OS=Staphylococcus aureus (strain USA300) OX=367830 GN=SAUSA300_0812 PE=4 SV=1	0	0	0	0	0	0	0	0	0	0	0	0	#DIV/0!	#DIV/0!	#DIV/0!	#DIV/0!	#DIV/0!	#DIV/0!
Q2FJG3	sp|Q2FJG3|Y453_STAA3 Nucleoid-associated protein SAUSA300_0453 OS=Staphylococcus aureus (strain USA300) OX=367830 GN=SAUSA300_0453 PE=3 SV=1	0	0	0	0	0	0	0	0	0	0	0	0	#DIV/0!	#DIV/0!	#DIV/0!	#DIV/0!	#DIV/0!	#DIV/0!
A0A0H2XGP9	tr|A0A0H2XGP9|A0A0H2XGP9_STAA3 Uncharacterized protein OS=Staphylococcus aureus (strain USA300) OX=367830 GN=SAUSA300_0931 PE=4 SV=1	0	0	0	0	0	0	0	0	0	0	0	0	#DIV/0!	#DIV/0!	#DIV/0!	#DIV/0!	#DIV/0!	#DIV/0!
A0A0H2XF07	tr|A0A0H2XF07|A0A0H2XF07_STAA3 Putative zinc-binding dehydrogenase OS=Staphylococcus aureus (strain USA300) OX=367830 GN=SAUSA300_2317 PE=4 SV=1	0	0	0	0	0	0	0	0	0	0	0	0	#DIV/0!	#DIV/0!	#DIV/0!	#DIV/0!	#DIV/0!	#DIV/0!
A0A0H2XGE9	tr|A0A0H2XGE9|A0A0H2XGE9_STAA3 Pyruvate oxidase OS=Staphylococcus aureus (strain USA300) OX=367830 GN=cidC PE=3 SV=1	0	0	0	0	0	0	0	0	0	0	0	0	#DIV/0!	#DIV/0!	#DIV/0!	#DIV/0!	#DIV/0!	#DIV/0!
Q2FIQ3	sp|Q2FIQ3|MURB_STAA3 UDP-N-acetylenolpyruvoylglucosamine reductase OS=Staphylococcus aureus (strain USA300) OX=367830 GN=murB PE=3 SV=1	0	0	0	0	0	0	0	0	0	0	0	0	#DIV/0!	#DIV/0!	#DIV/0!	#DIV/0!	#DIV/0!	#DIV/0!
Q2FI59	sp|Q2FI59|MURE_STAA3 UDP-N-acetylmuramoyl-L-alanyl-D-glutamate--L-lysine ligase OS=Staphylococcus aureus (strain USA300) OX=367830 GN=murE PE=3 SV=1	0	0	0	0	0	0	0	0	0	0	0	0	#DIV/0!	#DIV/0!	#DIV/0!	#DIV/0!	#DIV/0!	#DIV/0!
A0A0H2XEA5	tr|A0A0H2XEA5|A0A0H2XEA5_STAA3 DNA-3-methyladenine glycosidase OS=Staphylococcus aureus (strain USA300) OX=367830 GN=tag PE=4 SV=1	0	0	0	0	0	0	0	0	0	0	0	0	#DIV/0!	#DIV/0!	#DIV/0!	#DIV/0!	#DIV/0!	#DIV/0!
Q2FGI5	sp|Q2FGI5|GCST_STAA3 Aminomethyltransferase OS=Staphylococcus aureus (strain USA300) OX=367830 GN=gcvT PE=3 SV=1	0	0	0	0	0	0	0	0	0	0	0	0	#DIV/0!	#DIV/0!	#DIV/0!	#DIV/0!	#DIV/0!	#DIV/0!
A0A0H2XJ34	tr|A0A0H2XJ34|A0A0H2XJ34_STAA3 Uncharacterized protein OS=Staphylococcus aureus (strain USA300) OX=367830 GN=SAUSA300_0553 PE=4 SV=1	0	0	0	0	0	0	0	0	0	0	0	0	#DIV/0!	#DIV/0!	#DIV/0!	#DIV/0!	#DIV/0!	#DIV/0!
A0A0H2XFW7	tr|A0A0H2XFW7|A0A0H2XFW7_STAA3 Coenzyme A biosynthesis bifunctional protein CoaBC OS=Staphylococcus aureus (strain USA300) OX=367830 GN=coaBC PE=3 SV=1	0	0	0	0	0	0	0	0	0	0	0	0	#DIV/0!	#DIV/0!	#DIV/0!	#DIV/0!	#DIV/0!	#DIV/0!
Q2FFJ1	sp|Q2FFJ1|DNLJ_STAA3 DNA ligase OS=Staphylococcus aureus (strain USA300) OX=367830 GN=ligA PE=3 SV=1	0	0	0	0	0	0	0	0	0	0	0	0	#DIV/0!	#DIV/0!	#DIV/0!	#DIV/0!	#DIV/0!	#DIV/0!
A0A0H2XKM7	tr|A0A0H2XKM7|A0A0H2XKM7_STAA3 Transferrin receptor OS=Staphylococcus aureus (strain USA300) OX=367830 GN=SAUSA300_0721 PE=4 SV=1	0	0	0	0	0	0	0	0	0	0	0	0	#DIV/0!	#DIV/0!	#DIV/0!	#DIV/0!	#DIV/0!	#DIV/0!
A0A0H2XHC8	tr|A0A0H2XHC8|A0A0H2XHC8_STAA3 Putative iron compound ABC transporter, iron compound-binding protein OS=Staphylococcus aureus (strain USA300) OX=367830 GN=SAUSA300_0598 PE=4 SV=1	0	0	0	0	0	0	0	0	0	0	0	0	#DIV/0!	#DIV/0!	#DIV/0!	#DIV/0!	#DIV/0!	#DIV/0!
A0A0H2XDT0	tr|A0A0H2XDT0|A0A0H2XDT0_STAA3 Nitroreductase family protein OS=Staphylococcus aureus (strain USA300) OX=367830 GN=SAUSA300_1986 PE=4 SV=1	0	0	0	0	0	0	0	0	0	0	0	0	#DIV/0!	#DIV/0!	#DIV/0!	#DIV/0!	#DIV/0!	#DIV/0!
A0A0H2XDW4	tr|A0A0H2XDW4|A0A0H2XDW4_STAA3 Transcriptional regulator TcaR OS=Staphylococcus aureus (strain USA300) OX=367830 GN=tcaR PE=4 SV=1	0	0	0	0	0	0	0	0	0	0	0	0	#DIV/0!	#DIV/0!	#DIV/0!	#DIV/0!	#DIV/0!	#DIV/0!
E9PLJ3;E9PQB7;G3V1A4;E9PP50;E9PK25;P23528;E9PS23;Q9Y281-3;Q9Y281	tr|E9PLJ3|E9PLJ3_HUMAN Cofilin, non-muscle isoform (Fragment) OS=Homo sapiens OX=9606 GN=CFL1 PE=1 SV=1;tr|E9PQB7|E9PQB7_HUMAN Cofilin, non-muscle isoform (Fragment) OS=Homo sapiens OX=9606 GN=CFL1 PE=1 SV=1;tr|G3V1A4|G3V1A4_HUMAN Cofilin, non-muscle isofo	0	0	0	0	0	0	0	0	0	0	0	0	#DIV/0!	#DIV/0!	#DIV/0!	#DIV/0!	#DIV/0!	#DIV/0!
Q9BQ50;Q9BQ50-1	sp|Q9BQ50|TREX2_HUMAN Three prime repair exonuclease 2 OS=Homo sapiens OX=9606 GN=TREX2 PE=1 SV=2;sp|Q9BQ50-1|TREX2_HUMAN Isoform 1 of Three prime repair exonuclease 2 OS=Homo sapiens OX=9606 GN=TREX2	0	0	0	0	0	0	0	0	0	0	0	0	#DIV/0!	#DIV/0!	#DIV/0!	#DIV/0!	#DIV/0!	#DIV/0!
Q2FG29	sp|Q2FG29|DHA2_STAA3 Alanine dehydrogenase 2 OS=Staphylococcus aureus (strain USA300) OX=367830 GN=ald2 PE=3 SV=1	0	0	0	0	0	0	0	0	0	0	0	0	#DIV/0!	#DIV/0!	#DIV/0!	#DIV/0!	#DIV/0!	#DIV/0!
A0A0H2XHR4	tr|A0A0H2XHR4|A0A0H2XHR4_STAA3 Homoserine dehydrogenase OS=Staphylococcus aureus (strain USA300) OX=367830 GN=SAUSA300_1226 PE=3 SV=1	0	0	0	0	0	0	0	0	0	0	0	0	#DIV/0!	#DIV/0!	#DIV/0!	#DIV/0!	#DIV/0!	#DIV/0!
A0A0H2XHT0	tr|A0A0H2XHT0|A0A0H2XHT0_STAA3 ABC transporter, ATP-binding protein OS=Staphylococcus aureus (strain USA300) OX=367830 GN=SAUSA300_2453 PE=4 SV=1	0	0	0	0	0	0	0	0	0	0	0	0	#DIV/0!	#DIV/0!	#DIV/0!	#DIV/0!	#DIV/0!	#DIV/0!
Q2FFJ4	sp|Q2FFJ4|GATC_STAA3 Aspartyl/glutamyl-tRNA(Asn/Gln) amidotransferase subunit C OS=Staphylococcus aureus (strain USA300) OX=367830 GN=gatC PE=3 SV=1	0	0	0	0	0	0	0	0	0	0	0	0	#DIV/0!	#DIV/0!	#DIV/0!	#DIV/0!	#DIV/0!	#DIV/0!
A0A0H2XIG3	tr|A0A0H2XIG3|A0A0H2XIG3_STAA3 Ribosomal RNA small subunit methyltransferase E OS=Staphylococcus aureus (strain USA300) OX=367830 GN=SAUSA300_1537 PE=3 SV=1	0	0	0	0	0	0	0	0	0	0	0	0	#DIV/0!	#DIV/0!	#DIV/0!	#DIV/0!	#DIV/0!	#DIV/0!
A0A0H2XFF8	tr|A0A0H2XFF8|A0A0H2XFF8_STAA3 Cystathionine gamma-synthase OS=Staphylococcus aureus (strain USA300) OX=367830 GN=metB PE=3 SV=1	0	0	0	0	0	0	0	0	0	0	0	0	#DIV/0!	#DIV/0!	#DIV/0!	#DIV/0!	#DIV/0!	#DIV/0!
Q2FG49	sp|Q2FG49|COAE_STAA3 Dephospho-CoA kinase OS=Staphylococcus aureus (strain USA300) OX=367830 GN=coaE PE=3 SV=1	0	0	0	0	0	0	0	0	0	0	0	0	#DIV/0!	#DIV/0!	#DIV/0!	#DIV/0!	#DIV/0!	#DIV/0!
A0A0H2XFI3	tr|A0A0H2XFI3|A0A0H2XFI3_STAA3 Uncharacterized protein OS=Staphylococcus aureus (strain USA300) OX=367830 GN=SAUSA300_1793 PE=4 SV=1	0	0	0	0	0	0	0	0	0	0	0	0	#DIV/0!	#DIV/0!	#DIV/0!	#DIV/0!	#DIV/0!	#DIV/0!
A0A0H2XFA5	tr|A0A0H2XFA5|A0A0H2XFA5_STAA3 Putative GTP-binding protein OS=Staphylococcus aureus (strain USA300) OX=367830 GN=SAUSA300_1556 PE=4 SV=1	0	0	0	0	0	0	0	0	0	0	0	0	#DIV/0!	#DIV/0!	#DIV/0!	#DIV/0!	#DIV/0!	#DIV/0!
Q6ZVX7	sp|Q6ZVX7|FBX50_HUMAN F-box only protein 50 OS=Homo sapiens OX=9606 GN=NCCRP1 PE=1 SV=1	0	0	0	0	0	0	0	0	0	0	0	0	#DIV/0!	#DIV/0!	#DIV/0!	#DIV/0!	#DIV/0!	#DIV/0!
Q9BXR6	sp|Q9BXR6|FHR5_HUMAN Complement factor H-related protein 5 OS=Homo sapiens OX=9606 GN=CFHR5 PE=1 SV=1	0	0	0	0	0	0	0	0	0	0	0	0	#DIV/0!	#DIV/0!	#DIV/0!	#DIV/0!	#DIV/0!	#DIV/0!
A0A0H2XHU9	tr|A0A0H2XHU9|A0A0H2XHU9_STAA3 Dihydrofolate reductase OS=Staphylococcus aureus (strain USA300) OX=367830 GN=folA PE=3 SV=1	0	0	0	0	0	0	0	0	0	0	0	0	#DIV/0!	#DIV/0!	#DIV/0!	#DIV/0!	#DIV/0!	#DIV/0!
P48741;P17066;Q53FA3;A0A0G2JIW1;P0DMV8-2;P34931;P0DMV9;P0DMV8;E9PN25;E9PPY6;V9GZ37	sp|P48741|HSP77_HUMAN Putative heat shock 70 kDa protein 7 OS=Homo sapiens OX=9606 GN=HSPA7 PE=5 SV=2;sp|P17066|HSP76_HUMAN Heat shock 70 kDa protein 6 OS=Homo sapiens OX=9606 GN=HSPA6 PE=1 SV=2;tr|Q53FA3|Q53FA3_HUMAN HSPA1L (Fragment) OS=Homo sapiens OX=9	0	0	0	0	0	0	0	0	0	0	0	0	#DIV/0!	#DIV/0!	#DIV/0!	#DIV/0!	#DIV/0!	#DIV/0!
A0A0H2XFU0	tr|A0A0H2XFU0|A0A0H2XFU0_STAA3 S1 RNA binding domain protein OS=Staphylococcus aureus (strain USA300) OX=367830 GN=SAUSA300_2021 PE=4 SV=1	0	0	0	0	0	0	0	0	0	0	0	0	#DIV/0!	#DIV/0!	#DIV/0!	#DIV/0!	#DIV/0!	#DIV/0!
Q2FJJ6	sp|Q2FJJ6|Y419_STAA3 Uncharacterized lipoprotein SAUSA300_0419 OS=Staphylococcus aureus (strain USA300) OX=367830 GN=SAUSA300_0419 PE=3 SV=1	0	0	0	0	0	0	0	0	0	0	0	0	#DIV/0!	#DIV/0!	#DIV/0!	#DIV/0!	#DIV/0!	#DIV/0!
Q2FGF6	sp|Q2FGF6|ERA_STAA3 GTPase Era OS=Staphylococcus aureus (strain USA300) OX=367830 GN=era PE=3 SV=1	0	0	0	0	0	0	0	0	0	0	0	0	#DIV/0!	#DIV/0!	#DIV/0!	#DIV/0!	#DIV/0!	#DIV/0!
A0A0H2XF90	tr|A0A0H2XF90|A0A0H2XF90_STAA3 Geranyltranstransferase OS=Staphylococcus aureus (strain USA300) OX=367830 GN=SAUSA300_1470 PE=3 SV=1	0	0	0	0	0	0	0	0	0	0	0	0	#DIV/0!	#DIV/0!	#DIV/0!	#DIV/0!	#DIV/0!	#DIV/0!
A0A0H2XH20	tr|A0A0H2XH20|A0A0H2XH20_STAA3 Uncharacterized protein OS=Staphylococcus aureus (strain USA300) OX=367830 GN=SAUSA300_0460 PE=4 SV=1	0	0	0	0	0	0	0	0	0	0	0	0	#DIV/0!	#DIV/0!	#DIV/0!	#DIV/0!	#DIV/0!	#DIV/0!
A0A0H2XIL8	tr|A0A0H2XIL8|A0A0H2XIL8_STAA3 Uncharacterized protein OS=Staphylococcus aureus (strain USA300) OX=367830 GN=SAUSA300_1780 PE=4 SV=1	0	0	0	0	0	0	0	0	0	0	0	0	#DIV/0!	#DIV/0!	#DIV/0!	#DIV/0!	#DIV/0!	#DIV/0!
A0A0H2XGG9	tr|A0A0H2XGG9|A0A0H2XGG9_STAA3 N-acetylglucosamine-6-phosphate deacetylase OS=Staphylococcus aureus (strain USA300) OX=367830 GN=nagA PE=3 SV=1	0	0	0	0	0	0	0	0	0	0	0	0	#DIV/0!	#DIV/0!	#DIV/0!	#DIV/0!	#DIV/0!	#DIV/0!
A0A0H2XG41	tr|A0A0H2XG41|A0A0H2XG41_STAA3 Triacylglycerol lipase OS=Staphylococcus aureus (strain USA300) OX=367830 GN=lip PE=4 SV=1	0	0	0	0	0	0	0	0	0	0	0	0	#DIV/0!	#DIV/0!	#DIV/0!	#DIV/0!	#DIV/0!	#DIV/0!
Q2FH96	sp|Q2FH96|GUAC_STAA3 GMP reductase OS=Staphylococcus aureus (strain USA300) OX=367830 GN=guaC PE=3 SV=1	0	0	0	0	0	0	0	0	0	0	0	0	#DIV/0!	#DIV/0!	#DIV/0!	#DIV/0!	#DIV/0!	#DIV/0!
P30101	sp|P30101|PDIA3_HUMAN Protein disulfide-isomerase A3 OS=Homo sapiens OX=9606 GN=PDIA3 PE=1 SV=4	0	0	0	0	0	0	0	0	0	0	0	0	#DIV/0!	#DIV/0!	#DIV/0!	#DIV/0!	#DIV/0!	#DIV/0!
A0A0H2XI40	tr|A0A0H2XI40|A0A0H2XI40_STAA3 Methyltransferase small domain OS=Staphylococcus aureus (strain USA300) OX=367830 GN=SAUSA300_0526 PE=4 SV=1	0	0	0	0	0	0	0	0	0	0	0	0	#DIV/0!	#DIV/0!	#DIV/0!	#DIV/0!	#DIV/0!	#DIV/0!
A0A0H2XFT6	tr|A0A0H2XFT6|A0A0H2XFT6_STAA3 UDP-N-acetylglucosamine 1-carboxyvinyltransferase OS=Staphylococcus aureus (strain USA300) OX=367830 GN=murA PE=3 SV=1	0	0	0	0	0	0	0	0	0	0	0	0	#DIV/0!	#DIV/0!	#DIV/0!	#DIV/0!	#DIV/0!	#DIV/0!
A0A0H2XFN5	tr|A0A0H2XFN5|A0A0H2XFN5_STAA3 Lipid II isoglutaminyl synthase (glutamine-hydrolyzing) subunit MurT OS=Staphylococcus aureus (strain USA300) OX=367830 GN=murT PE=3 SV=1	0	0	0	0	0	0	0	0	0	0	0	0	#DIV/0!	#DIV/0!	#DIV/0!	#DIV/0!	#DIV/0!	#DIV/0!
A0A7P0TAI0;P11021;A0A7P0TB36	tr|A0A7P0TAI0|A0A7P0TAI0_HUMAN 78 kDa glucose-regulated protein OS=Homo sapiens OX=9606 GN=HSPA5 PE=1 SV=1;sp|P11021|BIP_HUMAN Endoplasmic reticulum chaperone BiP OS=Homo sapiens OX=9606 GN=HSPA5 PE=1 SV=2;tr|A0A7P0TB36|A0A7P0TB36_HUMAN 78 kDa glucose-regu	0	0	0	0	0	0	0	0	0	0	0	0	#DIV/0!	#DIV/0!	#DIV/0!	#DIV/0!	#DIV/0!	#DIV/0!
Q2FFR2	sp|Q2FFR2|DCUP_STAA3 Uroporphyrinogen decarboxylase OS=Staphylococcus aureus (strain USA300) OX=367830 GN=hemE PE=3 SV=1	0	0	0	0	0	0	0	0	0	0	0	0	#DIV/0!	#DIV/0!	#DIV/0!	#DIV/0!	#DIV/0!	#DIV/0!
A0A0H2XJV6	tr|A0A0H2XJV6|A0A0H2XJV6_STAA3 Respiratory nitrate reductase, beta subunit OS=Staphylococcus aureus (strain USA300) OX=367830 GN=narH PE=4 SV=1	0	0	0	0	0	0	0	0	0	0	0	0	#DIV/0!	#DIV/0!	#DIV/0!	#DIV/0!	#DIV/0!	#DIV/0!
P11226	sp|P11226|MBL2_HUMAN Mannose-binding protein C OS=Homo sapiens OX=9606 GN=MBL2 PE=1 SV=2	0	0	0	0	0	0	0	0	0	0	0	0	#DIV/0!	#DIV/0!	#DIV/0!	#DIV/0!	#DIV/0!	#DIV/0!
F8WD59;C9J9K3;A0A0C4DG17;P08865	tr|F8WD59|F8WD59_HUMAN 40S ribosomal protein SA (Fragment) OS=Homo sapiens OX=9606 GN=RPSA PE=1 SV=2;tr|C9J9K3|C9J9K3_HUMAN 40S ribosomal protein SA (Fragment) OS=Homo sapiens OX=9606 GN=RPSA PE=1 SV=8;tr|A0A0C4DG17|A0A0C4DG17_HUMAN 40S ribosomal protein S	0	0	0	0	0	0	0	0	0	0	0	0	#DIV/0!	#DIV/0!	#DIV/0!	#DIV/0!	#DIV/0!	#DIV/0!
A0A0H2XI29	tr|A0A0H2XI29|A0A0H2XI29_STAA3 Acetyltransferase OS=Staphylococcus aureus (strain USA300) OX=367830 GN=SAUSA300_2492 PE=3 SV=1	0	0	0	0	0	0	0	0	0	0	0	0	#DIV/0!	#DIV/0!	#DIV/0!	#DIV/0!	#DIV/0!	#DIV/0!
A0A0H2XKH9	tr|A0A0H2XKH9|A0A0H2XKH9_STAA3 Dihydrolipoyl dehydrogenase OS=Staphylococcus aureus (strain USA300) OX=367830 GN=lpdA PE=3 SV=1	0	0	0	0	0	0	0	0	0	0	0	0	#DIV/0!	#DIV/0!	#DIV/0!	#DIV/0!	#DIV/0!	#DIV/0!
A0A0H2XGJ3	tr|A0A0H2XGJ3|A0A0H2XGJ3_STAA3 Transcription termination factor Rho OS=Staphylococcus aureus (strain USA300) OX=367830 GN=rho PE=3 SV=1	0	0	0	0	0	0	0	0	0	0	0	0	#DIV/0!	#DIV/0!	#DIV/0!	#DIV/0!	#DIV/0!	#DIV/0!
J3KRG2;Q96QA5	tr|J3KRG2|J3KRG2_HUMAN Gasdermin-A (Fragment) OS=Homo sapiens OX=9606 GN=GSDMA PE=1 SV=8;sp|Q96QA5|GSDMA_HUMAN Gasdermin-A OS=Homo sapiens OX=9606 GN=GSDMA PE=1 SV=4	0	0	0	0	0	0	0	0	0	0	0	0	#DIV/0!	#DIV/0!	#DIV/0!	#DIV/0!	#DIV/0!	#DIV/0!
A0A0H2XH08	tr|A0A0H2XH08|A0A0H2XH08_STAA3 Accessory gene regulator protein A OS=Staphylococcus aureus (strain USA300) OX=367830 GN=agrA PE=4 SV=1	0	0	0	0	0	0	0	0	0	0	0	0	#DIV/0!	#DIV/0!	#DIV/0!	#DIV/0!	#DIV/0!	#DIV/0!
Q2FGB5	sp|Q2FGB5|URK_STAA3 Uridine kinase OS=Staphylococcus aureus (strain USA300) OX=367830 GN=udk PE=3 SV=1	0	0	0	0	0	0	0	0	0	0	0	0	#DIV/0!	#DIV/0!	#DIV/0!	#DIV/0!	#DIV/0!	#DIV/0!
Q9HCY8	sp|Q9HCY8|S10AE_HUMAN Protein S100-A14 OS=Homo sapiens OX=9606 GN=S100A14 PE=1 SV=1	0	0	0	0	0	0	0	0	0	0	0	0	#DIV/0!	#DIV/0!	#DIV/0!	#DIV/0!	#DIV/0!	#DIV/0!
Q5JP53;P07437;Q9BVA1;Q13885;G3V5W4;G3V2R8;G3V3R4;G3V2N6	tr|Q5JP53|Q5JP53_HUMAN Tubulin beta chain OS=Homo sapiens OX=9606 GN=TUBB PE=1 SV=1;sp|P07437|TBB5_HUMAN Tubulin beta chain OS=Homo sapiens OX=9606 GN=TUBB PE=1 SV=2	0	0	0	0	0	0	0	0	0	0	0	0	#DIV/0!	#DIV/0!	#DIV/0!	#DIV/0!	#DIV/0!	#DIV/0!
Q2FF10	sp|Q2FF10|RF1_STAA3 Peptide chain release factor 1 OS=Staphylococcus aureus (strain USA300) OX=367830 GN=prfA PE=3 SV=1	0	0	0	0	0	0	0	0	0	0	0	0	#DIV/0!	#DIV/0!	#DIV/0!	#DIV/0!	#DIV/0!	#DIV/0!
K7EKI0;Q92817	tr|K7EKI0|K7EKI0_HUMAN Envoplakin OS=Homo sapiens OX=9606 GN=EVPL PE=1 SV=1;sp|Q92817|EVPL_HUMAN Envoplakin OS=Homo sapiens OX=9606 GN=EVPL PE=1 SV=3	0	0	0	0	0	0	0	0	0	0	0	0	#DIV/0!	#DIV/0!	#DIV/0!	#DIV/0!	#DIV/0!	#DIV/0!
Q2FGW8	sp|Q2FGW8|GPDA_STAA3 Glycerol-3-phosphate dehydrogenase [NAD(P)+] OS=Staphylococcus aureus (strain USA300) OX=367830 GN=gpsA PE=3 SV=1	0	0	0	0	0	0	0	0	0	0	0	0	#DIV/0!	#DIV/0!	#DIV/0!	#DIV/0!	#DIV/0!	#DIV/0!
A0A0H2XI62	tr|A0A0H2XI62|A0A0H2XI62_STAA3 dITP/XTP pyrophosphatase OS=Staphylococcus aureus (strain USA300) OX=367830 GN=SAUSA300_1050 PE=3 SV=1	0	0	0	0	0	0	0	0	0	0	0	0	#DIV/0!	#DIV/0!	#DIV/0!	#DIV/0!	#DIV/0!	#DIV/0!
A0A087WVQ6;Q00610-2;Q00610;J3KS13;K7EJJ5	tr|A0A087WVQ6|A0A087WVQ6_HUMAN Clathrin heavy chain OS=Homo sapiens OX=9606 GN=CLTC PE=1 SV=1;sp|Q00610-2|CLH1_HUMAN Isoform 2 of Clathrin heavy chain 1 OS=Homo sapiens OX=9606 GN=CLTC;sp|Q00610|CLH1_HUMAN Clathrin heavy chain 1 OS=Homo sapiens OX=9606 GN=	0	0	0	0	0	0	0	0	0	0	0	0	#DIV/0!	#DIV/0!	#DIV/0!	#DIV/0!	#DIV/0!	#DIV/0!
Q2FHF2	sp|Q2FHF2|RNY_STAA3 Ribonuclease Y OS=Staphylococcus aureus (strain USA300) OX=367830 GN=rny PE=3 SV=1	0	0	0	0	0	0	0	0	0	0	0	0	#DIV/0!	#DIV/0!	#DIV/0!	#DIV/0!	#DIV/0!	#DIV/0!
A0A0H2XHA0	tr|A0A0H2XHA0|A0A0H2XHA0_STAA3 EVE domain-containing protein OS=Staphylococcus aureus (strain USA300) OX=367830 GN=SAUSA300_2094 PE=4 SV=1	0	0	0	0	0	0	0	0	0	0	0	0	#DIV/0!	#DIV/0!	#DIV/0!	#DIV/0!	#DIV/0!	#DIV/0!
A0A0H2XHM3	tr|A0A0H2XHM3|A0A0H2XHM3_STAA3 Glycine betaine/carnitine/choline ABC transporter ATP-binding protein OS=Staphylococcus aureus (strain USA300) OX=367830 GN=opuCa PE=3 SV=1	0	0	0	0	0	0	0	0	0	0	0	0	#DIV/0!	#DIV/0!	#DIV/0!	#DIV/0!	#DIV/0!	#DIV/0!
Q99996-6;A0A7P0T939;A0A7P0TBH8;A0A7P0TBI4;A0A7P0Z4N5;A0A7P0T928;A0A7P0T9A9;A0A7P0T8N5;A0A7P0TAX3;A0A7P0Z4Q5;A0A7P0TAD6;A0A7P0TAA2;A0A0A0MRF6;Q99996-5;Q99996-3;Q99996;Q99996-1;A0A2R8Y590;H7BYL6;A0A7P0TAJ1;A0A7P0T9E2	sp|Q99996-6|AKAP9_HUMAN Isoform 6 of A-kinase anchor protein 9 OS=Homo sapiens OX=9606 GN=AKAP9;tr|A0A7P0T939|A0A7P0T939_HUMAN A-kinase anchor protein 9 OS=Homo sapiens OX=9606 GN=AKAP9 PE=1 SV=1;tr|A0A7P0TBH8|A0A7P0TBH8_HUMAN A-kinase anchor protein 9 OS=	0	0	0	0	0	0	0	0	0	0	0	0	#DIV/0!	#DIV/0!	#DIV/0!	#DIV/0!	#DIV/0!	#DIV/0!
Q96HE7;G3V503;G3V3E6	sp|Q96HE7|ERO1A_HUMAN ERO1-like protein alpha OS=Homo sapiens OX=9606 GN=ERO1A PE=1 SV=2;tr|G3V503|G3V503_HUMAN ERO1-like protein alpha OS=Homo sapiens OX=9606 GN=ERO1A PE=1 SV=1;tr|G3V3E6|G3V3E6_HUMAN ERO1-like protein alpha OS=Homo sapiens OX=9606 GN=ERO	0	0	0	0	0	0	0	0	0	0	0	0	#DIV/0!	#DIV/0!	#DIV/0!	#DIV/0!	#DIV/0!	#DIV/0!
F2Z393;P37837	tr|F2Z393|F2Z393_HUMAN Transaldolase OS=Homo sapiens OX=9606 GN=TALDO1 PE=1 SV=1;sp|P37837|TALDO_HUMAN Transaldolase OS=Homo sapiens OX=9606 GN=TALDO1 PE=1 SV=2	0	0	0	0	0	0	0	0	0	0	0	0	#DIV/0!	#DIV/0!	#DIV/0!	#DIV/0!	#DIV/0!	#DIV/0!
A0A0H2XFM7	tr|A0A0H2XFM7|A0A0H2XFM7_STAA3 Exotoxin OS=Staphylococcus aureus (strain USA300) OX=367830 GN=SAUSA300_0407 PE=3 SV=1	0	0	0	0	0	0	0	0	0	0	0	0	#DIV/0!	#DIV/0!	#DIV/0!	#DIV/0!	#DIV/0!	#DIV/0!
A0A0H2XF75	tr|A0A0H2XF75|A0A0H2XF75_STAA3 ATP-dependent DNA helicase OS=Staphylococcus aureus (strain USA300) OX=367830 GN=pcrA PE=3 SV=1	0	0	0	0	0	0	0	0	0	0	0	0	#DIV/0!	#DIV/0!	#DIV/0!	#DIV/0!	#DIV/0!	#DIV/0!
A0A0H2XG76	tr|A0A0H2XG76|A0A0H2XG76_STAA3 Dihydrolipoamide acetyltransferase component of pyruvate dehydrogenase complex OS=Staphylococcus aureus (strain USA300) OX=367830 GN=SAUSA300_1464 PE=3 SV=1	0	0	0	0	0	0	0	0	0	0	0	0	#DIV/0!	#DIV/0!	#DIV/0!	#DIV/0!	#DIV/0!	#DIV/0!
H0YDD8;P05387	tr|H0YDD8|H0YDD8_HUMAN 60S acidic ribosomal protein P2 (Fragment) OS=Homo sapiens OX=9606 GN=RPLP2 PE=1 SV=1;sp|P05387|RLA2_HUMAN 60S acidic ribosomal protein P2 OS=Homo sapiens OX=9606 GN=RPLP2 PE=1 SV=1	0	0	0	0	0	0	0	0	0	0	0	0	#DIV/0!	#DIV/0!	#DIV/0!	#DIV/0!	#DIV/0!	#DIV/0!
M0QZK8;O75223;H7BZK5;B8ZZK2;O75223-3	tr|M0QZK8|M0QZK8_HUMAN Gamma-glutamylcyclotransferase OS=Homo sapiens OX=9606 PE=4 SV=1;sp|O75223|GGCT_HUMAN Gamma-glutamylcyclotransferase OS=Homo sapiens OX=9606 GN=GGCT PE=1 SV=1;tr|H7BZK5|H7BZK5_HUMAN Gamma-glutamylcyclotransferase (Fragment) OS=Homo s	0	0	0	0	0	0	0	0	0	0	0	0	#DIV/0!	#DIV/0!	#DIV/0!	#DIV/0!	#DIV/0!	#DIV/0!
A0A0H2XIC9	tr|A0A0H2XIC9|A0A0H2XIC9_STAA3 Putative teichoic acid biosynthesis protein OS=Staphylococcus aureus (strain USA300) OX=367830 GN=SAUSA300_0251 PE=3 SV=1	0	0	0	0	0	0	0	0	0	0	0	0	#DIV/0!	#DIV/0!	#DIV/0!	#DIV/0!	#DIV/0!	#DIV/0!
A0A0H2XKC5;P08183-2;P21439-3;P21439-2;P08183;P21439	tr|A0A0H2XKC5|A0A0H2XKC5_STAA3 ABC transporter, ATP-binding protein OS=Staphylococcus aureus (strain USA300) OX=367830 GN=SAUSA300_0630 PE=4 SV=1;sp|P08183-2|MDR1_HUMAN Isoform 2 of ATP-dependent translocase ABCB1 OS=Homo sapiens OX=9606 GN=ABCB1;sp|P21439	0	0	0	0	0	0	0	0	0	0	0	0	#DIV/0!	#DIV/0!	#DIV/0!	#DIV/0!	#DIV/0!	#DIV/0!
A0A0A0MT16;Q86UQ4;Q86UQ4-4	tr|A0A0A0MT16|A0A0A0MT16_HUMAN ATP-binding cassette sub-family A member 13 OS=Homo sapiens OX=9606 GN=ABCA13 PE=1 SV=1;sp|Q86UQ4|ABCAD_HUMAN ATP-binding cassette sub-family A member 13 OS=Homo sapiens OX=9606 GN=ABCA13 PE=2 SV=3;sp|Q86UQ4-4|ABCAD_HUMAN Iso	0	0	0	0	0	0	0	0	0	0	0	0	#DIV/0!	#DIV/0!	#DIV/0!	#DIV/0!	#DIV/0!	#DIV/0!
P61981	sp|P61981|1433G_HUMAN 14-3-3 protein gamma OS=Homo sapiens OX=9606 GN=YWHAG PE=1 SV=2	0	0	0	0	0	0	0	0	0	0	0	0	#DIV/0!	#DIV/0!	#DIV/0!	#DIV/0!	#DIV/0!	#DIV/0!
A0A0H2XHX1	tr|A0A0H2XHX1|A0A0H2XHX1_STAA3 Putative teichoic acid biosynthesis protein B OS=Staphylococcus aureus (strain USA300) OX=367830 GN=SAUSA300_0247 PE=3 SV=1	0	0	0	0	0	0	0	0	0	0	0	0	#DIV/0!	#DIV/0!	#DIV/0!	#DIV/0!	#DIV/0!	#DIV/0!
X6R8F3;P80188;P80188-2	tr|X6R8F3|X6R8F3_HUMAN Neutrophil gelatinase-associated lipocalin OS=Homo sapiens OX=9606 GN=LCN2 PE=1 SV=1;sp|P80188|NGAL_HUMAN Neutrophil gelatinase-associated lipocalin OS=Homo sapiens OX=9606 GN=LCN2 PE=1 SV=2;sp|P80188-2|NGAL_HUMAN Isoform 2 of Neutro	0	0	0	0	0	0	0	0	0	0	0	0	#DIV/0!	#DIV/0!	#DIV/0!	#DIV/0!	#DIV/0!	#DIV/0!
Q2FIM4	sp|Q2FIM4|Y753_STAA3 Epimerase family protein SAUSA300_0753 OS=Staphylococcus aureus (strain USA300) OX=367830 GN=SAUSA300_0753 PE=3 SV=1	0	0	0	0	0	0	0	0	0	0	0	0	#DIV/0!	#DIV/0!	#DIV/0!	#DIV/0!	#DIV/0!	#DIV/0!
A0A0H2XFP1	sp|A0A0H2XFP1|ESAA_STAA3 Type VII secretion system accessory factor EsaA OS=Staphylococcus aureus (strain USA300) OX=367830 GN=esaA PE=1 SV=1	0	0	0	0	0	0	0	0	0	0	0	0	#DIV/0!	#DIV/0!	#DIV/0!	#DIV/0!	#DIV/0!	#DIV/0!
P07237;I3L3P5;A0A7P0TA35;I3L4M2;A0A7P0TB26;A0A7P0T9D6;A0A7P0T8J3;A0A7P0T9U6;A0A7P0T8X1;A0A7P0TA97;I3L0S0;I3L514;A0A7P0T9K9;A0A7P0TA71;A0A7P0Z4J0;A0A7P0T8C0;H7BZ94;H0Y3Z3;A0A7P0Z4S2;A0A7P0TAX9	sp|P07237|PDIA1_HUMAN Protein disulfide-isomerase OS=Homo sapiens OX=9606 GN=P4HB PE=1 SV=3;tr|I3L3P5|I3L3P5_HUMAN Protein disulfide-isomerase OS=Homo sapiens OX=9606 GN=P4HB PE=1 SV=2;tr|A0A7P0TA35|A0A7P0TA35_HUMAN Protein disulfide-isomerase OS=Homo sapi	0	0	0	0	0	0	0	0	0	0	0	0	#DIV/0!	#DIV/0!	#DIV/0!	#DIV/0!	#DIV/0!	#DIV/0!
A0A075B730;P58107	tr|A0A075B730|A0A075B730_HUMAN Epiplakin OS=Homo sapiens OX=9606 GN=EPPK1 PE=1 SV=2;sp|P58107|EPIPL_HUMAN Epiplakin OS=Homo sapiens OX=9606 GN=EPPK1 PE=1 SV=3	0	0	0	0	0	0	0	0	0	0	0	0	#DIV/0!	#DIV/0!	#DIV/0!	#DIV/0!	#DIV/0!	#DIV/0!
A0A0H2XIU2	tr|A0A0H2XIU2|A0A0H2XIU2_STAA3 Monooxygenase family protein OS=Staphylococcus aureus (strain USA300) OX=367830 GN=SAUSA300_2255 PE=4 SV=1	0	0	0	0	0	0	0	0	0	0	0	0	#DIV/0!	#DIV/0!	#DIV/0!	#DIV/0!	#DIV/0!	#DIV/0!
A0A0H2XEI1	tr|A0A0H2XEI1|A0A0H2XEI1_STAA3 Uncharacterized protein OS=Staphylococcus aureus (strain USA300) OX=367830 GN=SAUSA300_1236 PE=4 SV=1	0	0	0	0	0	0	0	0	0	0	0	0	#DIV/0!	#DIV/0!	#DIV/0!	#DIV/0!	#DIV/0!	#DIV/0!
A0A804HL72;A0A804HK76;O75369-5;O75369-4;O75369-6;O75369-3;O75369-2;O75369-9;O75369;O75369-8;A0A804HJC2;E7EN95;O75369-7	tr|A0A804HL72|A0A804HL72_HUMAN Filamin-B OS=Homo sapiens OX=9606 GN=FLNB PE=1 SV=1;tr|A0A804HK76|A0A804HK76_HUMAN Filamin-B OS=Homo sapiens OX=9606 GN=FLNB PE=1 SV=1;sp|O75369-5|FLNB_HUMAN Isoform 5 of Filamin-B OS=Homo sapiens OX=9606 GN=FLNB;sp|O75369-4|	0	0	0	0	0	0	0	0	0	0	0	0	#DIV/0!	#DIV/0!	#DIV/0!	#DIV/0!	#DIV/0!	#DIV/0!
E9PRL4;Q14134-2;Q14134	tr|E9PRL4|E9PRL4_HUMAN Tripartite motif-containing protein 29 OS=Homo sapiens OX=9606 GN=TRIM29 PE=1 SV=1;sp|Q14134-2|TRI29_HUMAN Isoform Beta of Tripartite motif-containing protein 29 OS=Homo sapiens OX=9606 GN=TRIM29;sp|Q14134|TRI29_HUMAN Tripartite moti	0	0	0	0	0	0	0	0	0	0	0	0	#DIV/0!	#DIV/0!	#DIV/0!	#DIV/0!	#DIV/0!	#DIV/0!
E9PQ96;E9PJH4;F2Z2S8;H0YF32;E9PK82;H0YCJ7;E9PPU1;H0YEU2;E9PL09;P23396;P23396-2	tr|E9PQ96|E9PQ96_HUMAN 40S ribosomal protein S3 OS=Homo sapiens OX=9606 GN=RPS3 PE=1 SV=1;tr|E9PJH4|E9PJH4_HUMAN 40S ribosomal protein S3 OS=Homo sapiens OX=9606 GN=RPS3 PE=1 SV=1;tr|F2Z2S8|F2Z2S8_HUMAN 40S ribosomal protein S3 OS=Homo sapiens OX=9606 GN=R	0	0	0	0	0	0	0	0	0	0	0	0	#DIV/0!	#DIV/0!	#DIV/0!	#DIV/0!	#DIV/0!	#DIV/0!
P00558-2;P00558	sp|P00558-2|PGK1_HUMAN Isoform 2 of Phosphoglycerate kinase 1 OS=Homo sapiens OX=9606 GN=PGK1;sp|P00558|PGK1_HUMAN Phosphoglycerate kinase 1 OS=Homo sapiens OX=9606 GN=PGK1 PE=1 SV=3	0	0	0	0	0	0	0	0	0	0	0	0	#DIV/0!	#DIV/0!	#DIV/0!	#DIV/0!	#DIV/0!	#DIV/0!
A0A087WZC4;A0A087WVW4;O43548-2;O43548	tr|A0A087WZC4|A0A087WZC4_HUMAN Protein-glutamine gamma-glutamyltransferase 5 OS=Homo sapiens OX=9606 GN=TGM5 PE=1 SV=1;tr|A0A087WVW4|A0A087WVW4_HUMAN Protein-glutamine gamma-glutamyltransferase 5 OS=Homo sapiens OX=9606 GN=TGM5 PE=1 SV=1;sp|O43548-2|TGM5_H	0	0	0	0	0	0	0	0	0	0	0	0	#DIV/0!	#DIV/0!	#DIV/0!	#DIV/0!	#DIV/0!	#DIV/0!
A0A0H2XG58	tr|A0A0H2XG58|A0A0H2XG58_STAA3 Putative lipoprotein OS=Staphylococcus aureus (strain USA300) OX=367830 GN=SAUSA300_2403 PE=4 SV=1	0	0	0	0	0	0	0	0	0	0	0	0	#DIV/0!	#DIV/0!	#DIV/0!	#DIV/0!	#DIV/0!	#DIV/0!
P32926	sp|P32926|DSG3_HUMAN Desmoglein-3 OS=Homo sapiens OX=9606 GN=DSG3 PE=1 SV=2	0	0	0	0	0	0	0	0	0	0	0	0	#DIV/0!	#DIV/0!	#DIV/0!	#DIV/0!	#DIV/0!	#DIV/0!
D6RAU2;E9PD14;D6RFX4;D6RFZ9;H0YAF8;D6RHH4;D6R9Z1;H0YAM7;J3KPE3;H0Y8W2;D6R9L0;P63244	tr|D6RAU2|D6RAU2_HUMAN Guanine nucleotide-binding protein subunit beta-2-like 1 OS=Homo sapiens OX=9606 GN=RACK1 PE=1 SV=1;tr|E9PD14|E9PD14_HUMAN Guanine nucleotide-binding protein subunit beta-2-like 1 OS=Homo sapiens OX=9606 GN=RACK1 PE=1 SV=1;tr|D6RFX4|	0	0	0	0	0	0	0	0	0	0	0	0	#DIV/0!	#DIV/0!	#DIV/0!	#DIV/0!	#DIV/0!	#DIV/0!
A0A0H2XEF4	tr|A0A0H2XEF4|A0A0H2XEF4_STAA3 7,8-dihydroneopterin aldolase OS=Staphylococcus aureus (strain USA300) OX=367830 GN=folB PE=3 SV=1	0	0	0	0	0	0	0	0	0	0	0	0	#DIV/0!	#DIV/0!	#DIV/0!	#DIV/0!	#DIV/0!	#DIV/0!
Q2FF55	sp|Q2FF55|ALR_STAA3 Alanine racemase OS=Staphylococcus aureus (strain USA300) OX=367830 GN=alr PE=3 SV=1	0	0	0	0	0	0	0	0	0	0	0	0	#DIV/0!	#DIV/0!	#DIV/0!	#DIV/0!	#DIV/0!	#DIV/0!
A0A0H2XFH1	tr|A0A0H2XFH1|A0A0H2XFH1_STAA3 Ribosomal silencing factor RsfS OS=Staphylococcus aureus (strain USA300) OX=367830 GN=rsfS PE=3 SV=1	0	0	0	0	0	0	0	0	0	0	0	0	#DIV/0!	#DIV/0!	#DIV/0!	#DIV/0!	#DIV/0!	#DIV/0!
P25398	sp|P25398|RS12_HUMAN 40S ribosomal protein S12 OS=Homo sapiens OX=9606 GN=RPS12 PE=1 SV=3	0	0	0	0	0	0	0	0	0	0	0	0	#DIV/0!	#DIV/0!	#DIV/0!	#DIV/0!	#DIV/0!	#DIV/0!
Q2FJB6	sp|Q2FJB6|MCSB_STAA3 Protein-arginine kinase OS=Staphylococcus aureus (strain USA300) OX=367830 GN=mcsB PE=3 SV=1	0	0	0	0	0	0	0	0	0	0	0	0	#DIV/0!	#DIV/0!	#DIV/0!	#DIV/0!	#DIV/0!	#DIV/0!
P14770	sp|P14770|GPIX_HUMAN Platelet glycoprotein IX OS=Homo sapiens OX=9606 GN=GP9 PE=1 SV=3	0	0	0	0	0	0	0	0	0	0	0	0	#DIV/0!	#DIV/0!	#DIV/0!	#DIV/0!	#DIV/0!	#DIV/0!
A0A0C4DH32	sp|A0A0C4DH32|HV320_HUMAN Immunoglobulin heavy variable 3-20 OS=Homo sapiens OX=9606 GN=IGHV3-20 PE=3 SV=2	0	0	0	0	0	0	0	0	0	0	0	0	#DIV/0!	#DIV/0!	#DIV/0!	#DIV/0!	#DIV/0!	#DIV/0!
G3V3A0;A0A087WY93	tr|G3V3A0|G3V3A0_HUMAN Alpha-1-antichymotrypsin OS=Homo sapiens OX=9606 GN=SERPINA3 PE=1 SV=1	0	0	0	0	0	0	0	0	0	0	0	0	#DIV/0!	#DIV/0!	#DIV/0!	#DIV/0!	#DIV/0!	#DIV/0!
P10720	sp|P10720|PF4V_HUMAN Platelet factor 4 variant OS=Homo sapiens OX=9606 GN=PF4V1 PE=1 SV=1	0	0	0	0	0	0	0	0	0	0	0	0	#DIV/0!	#DIV/0!	#DIV/0!	#DIV/0!	#DIV/0!	#DIV/0!
P0DP04	sp|P0DP04|HV43D_HUMAN Immunoglobulin heavy variable 3-43D OS=Homo sapiens OX=9606 GN=IGHV3-43D PE=3 SV=1	0	0	0	0	0	0	0	0	0	0	0	0	#DIV/0!	#DIV/0!	#DIV/0!	#DIV/0!	#DIV/0!	#DIV/0!
