# Supplementary material for: The Small Protein ScrA Influences Staphylococcus aureus Virulence-Related Processes via the SaeRS System
Source: Microbiol Spectr. 2023 May 8;11(3):e05255-22. doi: 10.1128/spectrum.05255-22 (PMC10269730; doi:10.1128/spectrum.05255-22)
Supplement: Supplemental file 2 — File S2. Download spectrum.05255-22-s0002.xlsx, XLSX file, 0.2 MB [file spectrum.05255-22-s0002.xlsx]

## Sheet: Staph Proteins Serum
Protein IDs	Fasta headers	LFQ intensity 599-serum-10	LFQ intensity 599-serum-11	LFQ intensity 599-serum-12	LFQ intensity 760-serum-13	LFQ intensity 760-serum-14	LFQ intensity 760-serum-15	LFQ intensity 783-serum-16	LFQ intensity 783-serum-17	LFQ intensity 783-serum-18	Average 599 Serum	Average 760 Serum	Average 783 Serum	Fold Change 760/599	Fold Change 783/599	Fold Change 783/760	t test 760/599	t test 783/599	t test 783/760
P01857;A0A0A0MS08;A0A0A0MS07	sp|P01857|IGHG1_HUMAN Immunoglobulin heavy constant gamma 1 OS=Homo sapiens OX=9606 GN=IGHG1 PE=1 SV=1;tr|A0A0A0MS08|A0A0A0MS08_HUMAN Immunoglobulin heavy constant gamma 1 (Fragment) OS=Homo sapiens OX=9606 GN=IGHG1 PE=1 SV=1;tr|A0A0A0MS07|A0A0A0MS07_HUMAN	5306000000	6610300000	5479400000	4867900000	4532300000	3780000000	6263900000	6412300000	4072700000	5.79857e+09	4393400000	5.58297e+09	0.75767	0.962818	1.27076	0.054048	0.814361	0.221356
P01024;M0QYC8;M0QXZ3;M0R0Q9;M0R1Q1;O95568	sp|P01024|CO3_HUMAN Complement C3 OS=Homo sapiens OX=9606 GN=C3 PE=1 SV=2	1168400000	998700000	1062100000	828270000	736060000	882950000	1248000000	1457600000	1333200000	1076400000	815760000	1.34627e+09	0.75786	1.25071	1.65032	0.0163982	0.0262959	0.00204922
P02787;H7C5E8;C9JVG0;F8WCI6;F8WEK9;C9JB55;F8WC57;CON__Q2HJF0	sp|P02787|TRFE_HUMAN Serotransferrin OS=Homo sapiens OX=9606 GN=TF PE=1 SV=3	1360200000	1393300000	1449000000	1199100000	1140900000	1331900000	1169000000	1273500000	1330400000	1.40083e+09	1.22397e+09	1.25763e+09	0.873742	0.897775	1.02751	0.0466514	0.0565769	0.671426
P02675;D6REL8	sp|P02675|FIBB_HUMAN Fibrinogen beta chain OS=Homo sapiens OX=9606 GN=FGB PE=1 SV=2;tr|D6REL8|D6REL8_HUMAN Fibrinogen beta chain OS=Homo sapiens OX=9606 GN=FGB PE=1 SV=1	4689300	2798300	2902000	3846200	2809200	2350000	5171100	5891600	6193800	3463200	3001800	5.75217e+06	0.866771	1.66094	1.91624	0.57495	0.0287484	0.00685567
P01834;A0A5H1ZRQ3	sp|P01834|IGKC_HUMAN Immunoglobulin kappa constant OS=Homo sapiens OX=9606 GN=IGKC PE=1 SV=2;tr|A0A5H1ZRQ3|A0A5H1ZRQ3_HUMAN Immunoglobulin kappa constant (Fragment) OS=Homo sapiens OX=9606 GN=IGKC PE=1 SV=1	3079300000	4541000000	3548600000	3620900000	3130900000	3242400000	2746200000	4469000000	2657000000	3.72297e+09	3331400000	3.29073e+09	0.894824	0.883901	0.987793	0.438615	0.585796	0.949887
P02679-2;P02679;C9JEU5;C9JC84;C9JU00;C9JPQ9	sp|P02679-2|FIBG_HUMAN Isoform Gamma-A of Fibrinogen gamma chain OS=Homo sapiens OX=9606 GN=FGG;sp|P02679|FIBG_HUMAN Fibrinogen gamma chain OS=Homo sapiens OX=9606 GN=FGG PE=1 SV=3;tr|C9JEU5|C9JEU5_HUMAN Fibrinogen gamma chain OS=Homo sapiens OX=9606 GN=FG	8243900	7581900	7629800	6557500	5594600	5433100	6637500	11592000	13614000	7.81853e+06	5.86173e+06	10614500	0.749723	1.35761	1.81081	0.00887065	0.250689	0.086569
P00738;J3QR68;H0Y300;A0A0C4DGL8;J3QLC9;P00738-2;A0A087WU08;H3BS21;J3KRH2;J3KTC3;J3KSV1;J3QQI8;H3BMJ7	sp|P00738|HPT_HUMAN Haptoglobin OS=Homo sapiens OX=9606 GN=HP PE=1 SV=1;tr|J3QR68|J3QR68_HUMAN Haptoglobin (Fragment) OS=Homo sapiens OX=9606 GN=HP PE=1 SV=1;tr|H0Y300|H0Y300_HUMAN Haptoglobin OS=Homo sapiens OX=9606 GN=HP PE=1 SV=4;tr|A0A0C4DGL8|A0A0C4DGL	1146900000	1201000000	1209000000	1011300000	931300000	1140900000	906630000	1159200000	1083000000	1.18563e+09	1.02783e+09	1049610000	0.866907	0.885274	1.02119	0.0695794	0.153269	0.832627
A0A286YEY1;P01876	tr|A0A286YEY1|A0A286YEY1_HUMAN Immunoglobulin heavy constant alpha 1 (Fragment) OS=Homo sapiens OX=9606 GN=IGHA1 PE=1 SV=1;sp|P01876|IGHA1_HUMAN Immunoglobulin heavy constant alpha 1 OS=Homo sapiens OX=9606 GN=IGHA1 PE=1 SV=2	1952100000	2465100000	1955200000	2048100000	1846900000	1878700000	2017100000	1976700000	1643600000	2.12413e+09	1.92457e+09	1.87913e+09	0.906048	0.884659	0.976393	0.333407	0.303195	0.75128
A0A286YEY4;P01859	tr|A0A286YEY4|A0A286YEY4_HUMAN Immunoglobulin heavy constant gamma 2 (Fragment) OS=Homo sapiens OX=9606 GN=IGHG2 PE=1 SV=1;sp|P01859|IGHG2_HUMAN Immunoglobulin heavy constant gamma 2 OS=Homo sapiens OX=9606 GN=IGHG2 PE=1 SV=2	3148500000	4404300000	3593800000	3859300000	3454900000	3045700000	2992000000	4184400000	2866000000	3.71553e+09	3453300000	3.34747e+09	0.929422	0.900938	0.969353	0.580146	0.545664	0.836705
P02647;F8W696;CON__P15497	sp|P02647|APOA1_HUMAN Apolipoprotein A-I OS=Homo sapiens OX=9606 GN=APOA1 PE=1 SV=1;tr|F8W696|F8W696_HUMAN Apolipoprotein A-I OS=Homo sapiens OX=9606 GN=APOA1 PE=1 SV=1	1789100000	1465300000	1574900000	1260700000	990270000	1416300000	1137800000	1860000000	1671200000	1.60977e+09	1.22242e+09	1.55633e+09	0.759379	0.966807	1.27315	0.0687248	0.83214	0.251815
P01023;H0YFH1;F8W7L3;CON__ENSEMBL:ENSBTAP00000024146;F5H1E8	sp|P01023|A2MG_HUMAN Alpha-2-macroglobulin OS=Homo sapiens OX=9606 GN=A2M PE=1 SV=3	516700000	505290000	449090000	568770000	491510000	391590000	759870000	817970000	787820000	490360000	4.83957e+08	7.88553e+08	0.986942	1.60811	1.62939	0.913522	0.000371097	0.00485011
P02671;P02671-2;A0A087WUA0;CON__P02672	sp|P02671|FIBA_HUMAN Fibrinogen alpha chain OS=Homo sapiens OX=9606 GN=FGA PE=1 SV=2;sp|P02671-2|FIBA_HUMAN Isoform 2 of Fibrinogen alpha chain OS=Homo sapiens OX=9606 GN=FGA	13814000	6427900	6833500	8700700	6571300	7393700	7561400	11129000	10995000	9.02513e+06	7.55523e+06	9.89513e+06	0.837133	1.0964	1.30971	0.584708	0.760575	0.151425
P01871;P01871-2	sp|P01871|IGHM_HUMAN Immunoglobulin heavy constant mu OS=Homo sapiens OX=9606 GN=IGHM PE=1 SV=4;sp|P01871-2|IGHM_HUMAN Isoform 2 of Immunoglobulin heavy constant mu OS=Homo sapiens OX=9606 GN=IGHM	539200000	652630000	594010000	414560000	353170000	383550000	430490000	597520000	431920000	595280000	383760000	4.86643e+08	0.644671	0.817503	1.26809	0.00474124	0.166851	0.151856
P0DOY2;P0CF74;A0M8Q6;A0A5H1ZRQ7	sp|P0DOY2|IGLC2_HUMAN Immunoglobulin lambda constant 2 OS=Homo sapiens OX=9606 GN=IGLC2 PE=1 SV=1	1008800000	4524500000	2688000000	1790100000	2082100000	2155600000	1445100000	2047600000	2299100000	2.74043e+09	2.00927e+09	1930600000	0.733193	0.704487	0.960848	0.513633	0.482163	0.790414
P04114;A8MUN2;A0A669KB70;CON__ENSEMBL:ENSBTAP00000032840	sp|P04114|APOB_HUMAN Apolipoprotein B-100 OS=Homo sapiens OX=9606 GN=APOB PE=1 SV=2	172920000	137270000	163490000	153350000	138000000	153700000	161260000	161440000	156630000	1.57893e+08	148350000	1.59777e+08	0.939558	1.01193	1.07703	0.465929	0.869803	0.102247
P0C0L5;F5GXS0;A0A3B3ISA6	sp|P0C0L5|CO4B_HUMAN Complement C4-B OS=Homo sapiens OX=9606 GN=C4B PE=1 SV=2;tr|F5GXS0|F5GXS0_HUMAN Complement C4-B OS=Homo sapiens OX=9606 GN=C4B PE=1 SV=1;tr|A0A3B3ISA6|A0A3B3ISA6_HUMAN Complement C4-B (Fragment) OS=Homo sapiens OX=9606 GN=C4B PE=1 SV=1	240910000	243550000	281290000	303850000	253040000	287240000	220820000	214720000	274830000	255250000	2.81377e+08	236790000	1.10236	0.927679	0.841541	0.258366	0.469499	0.139956
P01009;P01009-2;P01009-3	sp|P01009|A1AT_HUMAN Alpha-1-antitrypsin OS=Homo sapiens OX=9606 GN=SERPINA1 PE=1 SV=3;sp|P01009-2|A1AT_HUMAN Isoform 2 of Alpha-1-antitrypsin OS=Homo sapiens OX=9606 GN=SERPINA1;sp|P01009-3|A1AT_HUMAN Isoform 3 of Alpha-1-antitrypsin OS=Homo sapiens OX=96	645580000	478520000	484590000	571120000	428100000	614960000	513540000	692380000	457610000	536230000	538060000	554510000	1.00341	1.03409	1.03057	0.982537	0.848085	0.864649
P02790;Q9BS19	sp|P02790|HEMO_HUMAN Hemopexin OS=Homo sapiens OX=9606 GN=HPX PE=1 SV=2;tr|Q9BS19|Q9BS19_HUMAN Epididymis secretory sperm binding protein OS=Homo sapiens OX=9606 GN=HPX PE=1 SV=1	592320000	356920000	433750000	460340000	369960000	452490000	356010000	483280000	449810000	4.60997e+08	4.27597e+08	429700000	0.927548	0.932111	1.00492	0.679485	0.712497	0.967023
P00450;H7C5N5	sp|P00450|CERU_HUMAN Ceruloplasmin OS=Homo sapiens OX=9606 GN=CP PE=1 SV=1	231200000	185350000	206750000	198700000	169240000	191990000	204570000	194460000	196010000	2.07767e+08	1.86643e+08	1.98347e+08	0.898331	0.954661	1.0627	0.256392	0.52703	0.283382
A0A087WT59;P02766	tr|A0A087WT59|A0A087WT59_HUMAN Transthyretin OS=Homo sapiens OX=9606 GN=TTR PE=1 SV=2;sp|P02766|TTHY_HUMAN Transthyretin OS=Homo sapiens OX=9606 GN=TTR PE=1 SV=1	315130000	278300000	313560000	342060000	307040000	319770000	265390000	337490000	305620000	302330000	3.22957e+08	3.02833e+08	1.06823	1.00166	0.93769	0.261481	0.984323	0.435311
P00747;Q5TEH5;A6PVI2;Q02325;Q15195	sp|P00747|PLMN_HUMAN Plasminogen OS=Homo sapiens OX=9606 GN=PLG PE=1 SV=2	116340000	77804000	99230000	286790000	221650000	223750000	70500000	92437000	84908000	9.77913e+07	2.44063e+08	82615000	2.49576	0.844809	0.338498	0.00372476	0.303729	0.00193811
P08603;A0A0D9SG88;P08603-2;Q5TFM2;A0A087WYK9;Q6NSD3;Q02985-2;Q02985	sp|P08603|CFAH_HUMAN Complement factor H OS=Homo sapiens OX=9606 GN=CFH PE=1 SV=4	131700000	117970000	120980000	122040000	103210000	115540000	85332000	108910000	107870000	123550000	1.13597e+08	100704000	0.919439	0.815087	0.886505	0.223589	0.0593199	0.244968
P02763	sp|P02763|A1AG1_HUMAN Alpha-1-acid glycoprotein 1 OS=Homo sapiens OX=9606 GN=ORM1 PE=1 SV=2	402600000	353410000	399030000	449370000	344990000	321090000	454350000	419410000	392460000	3.85013e+08	3.71817e+08	4.22073e+08	0.965724	1.09626	1.13517	0.771421	0.196091	0.310027
B4E1Z4;E7ETN3;P00751;H7C5H1;A0A0G2JH38;P00751-2;E9PDZ0;H7C526;C9JRT3;H0Y868;A0A0G2JHM4;A0A0G2JJ82;F8WCJ9;F2Z3N2;Q5ST52;CON__Q3KUS7;A0A0G2JJM0	tr|B4E1Z4|B4E1Z4_HUMAN C3/C5 convertase OS=Homo sapiens OX=9606 PE=1 SV=1;tr|E7ETN3|E7ETN3_HUMAN C3/C5 convertase OS=Homo sapiens OX=9606 PE=1 SV=1;sp|P00751|CFAB_HUMAN Complement factor B OS=Homo sapiens OX=9606 GN=CFB PE=1 SV=2	314280000	233550000	297610000	198730000	166110000	255080000	291930000	435570000	441110000	2.81813e+08	206640000	3.89537e+08	0.733251	1.38225	1.8851	0.103592	0.120156	0.0297507
P02774;P02774-3;D6RF35;P02774-2;D6RBJ7;D6RF20;CON__Q3MHN5;CON__ENSEMBL:ENSBTAP00000018229	sp|P02774|VTDB_HUMAN Vitamin D-binding protein OS=Homo sapiens OX=9606 GN=GC PE=1 SV=2;sp|P02774-3|VTDB_HUMAN Isoform 3 of Vitamin D-binding protein OS=Homo sapiens OX=9606 GN=GC;tr|D6RF35|D6RF35_HUMAN Gc-globulin OS=Homo sapiens OX=9606 GN=GC PE=1 SV=1;sp	145910000	113050000	137500000	129170000	114910000	133540000	132810000	129750000	123640000	1.32153e+08	1.25873e+08	1.28733e+08	0.952479	0.974121	1.02272	0.609451	0.754649	0.670385
A0A286YES1;A0A4W9A917;P01860	tr|A0A286YES1|A0A286YES1_HUMAN Immunoglobulin heavy constant gamma 3 (Fragment) OS=Homo sapiens OX=9606 GN=IGHG3 PE=1 SV=1;tr|A0A4W9A917|A0A4W9A917_HUMAN Immunoglobulin heavy constant gamma 3 (Fragment) OS=Homo sapiens OX=9606 GN=IGHG3 PE=1 SV=1;sp|P01860|	390700000	465270000	430210000	350420000	348050000	344690000	417920000	427580000	305960000	4.28727e+08	347720000	383820000	0.811053	0.895256	1.10382	0.0199517	0.370754	0.407736
P01011;G3V595;P01011-2;P01011-3	sp|P01011|AACT_HUMAN Alpha-1-antichymotrypsin OS=Homo sapiens OX=9606 GN=SERPINA3 PE=1 SV=2;tr|G3V595|G3V595_HUMAN Alpha-1-antichymotrypsin (Fragment) OS=Homo sapiens OX=9606 GN=SERPINA3 PE=1 SV=3	180450000	171960000	173590000	176260000	150800000	170140000	161160000	179970000	175540000	1.75333e+08	1.65733e+08	1.72223e+08	0.945247	0.982262	1.03916	0.301637	0.644626	0.53386
V9GYM3;P02652;V9GYE3;V9GYG9;V9GYC1;V9GYS1	tr|V9GYM3|V9GYM3_HUMAN Apolipoprotein A-II OS=Homo sapiens OX=9606 GN=APOA2 PE=1 SV=1;sp|P02652|APOA2_HUMAN Apolipoprotein A-II OS=Homo sapiens OX=9606 GN=APOA2 PE=1 SV=1;tr|V9GYE3|V9GYE3_HUMAN Apolipoprotein A-II OS=Homo sapiens OX=9606 GN=APOA2 PE=1 SV=1	463510000	595660000	279820000	279120000	246160000	637390000	473690000	261510000	238940000	446330000	3.87557e+08	3.24713e+08	0.868319	0.727519	0.837847	0.724127	0.361768	0.688853
P02741;Q5VVP7;P02741-2;C9JRE9	sp|P02741|CRP_HUMAN C-reactive protein OS=Homo sapiens OX=9606 GN=CRP PE=1 SV=1;tr|Q5VVP7|Q5VVP7_HUMAN C-reactive protein OS=Homo sapiens OX=9606 GN=CRP PE=1 SV=1;sp|P02741-2|CRP_HUMAN Isoform 2 of C-reactive protein OS=Homo sapiens OX=9606 GN=CRP	471150000	492960000	483580000	600930000	650450000	534860000	517600000	766560000	498440000	4.82563e+08	5.95413e+08	594200000	1.23386	1.23134	0.997962	0.0295972	0.266802	0.990175
P04217;P04217-2;M0R009;CON__Q2KJF1	sp|P04217|A1BG_HUMAN Alpha-1B-glycoprotein OS=Homo sapiens OX=9606 GN=A1BG PE=1 SV=4;sp|P04217-2|A1BG_HUMAN Isoform 2 of Alpha-1B-glycoprotein OS=Homo sapiens OX=9606 GN=A1BG;tr|M0R009|M0R009_HUMAN Alpha-1B-glycoprotein (Fragment) OS=Homo sapiens OX=9606 G	213390000	153600000	200460000	180180000	150850000	175170000	203270000	185620000	176030000	189150000	1.68733e+08	1.88307e+08	0.892061	0.995541	1.116	0.371356	0.968128	0.180196
P04004;F5GX75;H0YJW9;CON__Q3ZBS7	sp|P04004|VTNC_HUMAN Vitronectin OS=Homo sapiens OX=9606 GN=VTN PE=1 SV=1	270990000	199740000	214910000	477000000	383640000	402550000	195390000	268340000	258050000	2.28547e+08	4.21063e+08	2.40593e+08	1.84235	1.05271	0.571395	0.00577742	0.721187	0.00778654
P01031;CON__Q1A7A4	sp|P01031|CO5_HUMAN Complement C5 OS=Homo sapiens OX=9606 GN=C5 PE=1 SV=4	50470000	31978000	43514000	39304000	30515000	37727000	45219000	55539000	67740000	4.19873e+07	3.58487e+07	56166000	0.853797	1.33769	1.56675	0.366453	0.168755	0.0449031
P02751-14;P02751-8;P02751-3;P02751-1;P02751-7;P02751;P02751-9;P02751-17;P02751-6;P02751-11;P02751-4;P02751-12;H0Y7Z1;P02751-16;P02751-2;H0Y4K8	sp|P02751-14|FINC_HUMAN Isoform 14 of Fibronectin OS=Homo sapiens OX=9606 GN=FN1;sp|P02751-8|FINC_HUMAN Isoform 8 of Fibronectin OS=Homo sapiens OX=9606 GN=FN1;sp|P02751-3|FINC_HUMAN Isoform 3 of Fibronectin OS=Homo sapiens OX=9606 GN=FN1;sp|P02751-1|FINC_	25008000	16445000	19150000	88330000	82739000	59500000	21740000	21193000	25248000	20201000	7.68563e+07	22727000	3.80458	1.12504	0.295708	0.00350273	0.422301	0.0037214
D6R934;P02746;A0A0A0MSV6;D6RGJ1	tr|D6R934|D6R934_HUMAN Complement C1q subcomponent subunit B OS=Homo sapiens OX=9606 GN=C1QB PE=1 SV=1;sp|P02746|C1QB_HUMAN Complement C1q subcomponent subunit B OS=Homo sapiens OX=9606 GN=C1QB PE=1 SV=3;tr|A0A0A0MSV6|A0A0A0MSV6_HUMAN Complement C1q subcom	404290000	266860000	289170000	545180000	418520000	385150000	180810000	342840000	433260000	3.20107e+08	4.49617e+08	318970000	1.40458	0.996449	0.709427	0.115986	0.99	0.213853
A0A286YFJ8;P01861	tr|A0A286YFJ8|A0A286YFJ8_HUMAN Immunoglobulin heavy constant gamma 4 (Fragment) OS=Homo sapiens OX=9606 GN=IGHG4 PE=1 SV=1;sp|P01861|IGHG4_HUMAN Immunoglobulin heavy constant gamma 4 OS=Homo sapiens OX=9606 GN=IGHG4 PE=1 SV=1	222650000	200150000	216170000	184450000	177250000	115130000	230330000	209090000	208820000	212990000	1.58943e+08	216080000	0.746248	1.01451	1.35948	0.0785159	0.767651	0.0689284
P02747	sp|P02747|C1QC_HUMAN Complement C1q subcomponent subunit C OS=Homo sapiens OX=9606 GN=C1QC PE=1 SV=3	508890000	265830000	325200000	443120000	447100000	433750000	171090000	368310000	477470000	366640000	4.41323e+08	3.38957e+08	1.2037	0.924495	0.768046	0.365686	0.822682	0.317658
A0A7I2V2D2;P05155-2;P05155;P05155-3;H9KV48;E9PGN7;A0A087WUD9;A0A7I2V5R3;A0A7I2V2X2;A0A7I2V4I9;CON__P50448	tr|A0A7I2V2D2|A0A7I2V2D2_HUMAN Plasma protease C1 inhibitor OS=Homo sapiens OX=9606 GN=SERPING1 PE=1 SV=1;sp|P05155-2|IC1_HUMAN Isoform 2 of Plasma protease C1 inhibitor OS=Homo sapiens OX=9606 GN=SERPING1;sp|P05155|IC1_HUMAN Plasma protease C1 inhibitor O	218760000	140870000	174620000	218780000	171480000	209970000	202030000	164070000	183670000	1.78083e+08	2.00077e+08	1.83257e+08	1.1235	1.02905	0.915932	0.458297	0.846614	0.407566
A0A4W8ZXM2;A0A0B4J1Y9	tr|A0A4W8ZXM2|A0A4W8ZXM2_HUMAN Immunoglobulin heavy variable 3-72 OS=Homo sapiens OX=9606 GN=IGHV3-72 PE=4 SV=1;sp|A0A0B4J1Y9|HV372_HUMAN Immunoglobulin heavy variable 3-72 OS=Homo sapiens OX=9606 GN=IGHV3-72 PE=3 SV=1	684680000	832280000	776050000	716570000	613580000	566670000	750800000	900150000	560400000	7.64337e+08	6.32273e+08	7.37117e+08	0.827218	0.964387	1.16582	0.0991282	0.812267	0.385931
P02748;CON__Q3MHN2;REV__Q4AC99;A0A2R8YD85;Q96BY6-2;Q96BY6-3;Q96BY6	sp|P02748|CO9_HUMAN Complement component C9 OS=Homo sapiens OX=9606 GN=C9 PE=1 SV=2	44466000	39192000	42132000	27388000	21593000	32927000	38744000	52017000	65638000	41930000	2.73027e+07	52133000	0.651149	1.24333	1.90945	0.0154571	0.266734	0.0420886
A0A3B3ISR2;B4DPQ0;P00736;F5H2D0;A0A3B3ITU4;F5H1V0;F5H6Y3;F5H3N3;F5H1N6;F5GWL0;F5H3A3	tr|A0A3B3ISR2|A0A3B3ISR2_HUMAN Complement subcomponent C1r OS=Homo sapiens OX=9606 GN=C1R PE=1 SV=1;tr|B4DPQ0|B4DPQ0_HUMAN Complement subcomponent C1r OS=Homo sapiens OX=9606 GN=C1R PE=1 SV=1;sp|P00736|C1R_HUMAN Complement C1r subcomponent OS=Homo sapiens	129920000	107150000	107730000	141460000	101450000	104630000	70820000	107880000	136870000	1.14933e+08	1.15847e+08	105190000	1.00795	0.915226	0.908011	0.953961	0.659849	0.667563
P02749;J3QRN2;J3QLI0;J3KS17;CON__P17690	sp|P02749|APOH_HUMAN Beta-2-glycoprotein 1 OS=Homo sapiens OX=9606 GN=APOH PE=1 SV=3	187080000	166960000	162110000	182760000	148970000	172220000	130590000	149070000	138550000	172050000	1.67983e+08	1.39403e+08	0.976363	0.810249	0.829864	0.762555	0.0249289	0.0651188
P01619	sp|P01619|KV320_HUMAN Immunoglobulin kappa variable 3-20 OS=Homo sapiens OX=9606 GN=IGKV3-20 PE=1 SV=2	377500000	387890000	304650000	265840000	251810000	239210000	288430000	417580000	275430000	356680000	2.52287e+08	3.27147e+08	0.707319	0.917199	1.29673	0.0187003	0.603029	0.179128
P02649;H0Y7L5;E9PEV4;E7ERP7;CON__Q03247	sp|P02649|APOE_HUMAN Apolipoprotein E OS=Homo sapiens OX=9606 GN=APOE PE=1 SV=1;tr|H0Y7L5|H0Y7L5_HUMAN Apolipoprotein E (Fragment) OS=Homo sapiens OX=9606 GN=APOE PE=1 SV=2;tr|E9PEV4|E9PEV4_HUMAN Apolipoprotein E (Fragment) OS=Homo sapiens OX=9606 GN=APOE	109010000	119640000	104970000	165300000	148520000	175010000	79577000	90535000	70118000	1.11207e+08	1.62943e+08	8.00767e+07	1.46523	0.720071	0.491439	0.00433816	0.0132785	0.0010426
P06727	sp|P06727|APOA4_HUMAN Apolipoprotein A-IV OS=Homo sapiens OX=9606 GN=APOA4 PE=1 SV=4	58641000	46726000	60232000	81450000	59895000	81799000	45985000	65816000	51353000	5.51997e+07	7.43813e+07	5.43847e+07	1.3475	0.985235	0.73116	0.0845704	0.916438	0.0994001
A0A0B4J231;B9A064;A0A5H1ZRQ4;P0CG04	tr|A0A0B4J231|A0A0B4J231_HUMAN Immunoglobulin lambda-like polypeptide 5 OS=Homo sapiens OX=9606 GN=IGLL5 PE=1 SV=1;sp|B9A064|IGLL5_HUMAN Immunoglobulin lambda-like polypeptide 5 OS=Homo sapiens OX=9606 GN=IGLL5 PE=2 SV=2;tr|A0A5H1ZRQ4|A0A5H1ZRQ4_HUMAN Immu	325240000	434740000	365160000	405720000	358990000	338450000	816620000	342980000	312150000	3.75047e+08	367720000	4.90583e+08	0.980465	1.30806	1.33412	0.855304	0.525613	0.496566
P10909-4;P10909-6;P10909;P10909-5;P10909-2;H0YC35;P10909-3;H0YLK8;E7ERK6;E7ETB4;H0YAS8;E5RG36;E5RGB0;E5RH61;E5RJZ5	sp|P10909-4|CLUS_HUMAN Isoform 4 of Clusterin OS=Homo sapiens OX=9606 GN=CLU;sp|P10909-6|CLUS_HUMAN Isoform 6 of Clusterin OS=Homo sapiens OX=9606 GN=CLU;sp|P10909|CLUS_HUMAN Clusterin OS=Homo sapiens OX=9606 GN=CLU PE=1 SV=1;sp|P10909-5|CLUS_HUMAN Isoform	167710000	116260000	131250000	206190000	150520000	174370000	105260000	131830000	122790000	1.38407e+08	1.77027e+08	119960000	1.27903	0.866721	0.677638	0.157093	0.342732	0.0333482
P09871;F8WCZ6;A0A087X232;H0Y5D1;F5H7T4;B5MCV4	sp|P09871|C1S_HUMAN Complement C1s subcomponent OS=Homo sapiens OX=9606 GN=C1S PE=1 SV=1;tr|F8WCZ6|F8WCZ6_HUMAN Complement C1s subcomponent OS=Homo sapiens OX=9606 GN=C1S PE=1 SV=1;tr|A0A087X232|A0A087X232_HUMAN Complement C1s subcomponent OS=Homo sapiens	148880000	103800000	112730000	159740000	114130000	113870000	69301000	117320000	137770000	1.21803e+08	1.29247e+08	1.0813e+08	1.06111	0.887745	0.83662	0.735552	0.60697	0.452225
P04003;A6PVY5;F2Z2V7	sp|P04003|C4BPA_HUMAN C4b-binding protein alpha chain OS=Homo sapiens OX=9606 GN=C4BPA PE=1 SV=2	121750000	72870000	89148000	86111000	71552000	77532000	74002000	87674000	88281000	9.45893e+07	7.83983e+07	83319000	0.828828	0.88085	1.06276	0.34054	0.497119	0.477859
P01008;CON__P41361	sp|P01008|ANT3_HUMAN Antithrombin-III OS=Homo sapiens OX=9606 GN=SERPINC1 PE=1 SV=1	80275000	60848000	77648000	92435000	75606000	85754000	76943000	91205000	73981000	7.29237e+07	8.45983e+07	8.07097e+07	1.16009	1.10677	0.954034	0.209181	0.389851	0.618987
P01042-2;P01042-3	sp|P01042-2|KNG1_HUMAN Isoform LMW of Kininogen-1 OS=Homo sapiens OX=9606 GN=KNG1;sp|P01042-3|KNG1_HUMAN Isoform 3 of Kininogen-1 OS=Homo sapiens OX=9606 GN=KNG1	141300000	86722000	115080000	112630000	91243000	119210000	87440000	111740000	103460000	1.14367e+08	1.07694e+08	100880000	0.941653	0.88207	0.936725	0.727901	0.479127	0.570871
Q14624;B7ZKJ8;Q14624-3;Q14624-2;Q14624-4;H7C0L5;CON__Q3T052	sp|Q14624|ITIH4_HUMAN Inter-alpha-trypsin inhibitor heavy chain H4 OS=Homo sapiens OX=9606 GN=ITIH4 PE=1 SV=4;tr|B7ZKJ8|B7ZKJ8_HUMAN ITIH4 protein OS=Homo sapiens OX=9606 GN=ITIH4 PE=1 SV=1;sp|Q14624-3|ITIH4_HUMAN Isoform 3 of Inter-alpha-trypsin inhibitor	64007000	46917000	53871000	54510000	45688000	56669000	60461000	56177000	54321000	5.49317e+07	52289000	5.69863e+07	0.951892	1.0374	1.08983	0.681971	0.717225	0.286128
P02745	sp|P02745|C1QA_HUMAN Complement C1q subcomponent subunit A OS=Homo sapiens OX=9606 GN=C1QA PE=1 SV=2	189690000	133810000	120730000	188150000	167430000	169200000	113980000	162790000	186760000	1.48077e+08	1.74927e+08	154510000	1.18132	1.04345	0.883284	0.292365	0.841184	0.41394
A0A0J9YY99	tr|A0A0J9YY99|A0A0J9YY99_HUMAN Ig-like domain-containing protein (Fragment) OS=Homo sapiens OX=9606 PE=1 SV=1	249100000	362260000	276640000	249720000	232710000	195970000	332660000	371460000	233660000	296000000	2.26133e+08	3.12593e+08	0.763964	1.05606	1.38234	0.136547	0.771223	0.120764
A0A075B6S2;A2NJV5;A0A0A0MRZ7	sp|A0A075B6S2|KVD29_HUMAN Immunoglobulin kappa variable 2D-29 OS=Homo sapiens OX=9606 GN=IGKV2D-29 PE=3 SV=1;sp|A2NJV5|KV229_HUMAN Immunoglobulin kappa variable 2-29 OS=Homo sapiens OX=9606 GN=IGKV2-29 PE=3 SV=2;sp|A0A0A0MRZ7|KVD26_HUMAN Immunoglobulin kap	365130000	617950000	513530000	131960000	442950000	362990000	368340000	0	466770000	498870000	3.12633e+08	278370000	0.626683	0.558001	0.890404	0.191534	0.239928	0.850036
P25311;C9JEV0;H7BZJ8	sp|P25311|ZA2G_HUMAN Zinc-alpha-2-glycoprotein OS=Homo sapiens OX=9606 GN=AZGP1 PE=1 SV=2;tr|C9JEV0|C9JEV0_HUMAN Zinc-alpha-2-glycoprotein OS=Homo sapiens OX=9606 GN=AZGP1 PE=1 SV=1	64975000	65309000	71363000	65625000	62081000	68093000	55790000	65752000	68705000	6.72157e+07	6.52663e+07	6.34157e+07	0.970999	0.943466	0.971644	0.511989	0.438816	0.687665
P06312	sp|P06312|KV401_HUMAN Immunoglobulin kappa variable 4-1 OS=Homo sapiens OX=9606 GN=IGKV4-1 PE=1 SV=1	281910000	201360000	255380000	256110000	252710000	205540000	208310000	317150000	229230000	2.46217e+08	238120000	2.51563e+08	0.967116	1.02172	1.05646	0.792377	0.902325	0.735584
A0A0H2XHX6;D6RFW3;F8W8H5;Q969Q5	tr|A0A0H2XHX6|A0A0H2XHX6_STAA3 Glyceraldehyde-3-phosphate dehydrogenase OS=Staphylococcus aureus (strain USA300) OX=367830 GN=gap PE=3 SV=1	41186000	135460000	119850000	230400000	190690000	97405000	8337000	1263700	3491900	98832000	1.72832e+08	4364200	1.74874	0.0441578	0.0252512	0.205797	0.0319781	0.0129708
P00734;E9PIT3;C9JV37;CON__P00735	sp|P00734|THRB_HUMAN Prothrombin OS=Homo sapiens OX=9606 GN=F2 PE=1 SV=2;tr|E9PIT3|E9PIT3_HUMAN Coagulation factor II OS=Homo sapiens OX=9606 GN=F2 PE=1 SV=1	68921000	36535000	56696000	89634000	72889000	75017000	60259000	62444000	53008000	5.40507e+07	79180000	5.85703e+07	1.46492	1.08362	0.739711	0.0807221	0.670579	0.0262216
Q5T985;P19823;Q5T987;CON__Q9TRI1	tr|Q5T985|Q5T985_HUMAN Inter-alpha-trypsin inhibitor heavy chain H2 OS=Homo sapiens OX=9606 GN=ITIH2 PE=1 SV=1;sp|P19823|ITIH2_HUMAN Inter-alpha-trypsin inhibitor heavy chain H2 OS=Homo sapiens OX=9606 GN=ITIH2 PE=1 SV=2	42898000	28034000	36368000	50071000	36577000	46086000	36173000	45031000	38150000	3.57667e+07	4.42447e+07	3.97847e+07	1.23704	1.11234	0.899197	0.222524	0.472449	0.407138
A0A0G2JMB2	tr|A0A0G2JMB2|A0A0G2JMB2_HUMAN Immunoglobulin heavy constant alpha 2 (Fragment) OS=Homo sapiens OX=9606 GN=IGHA2 PE=1 SV=1	229530000	165050000	202040000	192070000	174880000	144260000	185190000	187480000	124130000	1.98873e+08	1.70403e+08	165600000	0.856844	0.832691	0.971812	0.289436	0.299192	0.857096
P68871;A0A2R8Y7R2;F8W6P5;A0A0J9YWK4	sp|P68871|HBB_HUMAN Hemoglobin subunit beta OS=Homo sapiens OX=9606 GN=HBB PE=1 SV=2;tr|A0A2R8Y7R2|A0A2R8Y7R2_HUMAN Hemoglobin subunit beta OS=Homo sapiens OX=9606 GN=HBB PE=1 SV=1;tr|F8W6P5|F8W6P5_HUMAN Hemoglobin subunit beta (Fragment) OS=Homo sapiens O	139160000	101480000	106150000	100890000	87935000	111410000	112750000	108390000	93397000	1.15597e+08	1.00078e+08	1.04846e+08	0.865754	0.906996	1.04764	0.319519	0.461964	0.623189
A0A0H2XHZ5	tr|A0A0H2XHZ5|A0A0H2XHZ5_STAA3 Fructose-1,6-bisphosphate aldolase OS=Staphylococcus aureus (strain USA300) OX=367830 GN=fba PE=3 SV=1	38963000	89660000	85907000	124010000	88786000	42422000	2610700	0	0	71510000	8.50727e+07	870233	1.18966	0.0121694	0.0102293	0.661242	0.012398	0.0235515
P19652	sp|P19652|A1AG2_HUMAN Alpha-1-acid glycoprotein 2 OS=Homo sapiens OX=9606 GN=ORM2 PE=1 SV=2	146880000	95979000	153750000	165640000	117360000	100870000	141210000	127730000	116290000	132203000	1.27957e+08	128410000	0.96788	0.971309	1.00354	0.881077	0.855923	0.983596
P10643;CON__Q29RQ1;B4DLR2;A0A0D9SEN1;Q12884	sp|P10643|CO7_HUMAN Complement component C7 OS=Homo sapiens OX=9606 GN=C7 PE=1 SV=2	33987000	21485000	23471000	15376000	14308000	20366000	33028000	32484000	38426000	2.63143e+07	1.66833e+07	34646000	0.634002	1.31662	2.07668	0.0888931	0.125868	0.00251187
Q2FIG2	sp|Q2FIG2|Y816_STAA3 UPF0337 protein SAUSA300_0816 OS=Staphylococcus aureus (strain USA300) OX=367830 GN=SAUSA300_0816 PE=3 SV=1	0	170880000	22016000	0	0	5586900	9861800	8216000	4905300	6.42987e+07	1862300	7.66103e+06	0.0289633	0.119148	4.11375	0.309599	0.350957	0.070288
A0A0B4J1X5;A0A075B7E8	sp|A0A0B4J1X5|HV374_HUMAN Immunoglobulin heavy variable 3-74 OS=Homo sapiens OX=9606 GN=IGHV3-74 PE=3 SV=1;tr|A0A075B7E8|A0A075B7E8_HUMAN Immunoglobulin heavy variable 3/OR16-13 (non-functional) (Fragment) OS=Homo sapiens OX=9606 GN=IGHV3OR16-13 PE=1 SV=1	273940000	360420000	385450000	279800000	276070000	203060000	284620000	285960000	238210000	3.39937e+08	2.52977e+08	2.69597e+08	0.744188	0.793079	1.0657	0.107256	0.132003	0.603305
P02765;C9JV77;CON__P12763	sp|P02765|FETUA_HUMAN Alpha-2-HS-glycoprotein OS=Homo sapiens OX=9606 GN=AHSG PE=1 SV=2;tr|C9JV77|C9JV77_HUMAN Alpha-2-HS-glycoprotein OS=Homo sapiens OX=9606 GN=AHSG PE=1 SV=1	110410000	67353000	92058000	99105000	68715000	87280000	85988000	110360000	79637000	8.99403e+07	8.50333e+07	91995000	0.945442	1.02284	1.08187	0.764358	0.90156	0.617551
P01624	sp|P01624|KV315_HUMAN Immunoglobulin kappa variable 3-15 OS=Homo sapiens OX=9606 GN=IGKV3-15 PE=1 SV=2	0	0	0	0	0	0	0	0	0	0	0	0	#DIV/0!	#DIV/0!	#DIV/0!	#DIV/0!	#DIV/0!	#DIV/0!
P13671;C9JC72	sp|P13671|CO6_HUMAN Complement component C6 OS=Homo sapiens OX=9606 GN=C6 PE=1 SV=3	22255000	18632000	21440000	13282000	10058000	16194000	31260000	32271000	36323000	2.07757e+07	13178000	3.32847e+07	0.6343	1.6021	2.52578	0.0218651	0.00273781	0.00102833
P04196	sp|P04196|HRG_HUMAN Histidine-rich glycoprotein OS=Homo sapiens OX=9606 GN=HRG PE=1 SV=1	36586000	25908000	33547000	79875000	61875000	75538000	27573000	27068000	23512000	3.20137e+07	7.24293e+07	26051000	2.26245	0.813746	0.359675	0.00300811	0.156556	0.00113842
Q2FIB3	sp|Q2FIB3|G6PI_STAA3 Glucose-6-phosphate isomerase OS=Staphylococcus aureus (strain USA300) OX=367830 GN=pgi PE=3 SV=1	26280000	48762000	63118000	55972000	41869000	26279000	0	0	0	4.60533e+07	4.13733e+07	0	0.898379	0	0	0.750324	0.012686	0.00849357
P02743	sp|P02743|SAMP_HUMAN Serum amyloid P-component OS=Homo sapiens OX=9606 GN=APCS PE=1 SV=2	79684000	88048000	78249000	91295000	78115000	79325000	48206000	63918000	63498000	8.19937e+07	8.29117e+07	5.85407e+07	1.0112	0.713966	0.706061	0.868419	0.017452	0.0216347
P01780	sp|P01780|HV307_HUMAN Immunoglobulin heavy variable 3-7 OS=Homo sapiens OX=9606 GN=IGHV3-7 PE=1 SV=2	133730000	180570000	148840000	139410000	134630000	126790000	191000000	163120000	107010000	154380000	133610000	153710000	0.865462	0.99566	1.15044	0.219607	0.982242	0.465972
P04433;A0A0A0MRZ8	sp|P04433|KV311_HUMAN Immunoglobulin kappa variable 3-11 OS=Homo sapiens OX=9606 GN=IGKV3-11 PE=1 SV=1;sp|A0A0A0MRZ8|KVD11_HUMAN Immunoglobulin kappa variable 3D-11 OS=Homo sapiens OX=9606 GN=IGKV3D-11 PE=3 SV=6	182930000	213500000	159510000	122310000	106860000	108320000	168580000	183890000	118960000	1.85313e+08	1.12497e+08	1.57143e+08	0.607062	0.847987	1.39687	0.0113063	0.323984	0.0916682
P69905;A0A2R8Y7C0;G3V1N2;P02008	sp|P69905|HBA_HUMAN Hemoglobin subunit alpha OS=Homo sapiens OX=9606 GN=HBA1 PE=1 SV=2;tr|A0A2R8Y7C0|A0A2R8Y7C0_HUMAN Hemoglobin subunit alpha (Fragment) OS=Homo sapiens OX=9606 GN=HBA2 PE=1 SV=1;tr|G3V1N2|G3V1N2_HUMAN Alpha-globin OS=Homo sapiens OX=9606	104160000	99454000	96907000	92213000	82256000	113780000	90455000	106600000	90459000	1.00174e+08	96083000	95838000	0.959164	0.956718	0.99745	0.690252	0.495261	0.982905
P07358	sp|P07358|CO8B_HUMAN Complement component C8 beta chain OS=Homo sapiens OX=9606 GN=C8B PE=1 SV=3	20449000	12889000	18198000	14590000	11379000	15361000	18944000	23409000	29021000	1.71787e+07	1.37767e+07	2.37913e+07	0.801964	1.38493	1.72693	0.253262	0.146524	0.033883
P00739-2;P00739;A0A0A0MRD9	sp|P00739-2|HPTR_HUMAN Isoform 2 of Haptoglobin-related protein OS=Homo sapiens OX=9606 GN=HPR;sp|P00739|HPTR_HUMAN Haptoglobin-related protein OS=Homo sapiens OX=9606 GN=HPR PE=2 SV=2;tr|A0A0A0MRD9|A0A0A0MRD9_HUMAN Haptoglobin-related protein OS=Homo sapi	67038000	60534000	68555000	62602000	49762000	56635000	53002000	67207000	60020000	6.53757e+07	56333000	6.00763e+07	0.861681	0.91894	1.06645	0.112024	0.329933	0.535566
P19827;P19827-2;F8WAS2;P19827-3;H7C0N0;CON__Q0VCM5;H7C5I0	sp|P19827|ITIH1_HUMAN Inter-alpha-trypsin inhibitor heavy chain H1 OS=Homo sapiens OX=9606 GN=ITIH1 PE=1 SV=3;sp|P19827-2|ITIH1_HUMAN Isoform 2 of Inter-alpha-trypsin inhibitor heavy chain H1 OS=Homo sapiens OX=9606 GN=ITIH1	62561000	33772000	40153000	44570000	33257000	43063000	42405000	48846000	44391000	4.54953e+07	4.02967e+07	45214000	0.885732	0.993816	1.12203	0.610501	0.976389	0.288953
A0A0B4J1V0	sp|A0A0B4J1V0|HV315_HUMAN Immunoglobulin heavy variable 3-15 OS=Homo sapiens OX=9606 GN=IGHV3-15 PE=3 SV=1	229660000	261600000	201790000	167310000	156230000	148230000	188070000	232490000	168670000	2.31017e+08	1.57257e+08	196410000	0.680716	0.850198	1.24898	0.0152793	0.247819	0.117554
A0A7P0TBH1;A0A7P0T8D1;P01019;A0A7P0TA52;A0A7P0TAP4;A0A7P0Z441;A0A7P0T9S6	tr|A0A7P0TBH1|A0A7P0TBH1_HUMAN Angiotensinogen OS=Homo sapiens OX=9606 GN=AGT PE=1 SV=1;tr|A0A7P0T8D1|A0A7P0T8D1_HUMAN Angiotensinogen OS=Homo sapiens OX=9606 GN=AGT PE=1 SV=1;sp|P01019|ANGT_HUMAN Angiotensinogen OS=Homo sapiens OX=9606 GN=AGT PE=1 SV=2;tr	63261000	26175000	42846000	45621000	34930000	40007000	61033000	47369000	39647000	44094000	40186000	4.93497e+07	0.911371	1.11919	1.22803	0.743857	0.693791	0.259103
P07360;A0A3B3ITK5	sp|P07360|CO8G_HUMAN Complement component C8 gamma chain OS=Homo sapiens OX=9606 GN=C8G PE=1 SV=3	22313000	18283000	22637000	18920000	15405000	18806000	27052000	26367000	32077000	2.10777e+07	1.77103e+07	2.84987e+07	0.840242	1.35208	1.60915	0.137004	0.0312617	0.00724837
P07357	sp|P07357|CO8A_HUMAN Complement component C8 alpha chain OS=Homo sapiens OX=9606 GN=C8A PE=1 SV=2	23948000	18406000	19231000	14078000	12547000	17150000	19499000	25601000	32501000	2.05283e+07	1.45917e+07	25867000	0.710806	1.26006	1.77272	0.0537389	0.266084	0.0476147
P08697;A0A0G2JPA8;P08697-2;C9JMH6;A0A0J9YY65;C9JPV4;A0A0J9YWQ3;CON__P28800	sp|P08697|A2AP_HUMAN Alpha-2-antiplasmin OS=Homo sapiens OX=9606 GN=SERPINF2 PE=1 SV=3;tr|A0A0G2JPA8|A0A0G2JPA8_HUMAN Alpha-2-antiplasmin OS=Homo sapiens OX=9606 GN=SERPINF2 PE=1 SV=1;sp|P08697-2|A2AP_HUMAN Isoform 2 of Alpha-2-antiplasmin OS=Homo sapiens	28319000	22140000	30909000	29622000	24775000	28980000	35021000	33148000	27312000	2.71227e+07	2.77923e+07	31827000	1.02469	1.17345	1.14517	0.834981	0.248536	0.219601
P05160;A0A3B3IS66;CON__Q2TBQ1	sp|P05160|F13B_HUMAN Coagulation factor XIII B chain OS=Homo sapiens OX=9606 GN=F13B PE=1 SV=3	2239100	792100	2149800	2081400	1242300	2393400	1710000	2368600	1913400	1727000	1905700	1.99733e+06	1.10347	1.15653	1.04808	0.773676	0.622163	0.827947
Q03591;B1AKG0	sp|Q03591|FHR1_HUMAN Complement factor H-related protein 1 OS=Homo sapiens OX=9606 GN=CFHR1 PE=1 SV=2;tr|B1AKG0|B1AKG0_HUMAN Complement factor H-related protein 1 OS=Homo sapiens OX=9606 GN=CFHR1 PE=1 SV=1	76986000	72237000	71304000	111330000	99410000	95527000	27660000	50251000	47130000	73509000	102089000	4.16803e+07	1.3888	0.56701	0.408274	0.00487264	0.0119683	0.00208767
O43866	sp|O43866|CD5L_HUMAN CD5 antigen-like OS=Homo sapiens OX=9606 GN=CD5L PE=1 SV=1	31881000	40886000	30182000	20681000	19254000	20209000	22970000	31854000	21532000	3.43163e+07	20048000	25452000	0.584212	0.741688	1.26955	0.013031	0.128156	0.172207
P0C0L4;P0C0L4-2	sp|P0C0L4|CO4A_HUMAN Complement C4-A OS=Homo sapiens OX=9606 GN=C4A PE=1 SV=2;sp|P0C0L4-2|CO4A_HUMAN Isoform 2 of Complement C4-A OS=Homo sapiens OX=9606 GN=C4A	140380000	69723000	97420000	111760000	96460000	95022000	92412000	99892000	100070000	1.02508e+08	1.01081e+08	97458000	0.986079	0.950739	0.964161	0.949662	0.819353	0.573685
Q5VY30;P02753	tr|Q5VY30|Q5VY30_HUMAN Retinol-binding protein OS=Homo sapiens OX=9606 GN=RBP4 PE=1 SV=2;sp|P02753|RET4_HUMAN Retinol-binding protein 4 OS=Homo sapiens OX=9606 GN=RBP4 PE=1 SV=3	71455000	49884000	56573000	51588000	42690000	48506000	52632000	43582000	45433000	59304000	4.75947e+07	4.72157e+07	0.802554	0.796163	0.992037	0.164367	0.156821	0.925314
P05546;CON__ENSEMBL:ENSBTAP00000018574	sp|P05546|HEP2_HUMAN Heparin cofactor 2 OS=Homo sapiens OX=9606 GN=SERPIND1 PE=1 SV=3	34046000	22750000	30936000	33726000	28150000	30803000	30846000	32403000	33140000	29244000	30893000	3.21297e+07	1.05639	1.09868	1.04003	0.681582	0.44827	0.517971
P80748	sp|P80748|LV321_HUMAN Immunoglobulin lambda variable 3-21 OS=Homo sapiens OX=9606 GN=IGLV3-21 PE=1 SV=2	211600000	114230000	164710000	156370000	127150000	126890000	203350000	229940000	150420000	1.63513e+08	1.36803e+08	194570000	0.836649	1.18993	1.42226	0.420302	0.443475	0.0847895
K7ERI9;P02654;K7EJI9;K7ELM9;K7EPF9;K7EKP1	tr|K7ERI9|K7ERI9_HUMAN Apolipoprotein C-I (Fragment) OS=Homo sapiens OX=9606 GN=APOC1 PE=1 SV=1;sp|P02654|APOC1_HUMAN Apolipoprotein C-I OS=Homo sapiens OX=9606 GN=APOC1 PE=1 SV=1;tr|K7EJI9|K7EJI9_HUMAN Apolipoprotein C-I OS=Homo sapiens OX=9606 GN=APOC1 P	45297000	54405000	41571000	45420000	34034000	56247000	23477000	35536000	25989000	47091000	4.52337e+07	28334000	0.960559	0.601686	0.626392	0.815653	0.0239434	0.0841656
P27918;E9PAQ1;C9J7V5	sp|P27918|PROP_HUMAN Properdin OS=Homo sapiens OX=9606 GN=CFP PE=1 SV=2;tr|E9PAQ1|E9PAQ1_HUMAN Properdin OS=Homo sapiens OX=9606 GN=CFP PE=1 SV=1	53002000	67054000	57603000	21799000	13830000	34614000	61363000	89268000	85944000	5.92197e+07	2.34143e+07	7.88583e+07	0.395381	1.33162	3.36795	0.00814052	0.113541	0.0065579
P43652;CON__REFSEQ:XP_585019	sp|P43652|AFAM_HUMAN Afamin OS=Homo sapiens OX=9606 GN=AFM PE=1 SV=1	46199000	31854000	40102000	40073000	32684000	43046000	53573000	40253000	39970000	39385000	38601000	4.45987e+07	0.980094	1.13238	1.15538	0.886886	0.442062	0.332378
P01591;D6RD17;D6RHJ6;C9JA05	sp|P01591|IGJ_HUMAN Immunoglobulin J chain OS=Homo sapiens OX=9606 GN=JCHAIN PE=1 SV=4;tr|D6RD17|D6RD17_HUMAN Immunoglobulin J chain (Fragment) OS=Homo sapiens OX=9606 GN=JCHAIN PE=1 SV=8;tr|D6RHJ6|D6RHJ6_HUMAN Immunoglobulin J chain (Fragment) OS=Homo sap	95723000	92642000	82866000	59084000	52494000	53812000	53820000	79671000	53587000	9.04103e+07	55130000	6.23593e+07	0.609775	0.689737	1.13113	0.00127577	0.0416501	0.461602
P08519;A0A087WWY0;Q16609	sp|P08519|APOA_HUMAN Apolipoprotein(a) OS=Homo sapiens OX=9606 GN=LPA PE=1 SV=2	3256700	9407100	3934800	3324600	1365100	10029000	4665200	4170300	2579000	5.53287e+06	4.90623e+06	3.80483e+06	0.886743	0.687678	0.77551	0.857224	0.44593	0.703967
P23142-4;B1AHL2;P23142-2;P23142-3;B1AHM7;H7C1M6;B1AHM9;B1AHM8;B1AHN3;B1AHM6	sp|P23142-4|FBLN1_HUMAN Isoform C of Fibulin-1 OS=Homo sapiens OX=9606 GN=FBLN1;tr|B1AHL2|B1AHL2_HUMAN Fibulin-1 OS=Homo sapiens OX=9606 GN=FBLN1 PE=1 SV=1;sp|P23142-2|FBLN1_HUMAN Isoform A of Fibulin-1 OS=Homo sapiens OX=9606 GN=FBLN1;sp|P23142-3|FBLN1_HU	13460000	11740000	9090500	135540000	119690000	95876000	1472400	1666800	3033400	1.14302e+07	1.17035e+08	2.05753e+06	10.2392	0.180009	0.0175804	0.00080648	0.00233968	0.00056949
P02760;S4R3Y4;S4R471	sp|P02760|AMBP_HUMAN Protein AMBP OS=Homo sapiens OX=9606 GN=AMBP PE=1 SV=1;tr|S4R3Y4|S4R3Y4_HUMAN Protein AMBP OS=Homo sapiens OX=9606 GN=AMBP PE=1 SV=1;tr|S4R471|S4R471_HUMAN Protein AMBP (Fragment) OS=Homo sapiens OX=9606 GN=AMBP PE=1 SV=1	60551000	37627000	44307000	55290000	41366000	45050000	40949000	41611000	34801000	47495000	4.72353e+07	3.91203e+07	0.994533	0.823673	0.828201	0.975601	0.306132	0.159032
P01700	sp|P01700|LV147_HUMAN Immunoglobulin lambda variable 1-47 OS=Homo sapiens OX=9606 GN=IGLV1-47 PE=1 SV=2	124180000	180360000	117580000	117930000	130420000	98228000	139640000	132740000	97513000	1.40707e+08	115526000	1.23298e+08	0.821041	0.876275	1.06727	0.316452	0.505202	0.653784
C9JF17;P05090;C9JX71;F8WBT9	tr|C9JF17|C9JF17_HUMAN Apolipoprotein D (Fragment) OS=Homo sapiens OX=9606 GN=APOD PE=1 SV=1;sp|P05090|APOD_HUMAN Apolipoprotein D OS=Homo sapiens OX=9606 GN=APOD PE=1 SV=1	46239000	65610000	60640000	59560000	50460000	72374000	32410000	64784000	60364000	5.74963e+07	60798000	5.25193e+07	1.05742	0.913438	0.863833	0.7209	0.691999	0.527013
P27169;F8WF42	sp|P27169|PON1_HUMAN Serum paraoxonase/arylesterase 1 OS=Homo sapiens OX=9606 GN=PON1 PE=1 SV=3	53386000	29541000	43828000	40441000	32221000	41020000	55941000	47088000	40813000	4.22517e+07	37894000	4.79473e+07	0.896864	1.1348	1.2653	0.591842	0.5256	0.126824
Q2FGH0	sp|Q2FGH0|SODM1_STAA3 Superoxide dismutase [Mn/Fe] 1 OS=Staphylococcus aureus (strain USA300) OX=367830 GN=sodA PE=3 SV=1	26585000	49166000	58644000	74801000	55689000	28318000	0	0	0	4.47983e+07	52936000	0	1.18165	0	0	0.647796	0.00923117	0.0171837
Q96PD5;Q96PD5-2;M0R2W8;CON__ENSEMBL:ENSBTAP00000016285;M0QYW3	sp|Q96PD5|PGRP2_HUMAN N-acetylmuramoyl-L-alanine amidase OS=Homo sapiens OX=9606 GN=PGLYRP2 PE=1 SV=1;sp|Q96PD5-2|PGRP2_HUMAN Isoform 2 of N-acetylmuramoyl-L-alanine amidase OS=Homo sapiens OX=9606 GN=PGLYRP2	30834000	19717000	23661000	24773000	20842000	25073000	27043000	23923000	23941000	2.47373e+07	2.35627e+07	24969000	0.952514	1.00937	1.05968	0.755886	0.949174	0.457701
A0A0B4J1U7	sp|A0A0B4J1U7|HV601_HUMAN Immunoglobulin heavy variable 6-1 OS=Homo sapiens OX=9606 GN=IGHV6-1 PE=3 SV=1	0	0	119740000	0	108490000	0	83728000	0	0	3.99133e+07	3.61633e+07	2.79093e+07	0.906046	0.699248	0.771758	0.947834	0.817449	0.865397
Q96Q89-4;Q96Q89-3;Q96Q89;Q96Q89-2	sp|Q96Q89-4|KI20B_HUMAN Isoform 4 of Kinesin-like protein KIF20B OS=Homo sapiens OX=9606 GN=KIF20B;sp|Q96Q89-3|KI20B_HUMAN Isoform 3 of Kinesin-like protein KIF20B OS=Homo sapiens OX=9606 GN=KIF20B;sp|Q96Q89|KI20B_HUMAN Kinesin-like protein KIF20B OS=Homo	0	0	0	0	0	0	0	0	0	0	0	0	#DIV/0!	#DIV/0!	#DIV/0!	#DIV/0!	#DIV/0!	#DIV/0!
P06331;P0DP06;A0A0C4DH41;P01825;P01824;A0A0J9YWU9	sp|P06331|HV434_HUMAN Immunoglobulin heavy variable 4-34 OS=Homo sapiens OX=9606 GN=IGHV4-34 PE=1 SV=2;sp|P0DP06|HVD34_HUMAN Immunoglobulin heavy variable 4-30-4 OS=Homo sapiens OX=9606 GN=IGHV4-30-4 PE=3 SV=1;sp|A0A0C4DH41|HV461_HUMAN Immunoglobulin heavy	44674000	81769000	68822000	46064000	64853000	58560000	46288000	71686000	58938000	6.50883e+07	5.64923e+07	5.89707e+07	0.867933	0.90601	1.04387	0.519664	0.665072	0.800505
P02750	sp|P02750|A2GL_HUMAN Leucine-rich alpha-2-glycoprotein OS=Homo sapiens OX=9606 GN=LRG1 PE=1 SV=2	27319000	14941000	18902000	18938000	16315000	18176000	27405000	19734000	17569000	2.03873e+07	1.78097e+07	2.15693e+07	0.873565	1.05798	1.2111	0.527727	0.814375	0.289788
Q2FIL7	sp|Q2FIL7|ENO_STAA3 Enolase OS=Staphylococcus aureus (strain USA300) OX=367830 GN=eno PE=3 SV=1	3717500	56302000	50305000	99509000	83091000	62909000	1877000	0	0	3.67748e+07	8.18363e+07	625667	2.22534	0.0170134	0.00764534	0.0841337	0.0954228	0.0015615
B0YIW2;P02656	tr|B0YIW2|B0YIW2_HUMAN Apolipoprotein C-III OS=Homo sapiens OX=9606 GN=APOC3 PE=1 SV=1;sp|P02656|APOC3_HUMAN Apolipoprotein C-III OS=Homo sapiens OX=9606 GN=APOC3 PE=1 SV=1	96685000	57989000	56115000	78414000	62835000	103680000	71975000	73732000	45970000	70263000	81643000	6.38923e+07	1.16196	0.909331	0.782582	0.55716	0.710517	0.299556
Q2FFA2	sp|Q2FFA2|LUKL2_STAA3 Uncharacterized leukocidin-like protein 2 OS=Staphylococcus aureus (strain USA300) OX=367830 GN=SAUSA300_1975 PE=3 SV=1	18143000	73087000	14064000	19213000	20482000	20408000	0	0	2285600	35098000	2.00343e+07	761867	0.570811	0.0217068	0.0380281	0.47302	0.145766	2.41088e-05
Q2FEV0	sp|Q2FEV0|ASP23_STAA3 Alkaline shock protein 23 OS=Staphylococcus aureus (strain USA300) OX=367830 GN=asp23 PE=3 SV=1	11723000	52936000	29028000	18789000	19454000	15276000	0	0	0	31229000	1.78397e+07	0	0.571253	0	0	0.327662	0.0591863	0.00016146
P01602	sp|P01602|KV105_HUMAN Immunoglobulin kappa variable 1-5 OS=Homo sapiens OX=9606 GN=IGKV1-5 PE=1 SV=2	111050000	79296000	78966000	58887000	57578000	71289000	176400000	78435000	68547000	8.97707e+07	6.25847e+07	107794000	0.697162	1.20077	1.72237	0.0773593	0.643168	0.262536
Q2FJN4	sp|Q2FJN4|AHPC_STAA3 Alkyl hydroperoxide reductase C OS=Staphylococcus aureus (strain USA300) OX=367830 GN=ahpC PE=3 SV=1	15077000	33346000	37028000	35996000	30410000	21317000	0	0	0	2.84837e+07	29241000	0	1.02659	0	0	0.929331	0.0137317	0.00239566
Q2FFK2	sp|Q2FFK2|FTN_STAA3 Bacterial non-heme ferritin OS=Staphylococcus aureus (strain USA300) OX=367830 GN=ftnA PE=3 SV=1	0	39683000	37388000	23286000	23464000	15349000	5552100	0	0	2.56903e+07	2.06997e+07	1850700	0.805738	0.0720388	0.0894072	0.723346	0.140481	0.00441272
A0A087WSY6	sp|A0A087WSY6|KVD15_HUMAN Immunoglobulin kappa variable 3D-15 OS=Homo sapiens OX=9606 GN=IGKV3D-15 PE=3 SV=6	68695000	73986000	61770000	56009000	50823000	41525000	64981000	77765000	49434000	6.81503e+07	4.94523e+07	64060000	0.725636	0.939981	1.29539	0.0275862	0.670442	0.188379
P01599	sp|P01599|KV117_HUMAN Immunoglobulin kappa variable 1-17 OS=Homo sapiens OX=9606 GN=IGKV1-17 PE=1 SV=2	31690000	38212000	31487000	33917000	33551000	35644000	15874000	24729000	20332000	3.37963e+07	3.43707e+07	2.03117e+07	1.01699	0.601002	0.590959	0.815187	0.0162425	0.00595503
A0A087WW87;P01614	sp|A0A087WW87|KV240_HUMAN Immunoglobulin kappa variable 2-40 OS=Homo sapiens OX=9606 GN=IGKV2-40 PE=3 SV=2;sp|P01614|KVD40_HUMAN Immunoglobulin kappa variable 2D-40 OS=Homo sapiens OX=9606 GN=IGKV2D-40 PE=1 SV=2	25213000	108220000	48211000	29211000	31721000	46250000	18390000	67270000	44295000	60548000	3.57273e+07	4.33183e+07	0.590066	0.715438	1.21247	0.382229	0.577943	0.641254
P01594;P01593	sp|P01594|KV133_HUMAN Immunoglobulin kappa variable 1-33 OS=Homo sapiens OX=9606 GN=IGKV1-33 PE=1 SV=2;sp|P01593|KVD33_HUMAN Immunoglobulin kappa variable 1D-33 OS=Homo sapiens OX=9606 GN=IGKV1D-33 PE=1 SV=2	130150000	0	62322000	53430000	38173000	36671000	113830000	62348000	47631000	6.41573e+07	42758000	74603000	0.666455	1.16281	1.74477	0.603056	0.818385	0.199999
A0A0C4DH72	sp|A0A0C4DH72|KV106_HUMAN Immunoglobulin kappa variable 1-6 OS=Homo sapiens OX=9606 GN=IGKV1-6 PE=3 SV=1	0	0	0	0	0	0	0	0	0	0	0	0	#DIV/0!	#DIV/0!	#DIV/0!	#DIV/0!	#DIV/0!	#DIV/0!
Q2FIL9	sp|Q2FIL9|TPIS_STAA3 Triosephosphate isomerase OS=Staphylococcus aureus (strain USA300) OX=367830 GN=tpiA PE=3 SV=1	15174000	31630000	25720000	68466000	41799000	13080000	0	0	0	2.41747e+07	41115000	0	1.70075	0	0	0.367786	0.00737014	0.0619174
Q2FHT6	sp|Q2FHT6|THIO_STAA3 Thioredoxin OS=Staphylococcus aureus (strain USA300) OX=367830 GN=trxA PE=3 SV=1	10985000	26739000	29177000	18883000	13641000	9657600	0	0	0	2.23003e+07	1.40605e+07	0	0.630508	0	0	0.260757	0.0173723	0.00624017
P08185;G3V4V7;G3V350	sp|P08185|CBG_HUMAN Corticosteroid-binding globulin OS=Homo sapiens OX=9606 GN=SERPINA6 PE=1 SV=1	24673000	13914000	22583000	23413000	20675000	23024000	22995000	20210000	22871000	20390000	2.23707e+07	2.20253e+07	1.09714	1.0802	0.984563	0.591765	0.657189	0.795654
A0A0C4DH67;A0A0C4DH69	sp|A0A0C4DH67|KV108_HUMAN Immunoglobulin kappa variable 1-8 OS=Homo sapiens OX=9606 GN=IGKV1-8 PE=3 SV=1;sp|A0A0C4DH69|KV109_HUMAN Immunoglobulin kappa variable 1-9 OS=Homo sapiens OX=9606 GN=IGKV1-9 PE=3 SV=1	29755000	40395000	46833000	45215000	37053000	37720000	37728000	48385000	31718000	3.89943e+07	39996000	39277000	1.02569	1.00725	0.982023	0.867322	0.969583	0.902851
Q2FJ31	sp|Q2FJ31|ADH_STAA3 Alcohol dehydrogenase OS=Staphylococcus aureus (strain USA300) OX=367830 GN=adh PE=3 SV=1	11143000	29961000	25015000	167720000	117590000	68246000	0	0	0	2.20397e+07	117852000	0	5.34727	0	0	0.0306686	0.0173487	0.0148038
P01701	sp|P01701|LV151_HUMAN Immunoglobulin lambda variable 1-51 OS=Homo sapiens OX=9606 GN=IGLV1-51 PE=1 SV=2	40143000	65405000	45999000	42645000	33081000	39438000	37353000	53312000	40252000	5.05157e+07	38388000	43639000	0.759923	0.863871	1.13679	0.210275	0.490827	0.405752
A0A3B3ISJ1;A0A0S2Z4L3;P07225;G5E9F8;A0A3B3IRK9;A0A3B3IUA6;C9K0R0;CON__P07224	tr|A0A3B3ISJ1|A0A3B3ISJ1_HUMAN Vitamin K-dependent protein S OS=Homo sapiens OX=9606 GN=PROS1 PE=1 SV=1;tr|A0A0S2Z4L3|A0A0S2Z4L3_HUMAN Vitamin K-dependent protein S (Fragment) OS=Homo sapiens OX=9606 GN=PROS1 PE=1 SV=1;sp|P07225|PROS_HUMAN Vitamin K-depend	22109000	17036000	19841000	18472000	15679000	18746000	22879000	18772000	19853000	19662000	1.76323e+07	2.05013e+07	0.896772	1.04269	1.16271	0.314072	0.683649	0.142018
Q2FJ89	sp|Q2FJ89|HCHA_STAA3 Protein/nucleic acid deglycase HchA OS=Staphylococcus aureus (strain USA300) OX=367830 GN=hchA PE=3 SV=1	9257700	23847000	24557000	17156000	15698000	5271500	0	0	0	1.92206e+07	12708500	0	0.661193	0	0	0.355166	0.0182219	0.0273791
P51884;CON__Q05443	sp|P51884|LUM_HUMAN Lumican OS=Homo sapiens OX=9606 GN=LUM PE=1 SV=2	24813000	14339000	18403000	19088000	14787000	18528000	20503000	20356000	17598000	19185000	1.74677e+07	1.94857e+07	0.910486	1.01567	1.11553	0.633673	0.92948	0.287892
A0A075B7B8	tr|A0A075B7B8|A0A075B7B8_HUMAN Immunoglobulin heavy variable 3/OR16-12 (non-functional) (Fragment) OS=Homo sapiens OX=9606 GN=IGHV3OR16-12 PE=1 SV=1	119580000	0	0	0	0	0	0	146630000	0	39860000	0	4.88767e+07	0	1.22621	#DIV/0!	0.373901	0.893231	0.373901
A0A0A0MS15	sp|A0A0A0MS15|HV349_HUMAN Immunoglobulin heavy variable 3-49 OS=Homo sapiens OX=9606 GN=IGHV3-49 PE=3 SV=1	54821000	54845000	58555000	46242000	41065000	40641000	68092000	65252000	47896000	5.60737e+07	4.26493e+07	6.04133e+07	0.760595	1.07739	1.41651	0.00356843	0.536909	0.0537417
Q2FJ92	sp|Q2FJ92|EFTU_STAA3 Elongation factor Tu OS=Staphylococcus aureus (strain USA300) OX=367830 GN=tuf PE=3 SV=1	0	52834000	4775000	34806000	25558000	29454000	14942000	0	0	19203000	2.99393e+07	4.98067e+06	1.5591	0.259369	0.166359	0.563802	0.464161	0.0115773
A0A0H2XF50	tr|A0A0H2XF50|A0A0H2XF50_STAA3 DNA-binding protein HU OS=Staphylococcus aureus (strain USA300) OX=367830 GN=hup PE=3 SV=1	0	52572000	3894700	20594000	16148000	14766000	0	0	0	1.88222e+07	1.71693e+07	0	0.912184	0	0	0.927236	0.328108	0.00061608
A0A0C4DH31	sp|A0A0C4DH31|HV118_HUMAN Immunoglobulin heavy variable 1-18 OS=Homo sapiens OX=9606 GN=IGHV1-18 PE=3 SV=1	0	69754000	65969000	0	0	0	58681000	45092000	0	45241000	0	34591000	0	0.764594	#DIV/0!	0.116426	0.72997	0.122892
P36955;I3L4F9;I3L107;I3L4Z0;I3L4N7;CON__Q95121;I3L2R7;I3L3Z3;I3L425;I3L1U4	sp|P36955|PEDF_HUMAN Pigment epithelium-derived factor OS=Homo sapiens OX=9606 GN=SERPINF1 PE=1 SV=4	24924000	7676200	13090000	13667000	10704000	15496000	17945000	13695000	12849000	1.52301e+07	13289000	1.48297e+07	0.87255	0.97371	1.11594	0.731807	0.943737	0.50499
A0A286YEY5;P01877	tr|A0A286YEY5|A0A286YEY5_HUMAN Immunoglobulin heavy constant alpha 2 (Fragment) OS=Homo sapiens OX=9606 GN=IGHA2 PE=1 SV=1;sp|P01877|IGHA2_HUMAN Immunoglobulin heavy constant alpha 2 OS=Homo sapiens OX=9606 GN=IGHA2 PE=1 SV=4	43448000	58232000	67026000	56618000	57781000	58304000	36745000	51129000	55907000	5.62353e+07	5.75677e+07	47927000	1.02369	0.852258	0.832533	0.856238	0.406813	0.170662
A0A0B4J2H0	sp|A0A0B4J2H0|HV69D_HUMAN Immunoglobulin heavy variable 1-69D OS=Homo sapiens OX=9606 GN=IGHV1-69D PE=1 SV=1	39695000	60335000	66446000	41790000	52569000	50112000	62896000	65433000	53052000	55492000	48157000	6.04603e+07	0.867819	1.08953	1.25548	0.447869	0.60764	0.0692545
A0A0A0MS09;P01880;P01880-2	tr|A0A0A0MS09|A0A0A0MS09_HUMAN Immunoglobulin heavy constant delta (Fragment) OS=Homo sapiens OX=9606 GN=IGHD PE=1 SV=1;sp|P01880|IGHD_HUMAN Immunoglobulin heavy constant delta OS=Homo sapiens OX=9606 GN=IGHD PE=1 SV=3;sp|P01880-2|IGHD_HUMAN Isoform 2 of I	6870600	4653300	8472000	4419200	4638300	0	0	0	0	6665300	3.01917e+06	0	0.452968	0	0	0.123445	0.00383469	0.116349
Q2WGJ9	sp|Q2WGJ9|FR1L6_HUMAN Fer-1-like protein 6 OS=Homo sapiens OX=9606 GN=FER1L6 PE=2 SV=2	0	0	0	0	0	0	0	0	0	0	0	0	#DIV/0!	#DIV/0!	#DIV/0!	#DIV/0!	#DIV/0!	#DIV/0!
P35858;P35858-2	sp|P35858|ALS_HUMAN Insulin-like growth factor-binding protein complex acid labile subunit OS=Homo sapiens OX=9606 GN=IGFALS PE=1 SV=1;sp|P35858-2|ALS_HUMAN Isoform 2 of Insulin-like growth factor-binding protein complex acid labile subunit OS=Homo sapiens	15571000	4605900	9114100	9321400	6757500	8746300	13095000	7789700	7900800	9.76367e+06	8.27507e+06	9.59517e+06	0.847537	0.982742	1.15953	0.673055	0.965216	0.528474
A0A0H2XIH9	tr|A0A0H2XIH9|A0A0H2XIH9_STAA3 Fibrinogen-binding protein OS=Staphylococcus aureus (strain USA300) OX=367830 GN=efb PE=4 SV=1	21321000	20157000	12591000	71259000	62320000	67288000	3911300	7779500	7269900	18023000	6.69557e+07	6.32023e+06	3.71501	0.350676	0.0943943	0.000202261	0.0174057	2.91139e-05
P00748	sp|P00748|FA12_HUMAN Coagulation factor XII OS=Homo sapiens OX=9606 GN=F12 PE=1 SV=3	13547000	5433800	11783000	12256000	8835500	13695000	16351000	10649000	13587000	10254600	11595500	13529000	1.13076	1.31931	1.16675	0.662963	0.33112	0.426776
A0A0H2XHC4	tr|A0A0H2XHC4|A0A0H2XHC4_STAA3 2,3-bisphosphoglycerate-independent phosphoglycerate mutase OS=Staphylococcus aureus (strain USA300) OX=367830 GN=gpmI PE=3 SV=1	9044900	16459000	26369000	37242000	31082000	13242000	0	0	0	1.7291e+07	2.71887e+07	0	1.57242	0	0	0.322342	0.02616	0.0194687
Q2FDT8	sp|Q2FDT8|ISAA_STAA3 Probable transglycosylase IsaA OS=Staphylococcus aureus (strain USA300) OX=367830 GN=isaA PE=3 SV=1	24347000	9567000	16141000	46495000	33473000	32303000	18040000	11984000	23138000	16685000	3.74237e+07	1.77207e+07	2.24295	1.06207	0.473515	0.0293138	0.856056	0.0241383
H0YAC1;P03952;E9PBC5;C9JCT1;C9J075	tr|H0YAC1|H0YAC1_HUMAN Plasma kallikrein (Fragment) OS=Homo sapiens OX=9606 GN=KLKB1 PE=1 SV=1;sp|P03952|KLKB1_HUMAN Plasma kallikrein OS=Homo sapiens OX=9606 GN=KLKB1 PE=1 SV=1;tr|E9PBC5|E9PBC5_HUMAN Plasma kallikrein OS=Homo sapiens OX=9606 GN=KLKB1 PE=1	19445000	12346000	15351000	15335000	12131000	15233000	12841000	16095000	14497000	15714000	14233000	1.44777e+07	0.905753	0.921323	1.01719	0.556399	0.613682	0.870663
A0A075B6I9	sp|A0A075B6I9|LV746_HUMAN Immunoglobulin lambda variable 7-46 OS=Homo sapiens OX=9606 GN=IGLV7-46 PE=3 SV=4	0	71824000	87585000	0	59701000	89766000	42062000	0	0	5.31363e+07	4.98223e+07	1.40207e+07	0.937632	0.263862	0.281413	0.934205	0.267394	0.296904
A0A075B6K4	sp|A0A075B6K4|LV310_HUMAN Immunoglobulin lambda variable 3-10 OS=Homo sapiens OX=9606 GN=IGLV3-10 PE=3 SV=2	35828000	48906000	40076000	42005000	38623000	29872000	40730000	48309000	24016000	4.16033e+07	3.68333e+07	37685000	0.885346	0.905817	1.02312	0.417593	0.655578	0.920692
Q2FGW1	sp|Q2FGW1|EBPS_STAA3 Elastin-binding protein EbpS OS=Staphylococcus aureus (strain USA300) OX=367830 GN=ebpS PE=3 SV=3	8798000	15608000	25633000	16895000	17787000	14397000	0	0	0	1.66797e+07	1.63597e+07	0	0.980815	0	0	0.951978	0.026991	8.65169e-05
A0A0H2XH45	tr|A0A0H2XH45|A0A0H2XH45_STAA3 Putative lipoprotein OS=Staphylococcus aureus (strain USA300) OX=367830 GN=SAUSA300_0693 PE=4 SV=1	8760000	20078000	16784000	241120000	342530000	303260000	0	0	680350	1.52073e+07	2.95637e+08	226783	19.4404	0.0149128	0.000767102	0.00070272	0.0112721	0.000560645
Q2FEC8	sp|Q2FEC8|Y2315_STAA3 Uncharacterized lipoprotein SAUSA300_2315 OS=Staphylococcus aureus (strain USA300) OX=367830 GN=SAUSA300_2315 PE=3 SV=1	11872000	12527000	18187000	10617000	0	0	16142000	18598000	14006000	1.41953e+07	3539000	1.62487e+07	0.249307	1.14465	4.59132	0.0588027	0.441165	0.0282315
G3XAM2;E7ETH0;P05156;A0A2R8Y3M9;D6R9Z8;CON__Q32PI4	tr|G3XAM2|G3XAM2_HUMAN Complement factor I OS=Homo sapiens OX=9606 GN=CFI PE=1 SV=1;tr|E7ETH0|E7ETH0_HUMAN Complement factor I OS=Homo sapiens OX=9606 GN=CFI PE=1 SV=1;sp|P05156|CFAI_HUMAN Complement factor I OS=Homo sapiens OX=9606 GN=CFI PE=1 SV=2;tr|A0A	14073000	9782300	11959000	12016000	10286000	11902000	11883000	12891000	11460000	11938100	1.14013e+07	12078000	0.955038	1.01172	1.05935	0.712982	0.920056	0.389424
Q2FFF8	sp|Q2FFF8|SCIN_STAA3 Staphylococcal complement inhibitor OS=Staphylococcus aureus (strain USA300) OX=367830 GN=scn PE=3 SV=1	13397000	17693000	10894000	41926000	33412000	43541000	0	11063000	9057500	1.39947e+07	3.96263e+07	6.70683e+06	2.83153	0.479242	0.169252	0.00231789	0.138022	0.00207035
Q2FK44	sp|Q2FK44|PFLB_STAA3 Formate acetyltransferase OS=Staphylococcus aureus (strain USA300) OX=367830 GN=pflB PE=3 SV=1	0	33854000	6072400	29599000	32552000	26263000	821380	0	0	13308800	2.94713e+07	273793	2.21442	0.0205724	0.00929016	0.201256	0.279309	9.16087e-05
A0A096LPE2;P35542;A0A3B3ISW8;E9PR14;G3V1D9;P0DJI9-2;P0DJI9	tr|A0A096LPE2|A0A096LPE2_HUMAN SAA2-SAA4 readthrough OS=Homo sapiens OX=9606 GN=SAA2-SAA4 PE=3 SV=1;sp|P35542|SAA4_HUMAN Serum amyloid A-4 protein OS=Homo sapiens OX=9606 GN=SAA4 PE=1 SV=2	42585000	31650000	29012000	23117000	21315000	24488000	27497000	40096000	32870000	3.44157e+07	2.29733e+07	3.34877e+07	0.667525	0.973036	1.45768	0.0547213	0.874888	0.0491402
P29622	sp|P29622|KAIN_HUMAN Kallistatin OS=Homo sapiens OX=9606 GN=SERPINA4 PE=1 SV=3	16097000	8273900	11129000	9686700	8514800	11415000	11932000	10871000	10072000	11833300	9.87217e+06	1.09583e+07	0.83427	0.926059	1.11002	0.465896	0.728346	0.338425
Q2FHI1	sp|Q2FHI1|EFTS_STAA3 Elongation factor Ts OS=Staphylococcus aureus (strain USA300) OX=367830 GN=tsf PE=3 SV=1	2760000	14465000	21970000	29724000	22714000	14899000	0	0	0	13065000	2.24457e+07	0	1.718	0	0	0.253597	0.0796013	0.00633068
A0A075B7D0	tr|A0A075B7D0|A0A075B7D0_HUMAN Immunoglobulin heavy variable 1/OR15-1 (non-functional) (Fragment) OS=Homo sapiens OX=9606 GN=IGHV1OR15-1 PE=1 SV=1	0	0	0	38789000	0	0	0	0	31968000	0	1.29297e+07	10656000	#DIV/0!	#DIV/0!	0.824151	0.373901	0.373901	0.898612
Q2FK29	sp|Q2FK29|LDH1_STAA3 L-lactate dehydrogenase 1 OS=Staphylococcus aureus (strain USA300) OX=367830 GN=ldh1 PE=3 SV=2	5676900	12245000	20716000	33905000	28267000	16190000	0	0	0	12879300	2.61207e+07	0	2.02811	0	0	0.12338	0.0416069	0.0074962
I3L4N8;A0A804GS07;P63261;A0A6Q8PFE4;I3L3I0;I3L1U9;P63267-2;Q6S8J3;A5A3E0;J3KT65;I3L3R2;A0A2R8YEA7;K7EM38;P0CG38;A0A2R8YFE2;Q562R1;F8WCH0;P0CG39;A0A7P0TBL1;Q9BYX7	tr|I3L4N8|I3L4N8_HUMAN Actin, cytoplasmic 2 OS=Homo sapiens OX=9606 GN=ACTG1 PE=1 SV=9;tr|A0A804GS07|A0A804GS07_HUMAN Actin, cytoplasmic 2 OS=Homo sapiens OX=9606 GN=ACTG1 PE=1 SV=1;sp|P63261|ACTG_HUMAN Actin, cytoplasmic 2 OS=Homo sapiens OX=9606 GN=ACTG1	25721000	12475000	14787000	27524000	29830000	22399000	19636000	9997100	11089000	17661000	2.65843e+07	1.3574e+07	1.50526	0.768588	0.510603	0.126677	0.467522	0.0257299
A0A0C4DH38	sp|A0A0C4DH38|HV551_HUMAN Immunoglobulin heavy variable 5-51 OS=Homo sapiens OX=9606 GN=IGHV5-51 PE=3 SV=1	42385000	29976000	29470000	32446000	31042000	26089000	39779000	33555000	24411000	3.39437e+07	29859000	3.25817e+07	0.879663	0.959875	1.09118	0.42863	0.835431	0.605338
A0A0H2XHT7	tr|A0A0H2XHT7|A0A0H2XHT7_STAA3 Histidine-containing protein OS=Staphylococcus aureus (strain USA300) OX=367830 GN=ptsH PE=4 SV=1	10658000	12558000	14113000	13788000	8140400	6374000	0	0	0	12443000	9.43413e+06	0	0.758188	0	0	0.286542	0.00023896	0.0134833
P00488;Q9NQP5;A6PVK5;H0Y796	sp|P00488|F13A_HUMAN Coagulation factor XIII A chain OS=Homo sapiens OX=9606 GN=F13A1 PE=1 SV=4	1562200	0	0	15431000	14688000	10785000	0	0	0	520733	1.36347e+07	0	26.1836	0	0	0.00102292	0.373901	0.000695714
A0A0H2XJH7	tr|A0A0H2XJH7|A0A0H2XJH7_STAA3 Immunoglobulin G-binding protein A OS=Staphylococcus aureus (strain USA300) OX=367830 GN=SAUSA300_0113 PE=3 SV=1	0	35366000	0	0	0	0	7032900	0	0	1.17887e+07	0	2344300	0	0.19886	#DIV/0!	0.373901	0.475945	0.373901
A0A0C4DH25	sp|A0A0C4DH25|KVD20_HUMAN Immunoglobulin kappa variable 3D-20 OS=Homo sapiens OX=9606 GN=IGKV3D-20 PE=3 SV=1	0	0	0	0	0	0	0	0	0	0	0	0	#DIV/0!	#DIV/0!	#DIV/0!	#DIV/0!	#DIV/0!	#DIV/0!
P01782	sp|P01782|HV309_HUMAN Immunoglobulin heavy variable 3-9 OS=Homo sapiens OX=9606 GN=IGHV3-9 PE=1 SV=2	36055000	32709000	16171000	24468000	23124000	13903000	28277000	33166000	14963000	2.83117e+07	2.04983e+07	2.54687e+07	0.724024	0.899582	1.24247	0.326027	0.746508	0.478987
P06310;A0A075B6S6	sp|P06310|KV230_HUMAN Immunoglobulin kappa variable 2-30 OS=Homo sapiens OX=9606 GN=IGKV2-30 PE=3 SV=2;sp|A0A075B6S6|KVD30_HUMAN Immunoglobulin kappa variable 2D-30 OS=Homo sapiens OX=9606 GN=IGKV2D-30 PE=3 SV=1	0	32272000	17276000	13087000	14869000	18127000	15349000	28025000	18561000	16516000	15361000	20645000	0.930068	1.25	1.34399	0.90852	0.702802	0.265061
Q2FJM6	sp|Q2FJM6|IMDH_STAA3 Inosine-5-monophosphate dehydrogenase OS=Staphylococcus aureus (strain USA300) OX=367830 GN=guaB PE=3 SV=1	5234400	22386000	6526100	36177000	25960000	40498000	5627600	0	0	1.13822e+07	3.42117e+07	1.87587e+06	3.00573	0.164808	0.0548312	0.0310299	0.178011	0.00234022
A0A0J9YXX1	sp|A0A0J9YXX1|HV5X1_HUMAN Immunoglobulin heavy variable 5-10-1 OS=Homo sapiens OX=9606 GN=IGHV5-10-1 PE=3 SV=1	34785000	26800000	29563000	33524000	28438000	24762000	27187000	0	26615000	3.03827e+07	28908000	17934000	0.951464	0.590271	0.620382	0.691447	0.250403	0.304344
A0A075B6I0	sp|A0A075B6I0|LV861_HUMAN Immunoglobulin lambda variable 8-61 OS=Homo sapiens OX=9606 GN=IGLV8-61 PE=3 SV=7	0	60697000	57453000	48188000	0	36238000	41036000	45826000	51630000	3.93833e+07	28142000	46164000	0.714566	1.17217	1.6404	0.669747	0.751047	0.290478
Q2FFQ0	sp|Q2FFQ0|Y1795_STAA3 UPF0342 protein SAUSA300_1795 OS=Staphylococcus aureus (strain USA300) OX=367830 GN=SAUSA300_1795 PE=3 SV=1	0	9745400	19282000	36216000	24789000	14592000	0	0	0	9675800	25199000	0	2.60433	0	0	0.137117	0.157156	0.0156734
Q2FFA3	sp|Q2FFA3|LUKL1_STAA3 Uncharacterized leukocidin-like protein 1 OS=Staphylococcus aureus (strain USA300) OX=367830 GN=SAUSA300_1974 PE=3 SV=1	1764000	22149000	5055000	12467000	6868700	15685000	0	0	0	9656000	1.16736e+07	0	1.20894	0	0	0.78218	0.201173	0.0105608
Q2FDQ4	sp|Q2FDQ4|ALF1_STAA3 Fructose-bisphosphate aldolase class 1 OS=Staphylococcus aureus (strain USA300) OX=367830 GN=fda PE=3 SV=1	1484600	18960000	7657700	12944000	8086100	12742000	0	0	0	9.36743e+06	1.12574e+07	0	1.20176	0	0	0.742047	0.1411	0.00208426
O14791;O14791-2;O14791-3;B1AH96;B1AH94	sp|O14791|APOL1_HUMAN Apolipoprotein L1 OS=Homo sapiens OX=9606 GN=APOL1 PE=1 SV=5;sp|O14791-2|APOL1_HUMAN Isoform 2 of Apolipoprotein L1 OS=Homo sapiens OX=9606 GN=APOL1;sp|O14791-3|APOL1_HUMAN Isoform 3 of Apolipoprotein L1 OS=Homo sapiens OX=9606 GN=APO	25227000	11220000	13573000	12753000	11144000	14740000	18722000	14989000	12248000	1.66733e+07	12879000	1.53197e+07	0.772431	0.918812	1.18951	0.442232	0.788487	0.318744
A0A0H2XH00	tr|A0A0H2XH00|A0A0H2XH00_STAA3 Fibrinogen-binding protein OS=Staphylococcus aureus (strain USA300) OX=367830 GN=SAUSA300_1052 PE=4 SV=1	0	13730000	14086000	32429000	24580000	20401000	0	0	8460000	9272000	2.58033e+07	2820000	2.78293	0.304142	0.109288	0.046968	0.300267	0.0070277
A0A0C4DH43;A0A0J9YVU5;P01814	sp|A0A0C4DH43|HV70D_HUMAN Immunoglobulin heavy variable 2-70D OS=Homo sapiens OX=9606 GN=IGHV2-70D PE=3 SV=1;tr|A0A0J9YVU5|A0A0J9YVU5_HUMAN Immunoglobulin heavy variable 2-70 (Fragment) OS=Homo sapiens OX=9606 GN=IGHV2-70 PE=1 SV=1;sp|P01814|HV270_HUMAN Im	29874000	0	0	0	0	0	36778000	0	0	9958000	0	1.22593e+07	0	1.2311	#DIV/0!	0.373901	0.891199	0.373901
P05543;CON__Q9TT36	sp|P05543|THBG_HUMAN Thyroxine-binding globulin OS=Homo sapiens OX=9606 GN=SERPINA7 PE=1 SV=2	19101000	12227000	14524000	16387000	11413000	13092000	20468000	13526000	14147000	15284000	1.36307e+07	16047000	0.891826	1.04992	1.17727	0.543515	0.811783	0.414359
A0A075B6K0	sp|A0A075B6K0|LV316_HUMAN Immunoglobulin lambda variable 3-16 OS=Homo sapiens OX=9606 GN=IGLV3-16 PE=3 SV=2	0	44419000	49751000	0	41625000	37000000	23951000	0	29757000	31390000	2.62083e+07	1.79027e+07	0.834926	0.57033	0.683091	0.813331	0.500043	0.631369
A0A0H2XIH6	tr|A0A0H2XIH6|A0A0H2XIH6_STAA3 Transketolase OS=Staphylococcus aureus (strain USA300) OX=367830 GN=tkt PE=3 SV=1	3517000	10355000	13931000	25445000	19074000	10059000	0	0	0	9.26767e+06	1.81927e+07	0	1.96303	0	0	0.174268	0.0386446	0.0151481
A0A0H2XHM8	tr|A0A0H2XHM8|A0A0H2XHM8_STAA3 Glutamine synthetase OS=Staphylococcus aureus (strain USA300) OX=367830 GN=glnA PE=3 SV=1	0	17572000	10078000	53131000	34981000	16737000	0	0	0	9.21667e+06	3.49497e+07	0	3.79201	0	0	0.0922193	0.144474	0.0291975
Q2FE79	sp|Q2FE79|SBI_STAA3 Immunoglobulin-binding protein Sbi OS=Staphylococcus aureus (strain USA300) OX=367830 GN=sbi PE=3 SV=1	6771400	15073000	5215500	5293600	4295800	3785400	3739800	1764700	0	9.01997e+06	4.45827e+06	1.83483e+06	0.494266	0.203419	0.411558	0.214101	0.0911784	0.0879187
Q14520-2;Q14520	sp|Q14520-2|HABP2_HUMAN Isoform 2 of Hyaluronan-binding protein 2 OS=Homo sapiens OX=9606 GN=HABP2;sp|Q14520|HABP2_HUMAN Hyaluronan-binding protein 2 OS=Homo sapiens OX=9606 GN=HABP2 PE=1 SV=1	0	1017400	0	18776000	23106000	21053000	0	0	1435900	339133	2.09783e+07	478633	61.8587	1.41134	0.0228156	9.07945e-05	0.823713	0.000106174
J3KMZ7;Q9H0H0	tr|J3KMZ7|J3KMZ7_HUMAN Integrator complex subunit 2 OS=Homo sapiens OX=9606 GN=INTS2 PE=1 SV=1;sp|Q9H0H0|INT2_HUMAN Integrator complex subunit 2 OS=Homo sapiens OX=9606 GN=INTS2 PE=1 SV=2	0	0	0	0	0	0	0	0	0	0	0	0	#DIV/0!	#DIV/0!	#DIV/0!	#DIV/0!	#DIV/0!	#DIV/0!
A0A0H2XFQ3	tr|A0A0H2XFQ3|A0A0H2XFQ3_STAA3 Cysteine synthase OS=Staphylococcus aureus (strain USA300) OX=367830 GN=cysK PE=3 SV=1	0	24127000	2830600	8606600	8199700	10109000	4198400	0	0	8.98587e+06	8.97177e+06	1.39947e+06	0.998431	0.155741	0.155986	0.998615	0.382621	0.00750222
Q2FE81	sp|Q2FE81|GPMA_STAA3 2,3-bisphosphoglycerate-dependent phosphoglycerate mutase OS=Staphylococcus aureus (strain USA300) OX=367830 GN=gpmA PE=3 SV=1	0	8758600	15462000	14966000	10362000	6065800	0	0	0	8.07353e+06	10464600	0	1.29616	0	0	0.667284	0.145646	0.0151957
O95445;Q5SRP5;O95445-2	sp|O95445|APOM_HUMAN Apolipoprotein M OS=Homo sapiens OX=9606 GN=APOM PE=1 SV=2;tr|Q5SRP5|Q5SRP5_HUMAN Apolipoprotein M OS=Homo sapiens OX=9606 GN=APOM PE=1 SV=1;sp|O95445-2|APOM_HUMAN Isoform 2 of Apolipoprotein M OS=Homo sapiens OX=9606 GN=APOM	16380000	11818000	12548000	16143000	10390000	11793000	10900000	16298000	11206000	13582000	1.27753e+07	1.28013e+07	0.940608	0.942522	1.00204	0.736553	0.74619	0.992081
A0A0H2XI01	tr|A0A0H2XI01|A0A0H2XI01_STAA3 N-acetylmuramoyl-L-alanine amidase domain protein OS=Staphylococcus aureus (strain USA300) OX=367830 GN=SAUSA300_2579 PE=3 SV=1	9281800	6190300	8660200	28762000	18048000	16143000	4123400	4744100	3944200	8044100	2.09843e+07	4.27057e+06	2.60866	0.530894	0.203512	0.0327912	0.017972	0.0131847
A0A0C4DH68;A0A075B6R9	sp|A0A0C4DH68|KV224_HUMAN Immunoglobulin kappa variable 2-24 OS=Homo sapiens OX=9606 GN=IGKV2-24 PE=3 SV=1;sp|A0A075B6R9|KVD24_HUMAN Probable non-functional immunoglobulin kappa variable 2D-24 OS=Homo sapiens OX=9606 GN=IGKV2D-24 PE=1 SV=1	42048000	0	0	0	0	0	34205000	0	0	14016000	0	1.14017e+07	0	0.813475	#DIV/0!	0.373901	0.891949	0.373901
A0A0H2XG24	tr|A0A0H2XG24|A0A0H2XG24_STAA3 Uncharacterized protein OS=Staphylococcus aureus (strain USA300) OX=367830 GN=SAUSA300_0602 PE=4 SV=1	7518100	9369200	6517100	20650000	10634000	23836000	30050000	38872000	47227000	7.80147e+06	1.83733e+07	3.87163e+07	2.35511	4.9627	2.1072	0.0599734	0.00355179	0.0329007
A0A0H2XEF6	tr|A0A0H2XEF6|A0A0H2XEF6_STAA3 Purine nucleoside phosphorylase DeoD-type OS=Staphylococcus aureus (strain USA300) OX=367830 GN=deoD PE=3 SV=1	0	8602700	12949000	28429000	18784000	9531200	0	0	0	7183900	1.89147e+07	0	2.63293	0	0	0.152563	0.132036	0.0256546
P22792	sp|P22792|CPN2_HUMAN Carboxypeptidase N subunit 2 OS=Homo sapiens OX=9606 GN=CPN2 PE=1 SV=3	23345000	8782400	10618000	11842000	8694900	9870000	14002000	11407000	12991000	1.42485e+07	1.01356e+07	12800000	0.711349	0.898342	1.26287	0.428236	0.77055	0.0885046
P04432;P01597	sp|P04432|KVD39_HUMAN Immunoglobulin kappa variable 1D-39 OS=Homo sapiens OX=9606 GN=IGKV1D-39 PE=3 SV=2;sp|P01597|KV139_HUMAN Immunoglobulin kappa variable 1-39 OS=Homo sapiens OX=9606 GN=IGKV1-39 PE=1 SV=2	12798000	16809000	15455000	12933000	10476000	9005300	0	18151000	13201000	1.50207e+07	1.08048e+07	1.04507e+07	0.719327	0.695753	0.967227	0.0622737	0.456062	0.952077
Q2FIS2	sp|Q2FIS2|LTAS_STAA3 Lipoteichoic acid synthase OS=Staphylococcus aureus (strain USA300) OX=367830 GN=ltaS PE=3 SV=1	8575400	5617600	7339100	11625000	8249500	10733000	6955200	8826100	9212700	7.17737e+06	10202500	8.33133e+06	1.42148	1.16078	0.816597	0.0844845	0.355375	0.201975
Q2FIM0	sp|Q2FIM0|PGK_STAA3 Phosphoglycerate kinase OS=Staphylococcus aureus (strain USA300) OX=367830 GN=pgk PE=3 SV=1	0	13136000	7268900	23406000	20113000	10390000	0	0	0	6.80163e+06	1.79697e+07	0	2.64196	0	0	0.109784	0.147905	0.0100379
Q2FDQ7	sp|Q2FDQ7|LDH2_STAA3 L-lactate dehydrogenase 2 OS=Staphylococcus aureus (strain USA300) OX=367830 GN=ldh2 PE=3 SV=1	1178300	12942000	6228200	9458500	3775500	0	0	0	0	6.78283e+06	4.41133e+06	0	0.650367	0	0	0.616783	0.117351	0.183812
P02776	sp|P02776|PLF4_HUMAN Platelet factor 4 OS=Homo sapiens OX=9606 GN=PF4 PE=1 SV=2	5969500	8108400	0	83201000	52529000	58277000	0	7529400	0	4.69263e+06	64669000	2509800	13.781	0.534838	0.0388099	0.00350433	0.565669	0.00309593
A0A0H2XH82	tr|A0A0H2XH82|A0A0H2XH82_STAA3 Putative lipoprotein OS=Staphylococcus aureus (strain USA300) OX=367830 GN=SAUSA300_0372 PE=4 SV=1	0	7684700	12658000	1997000	7109300	5542800	3985000	0	11380000	6780900	4.88303e+06	5.12167e+06	0.720116	0.755308	1.04887	0.658377	0.755121	0.951154
P01703	sp|P01703|LV140_HUMAN Immunoglobulin lambda variable 1-40 OS=Homo sapiens OX=9606 GN=IGLV1-40 PE=1 SV=2	18383000	22140000	17928000	13387000	11761000	10686000	19843000	21708000	14521000	1.94837e+07	1.19447e+07	1.86907e+07	0.613061	0.959299	1.56477	0.00822696	0.769901	0.042245
A0A0H2XHL4	tr|A0A0H2XHL4|A0A0H2XHL4_STAA3 Phosphate acetyltransferase OS=Staphylococcus aureus (strain USA300) OX=367830 GN=pta PE=3 SV=1	5486500	6245500	7465700	19998000	8863900	6094600	0	0	0	6.39923e+06	1.16522e+07	0	1.82087	0	0	0.287742	0.000374694	0.0517743
Q2FJ70	sp|Q2FJ70|HPS_STAA3 3-hexulose-6-phosphate synthase OS=Staphylococcus aureus (strain USA300) OX=367830 GN=SAUSA300_0555 PE=3 SV=1	0	8651700	10437000	0	0	0	0	0	0	6362900	0	0	0	0	#DIV/0!	0.119584	0.119584	#DIV/0!
A0A0G2JRQ6	tr|A0A0G2JRQ6|A0A0G2JRQ6_HUMAN Ig-like domain-containing protein (Fragment) OS=Homo sapiens OX=9606 PE=1 SV=4	0	0	0	0	0	0	0	0	0	0	0	0	#DIV/0!	#DIV/0!	#DIV/0!	#DIV/0!	#DIV/0!	#DIV/0!
P18428	sp|P18428|LBP_HUMAN Lipopolysaccharide-binding protein OS=Homo sapiens OX=9606 GN=LBP PE=1 SV=3	20307000	8945200	10848000	13339000	9959900	10868000	13286000	10766000	10099000	1.33667e+07	1.1389e+07	1.13837e+07	0.852038	0.851642	0.999535	0.617207	0.615303	0.997162
P0DP09;A0A0B4J2D9	sp|P0DP09|KV113_HUMAN Immunoglobulin kappa variable 1-13 OS=Homo sapiens OX=9606 GN=IGKV1-13 PE=3 SV=1;sp|A0A0B4J2D9|KVD13_HUMAN Immunoglobulin kappa variable 1D-13 OS=Homo sapiens OX=9606 GN=IGKV1D-13 PE=3 SV=1	47266000	41333000	38452000	28913000	27932000	23303000	53489000	38425000	32406000	4.23503e+07	26716000	41440000	0.630833	0.978505	1.55113	0.00741965	0.89976	0.0863235
Q2FH99	sp|Q2FH99|CATA_STAA3 Catalase OS=Staphylococcus aureus (strain USA300) OX=367830 GN=katA PE=3 SV=1	0	13477000	4976000	0	2849600	3493800	0	0	0	6151000	2.11447e+06	0	0.34376	0	0	0.37833	0.193018	0.120203
P04430	sp|P04430|KV116_HUMAN Immunoglobulin kappa variable 1-16 OS=Homo sapiens OX=9606 GN=IGKV1-16 PE=1 SV=2	16629000	13648000	13144000	9891500	9415200	7779200	19560000	15392000	10282000	1.44737e+07	9.02863e+06	15078000	0.623797	1.04175	1.67002	0.012488	0.844839	0.0933489
A0A0A0MT36;A0A0C4DH26	sp|A0A0A0MT36|KVD21_HUMAN Immunoglobulin kappa variable 6D-21 OS=Homo sapiens OX=9606 GN=IGKV6D-21 PE=3 SV=1;sp|A0A0C4DH26|KVD41_HUMAN Probable non-functional immunoglobulin kappa variable 6D-41 OS=Homo sapiens OX=9606 GN=IGKV6D-41 PE=1 SV=1	21397000	26105000	19660000	17405000	13737000	13874000	17127000	22817000	18489000	2.23873e+07	1.50053e+07	1.94777e+07	0.67026	0.870031	1.29805	0.0312699	0.322247	0.0995229
A0A0H2XK48	tr|A0A0H2XK48|A0A0H2XK48_STAA3 General stress protein 20U OS=Staphylococcus aureus (strain USA300) OX=367830 GN=dps PE=3 SV=1	0	9221000	8926100	9816600	6710100	4353100	0	0	0	6.04903e+06	6.95993e+06	0	1.15059	0	0	0.802825	0.116222	0.0116991
O75882-3;O75882-2;O75882	sp|O75882-3|ATRN_HUMAN Isoform 3 of Attractin OS=Homo sapiens OX=9606 GN=ATRN;sp|O75882-2|ATRN_HUMAN Isoform 2 of Attractin OS=Homo sapiens OX=9606 GN=ATRN;sp|O75882|ATRN_HUMAN Attractin OS=Homo sapiens OX=9606 GN=ATRN PE=1 SV=2	6734400	7184500	7766700	7675000	7087400	7017000	6054000	7196600	7138900	7.22853e+06	7259800	6796500	1.00433	0.940232	0.936183	0.935749	0.416174	0.338098
A0A0H2XKC1	tr|A0A0H2XKC1|A0A0H2XKC1_STAA3 5-nucleotidase, lipoprotein e(P4) family OS=Staphylococcus aureus (strain USA300) OX=367830 GN=SAUSA300_0307 PE=4 SV=1	0	16729000	0	0	0	0	0	0	0	5.57633e+06	0	0	0	0	#DIV/0!	0.373901	0.373901	#DIV/0!
F8W9J4;A0A7P0T890;Q03001;E9PHM6;F6QMI7;Q03001-8;Q03001-14;A0A494C1D7;Q03001-9;Q5T0V7;Q6P0N6;E7ETB9;Q03001-13;Q03001-3	tr|F8W9J4|F8W9J4_HUMAN Dystonin OS=Homo sapiens OX=9606 GN=DST PE=1 SV=1;tr|A0A7P0T890|A0A7P0T890_HUMAN Dystonin OS=Homo sapiens OX=9606 GN=DST PE=1 SV=1;sp|Q03001|DYST_HUMAN Dystonin OS=Homo sapiens OX=9606 GN=DST PE=1 SV=4;tr|E9PHM6|E9PHM6_HUMAN Dystonin	0	0	0	0	0	0	0	0	0	0	0	0	#DIV/0!	#DIV/0!	#DIV/0!	#DIV/0!	#DIV/0!	#DIV/0!
P04275	sp|P04275|VWF_HUMAN von Willebrand factor OS=Homo sapiens OX=9606 GN=VWF PE=1 SV=4	831370	0	0	16213000	16748000	6728800	2139200	1088800	1966200	277123	1.32299e+07	1731400	47.7402	6.24776	0.13087	0.0165949	0.0271778	0.0245407
A0A0H2XI48	tr|A0A0H2XI48|A0A0H2XI48_STAA3 ABC transporter, substrate-binding protein OS=Staphylococcus aureus (strain USA300) OX=367830 GN=SAUSA300_0618 PE=3 SV=1	0	12244000	4295700	7497200	7009200	2288000	0	0	0	5.51323e+06	5.59813e+06	0	1.0154	0	0	0.983892	0.199063	0.0280376
A0A0H2XET4	tr|A0A0H2XET4|A0A0H2XET4_STAA3 Transaldolase OS=Staphylococcus aureus (strain USA300) OX=367830 GN=SAUSA300_1725 PE=4 SV=1	0	0	16075000	10450000	6046600	0	0	0	0	5.35833e+06	5.49887e+06	0	1.02623	0	0	0.982878	0.373901	0.143648
Q2FEQ7;H0YC82;Q03001-10	sp|Q2FEQ7|RL30_STAA3 50S ribosomal protein L30 OS=Staphylococcus aureus (strain USA300) OX=367830 GN=rpmD PE=3 SV=1	0	15422000	0	7957300	4861400	5086500	0	0	0	5.14067e+06	5968400	0	1.16102	0	0	0.882058	0.373901	0.00390888
P20851;P20851-2;Q5VVQ7	sp|P20851|C4BPB_HUMAN C4b-binding protein beta chain OS=Homo sapiens OX=9606 GN=C4BPB PE=1 SV=1;sp|P20851-2|C4BPB_HUMAN Isoform 2 of C4b-binding protein beta chain OS=Homo sapiens OX=9606 GN=C4BPB;tr|Q5VVQ7|Q5VVQ7_HUMAN C4b-binding protein beta chain (Frag	0	8830800	9349700	6861100	6358900	8613500	6980900	0	9905400	6.06017e+06	7.27783e+06	5.62877e+06	1.20093	0.928814	0.773412	0.715349	0.923558	0.613686
A0A0C4DH35	sp|A0A0C4DH35|HV335_HUMAN Probable non-functional immunoglobulin heavy variable 3-35 OS=Homo sapiens OX=9606 GN=IGHV3-35 PE=1 SV=1	0	0	0	0	0	0	0	0	0	0	0	0	#DIV/0!	#DIV/0!	#DIV/0!	#DIV/0!	#DIV/0!	#DIV/0!
A0A0H2XJG3	tr|A0A0H2XJG3|A0A0H2XJG3_STAA3 Dihydrolipoamide acetyltransferase component of pyruvate dehydrogenase complex OS=Staphylococcus aureus (strain USA300) OX=367830 GN=SAUSA300_0995 PE=3 SV=1	0	14386000	0	79951000	70957000	76893000	0	0	0	4.79533e+06	7.59337e+07	0	15.8349	0	0	0.000202325	0.373901	8.70005e-06
A0A0H2XEL7	tr|A0A0H2XEL7|A0A0H2XEL7_STAA3 Secretory antigen SsaA OS=Staphylococcus aureus (strain USA300) OX=367830 GN=ssaA PE=4 SV=1	4723800	6030100	3197000	5358200	0	3930100	3438800	6029700	6540500	4650300	3096100	5.33633e+06	0.665785	1.14752	1.72357	0.436373	0.615534	0.29654
Q96IY4;A0A087WSY5;Q96IY4-2;A0A6Q8PHS9;A0A6Q8PG06;CON__Q2KIG3	sp|Q96IY4|CBPB2_HUMAN Carboxypeptidase B2 OS=Homo sapiens OX=9606 GN=CPB2 PE=1 SV=2;tr|A0A087WSY5|A0A087WSY5_HUMAN Carboxypeptidase B2 OS=Homo sapiens OX=9606 GN=CPB2 PE=1 SV=1;sp|Q96IY4-2|CBPB2_HUMAN Isoform 2 of Carboxypeptidase B2 OS=Homo sapiens OX=960	4210000	3796400	4733900	6088000	4095400	4627400	5289300	0	3556000	4.24677e+06	4.93693e+06	2.94843e+06	1.16252	0.694277	0.59722	0.351155	0.457459	0.298814
P01704	sp|P01704|LV214_HUMAN Immunoglobulin lambda variable 2-14 OS=Homo sapiens OX=9606 GN=IGLV2-14 PE=1 SV=2	0	18781000	0	0	0	0	12410000	0	0	6.26033e+06	0	4.13667e+06	0	0.660774	#DIV/0!	0.373901	0.791204	0.373901
O75636-2;O75636	sp|O75636-2|FCN3_HUMAN Isoform 2 of Ficolin-3 OS=Homo sapiens OX=9606 GN=FCN3;sp|O75636|FCN3_HUMAN Ficolin-3 OS=Homo sapiens OX=9606 GN=FCN3 PE=1 SV=2	0	11101000	9163700	9340900	10447000	8537200	11238000	9922000	10150000	6754900	9441700	1.04367e+07	1.39776	1.54505	1.10538	0.481731	0.345701	0.220865
A0A0H2XKN2	tr|A0A0H2XKN2|A0A0H2XKN2_STAA3 Uncharacterized protein OS=Staphylococcus aureus (strain USA300) OX=367830 GN=SAUSA300_pUSA010004 PE=4 SV=1	8399600	4480400	0	10266000	7492900	9785100	0	0	10314000	4.29333e+06	9.18133e+06	3438000	2.13851	0.800776	0.374455	0.130276	0.848854	0.180313
Q2FFY7	sp|Q2FFY7|PEPVL_STAA3 Putative dipeptidase SAUSA300_1697 OS=Staphylococcus aureus (strain USA300) OX=367830 GN=SAUSA300_1697 PE=3 SV=1	0	5059400	7450700	8550800	5974900	1358200	0	0	0	4.17003e+06	5.29463e+06	0	1.26969	0	0	0.73031	0.130442	0.0656037
Q2FFR1	sp|Q2FFR1|TRAP_STAA3 Signal transduction protein TRAP OS=Staphylococcus aureus (strain USA300) OX=367830 GN=traP PE=3 SV=1	0	5091100	7197300	10052000	10809000	5010800	0	0	0	4.09613e+06	8.62393e+06	0	2.10538	0	0	0.181954	0.127668	0.0090431
A0A087WW43;Q06033-2;Q06033;E7ET33	tr|A0A087WW43|A0A087WW43_HUMAN Inter-alpha-trypsin inhibitor heavy chain H3 OS=Homo sapiens OX=9606 GN=ITIH3 PE=1 SV=1;sp|Q06033-2|ITIH3_HUMAN Isoform 2 of Inter-alpha-trypsin inhibitor heavy chain H3 OS=Homo sapiens OX=9606 GN=ITIH3;sp|Q06033|ITIH3_HUMAN	5153300	3086300	4194200	6911300	3596000	5077700	3464800	4511900	4825200	4144600	5195000	4267300	1.25344	1.0296	0.821424	0.405072	0.873846	0.424156
A0A0H2XGR0	tr|A0A0H2XGR0|A0A0H2XGR0_STAA3 Uncharacterized protein OS=Staphylococcus aureus (strain USA300) OX=367830 GN=SAUSA300_0409 PE=4 SV=1	0	6404400	5075000	25526000	19564000	31717000	0	0	6613900	3.82647e+06	2.56023e+07	2.20463e+06	6.69085	0.576154	0.0861106	0.00560158	0.611048	0.00484432
Q2FIM5;M0QYV5;Q16740	sp|Q2FIM5|CLPP_STAA3 ATP-dependent Clp protease proteolytic subunit OS=Staphylococcus aureus (strain USA300) OX=367830 GN=clpP PE=3 SV=1	0	5767300	5686700	11449000	10317000	0	0	0	0	3818000	7.25533e+06	0	1.9003	0	0	0.45026	0.116136	0.117191
A0A0H2XGG1	tr|A0A0H2XGG1|A0A0H2XGG1_STAA3 6-phosphogluconate dehydrogenase, decarboxylating OS=Staphylococcus aureus (strain USA300) OX=367830 GN=gnd PE=3 SV=1	0	3345000	8015100	21983000	13241000	6642200	0	0	0	3786700	13955400	0	3.68537	0	0	0.112467	0.178604	0.0348121
Q2FG31	sp|Q2FG31|Y1653_STAA3 UPF0173 metal-dependent hydrolase SAUSA300_1653 OS=Staphylococcus aureus (strain USA300) OX=367830 GN=SAUSA300_1653 PE=3 SV=1	0	4913900	6033800	5025000	0	0	0	0	0	3.64923e+06	1675000	0	0.459001	0	0	0.473533	0.120262	0.373901
A0A0C4DH24	sp|A0A0C4DH24|KV621_HUMAN Immunoglobulin kappa variable 6-21 OS=Homo sapiens OX=9606 GN=IGKV6-21 PE=3 SV=1	0	0	0	0	0	0	0	0	0	0	0	0	#DIV/0!	#DIV/0!	#DIV/0!	#DIV/0!	#DIV/0!	#DIV/0!
Q08380;K7EP36;K7ESM3;K7EKQ5;K7EJY8;K7ES75;K7EN99;K7ERZ6;K7EJD3	sp|Q08380|LG3BP_HUMAN Galectin-3-binding protein OS=Homo sapiens OX=9606 GN=LGALS3BP PE=1 SV=1	9212600	5364900	6409700	5414000	5566600	7282800	6379700	7517000	8312400	6.99573e+06	6087800	7.40303e+06	0.870216	1.05822	1.21604	0.522056	0.765958	0.184269
Q2FJA0	sp|Q2FJA0|RL7_STAA3 50S ribosomal protein L7/L12 OS=Staphylococcus aureus (strain USA300) OX=367830 GN=rplL PE=3 SV=1	0	5533600	5214700	28515000	17594000	17760000	0	0	0	3.58277e+06	2.12897e+07	0	5.94224	0	0	0.0117855	0.116467	0.004148
P48740-2;P48740-4	sp|P48740-2|MASP1_HUMAN Isoform 2 of Mannan-binding lectin serine protease 1 OS=Homo sapiens OX=9606 GN=MASP1;sp|P48740-4|MASP1_HUMAN Isoform 4 of Mannan-binding lectin serine protease 1 OS=Homo sapiens OX=9606 GN=MASP1	8048300	13093000	10002000	11357000	8830800	10562000	4315600	10360000	8976000	10381100	1.02499e+07	7.88387e+06	0.987365	0.759444	0.769163	0.940351	0.346942	0.296953
V9GYE7;A0A3B3IQ51;P36980-2;P36980;A0A3B3ISW6;A0A3B3IRW0;A0A3B3IS00;A0A3B3IS28	tr|V9GYE7|V9GYE7_HUMAN Complement factor H-related protein 2 OS=Homo sapiens OX=9606 GN=CFHR2 PE=1 SV=1;tr|A0A3B3IQ51|A0A3B3IQ51_HUMAN Complement factor H-related protein 2 OS=Homo sapiens OX=9606 GN=CFHR2 PE=1 SV=1;sp|P36980-2|FHR2_HUMAN Isoform Short of	13687000	10470000	17478000	18478000	14062000	18842000	5416500	0	9733200	1.38783e+07	1.71273e+07	5049900	1.23411	0.363869	0.294844	0.27034	0.0636173	0.0196839
A0A0C4DH33	sp|A0A0C4DH33|HV124_HUMAN Immunoglobulin heavy variable 1-24 OS=Homo sapiens OX=9606 GN=IGHV1-24 PE=3 SV=1	14818000	7605100	9303600	10710000	7118200	7137700	19937000	8433700	10124000	1.05756e+07	8.32197e+06	1.28316e+07	0.786905	1.21332	1.54189	0.415431	0.61927	0.298748
A0A0H2XJL5	tr|A0A0H2XJL5|A0A0H2XJL5_STAA3 Uncharacterized protein OS=Staphylococcus aureus (strain USA300) OX=367830 GN=SAUSA300_0173 PE=4 SV=1	0	10665000	0	0	0	0	0	0	0	3555000	0	0	0	0	#DIV/0!	0.373901	0.373901	#DIV/0!
P01706	sp|P01706|LV211_HUMAN Immunoglobulin lambda variable 2-11 OS=Homo sapiens OX=9606 GN=IGLV2-11 PE=1 SV=2	15365000	0	0	10820000	7952200	0	0	0	8484400	5.12167e+06	6257400	2.82813e+06	1.22175	0.55219	0.451966	0.860424	0.715037	0.469624
P15924;P15924-3;P15924-2	sp|P15924|DESP_HUMAN Desmoplakin OS=Homo sapiens OX=9606 GN=DSP PE=1 SV=3;sp|P15924-3|DESP_HUMAN Isoform DSPIa of Desmoplakin OS=Homo sapiens OX=9606 GN=DSP;sp|P15924-2|DESP_HUMAN Isoform DPII of Desmoplakin OS=Homo sapiens OX=9606 GN=DSP	0	0	0	0	10979000	0	0	2324400	1620700	0	3.65967e+06	1.31503e+06	#DIV/0!	#DIV/0!	0.359331	0.373901	0.128615	0.563108
A0A0H2XIW1	tr|A0A0H2XIW1|A0A0H2XIW1_STAA3 Oligoendopeptidase F OS=Staphylococcus aureus (strain USA300) OX=367830 GN=pepF PE=3 SV=1	0	2613900	7782500	19343000	17373000	4907200	0	0	0	3.46547e+06	13874400	0	4.00362	0	0	0.109063	0.204214	0.0372972
A0A0C4DH36	sp|A0A0C4DH36|HV338_HUMAN Probable non-functional immunoglobulin heavy variable 3-38 OS=Homo sapiens OX=9606 GN=IGHV3-38 PE=1 SV=1	0	0	0	0	0	0	0	0	0	0	0	0	#DIV/0!	#DIV/0!	#DIV/0!	#DIV/0!	#DIV/0!	#DIV/0!
A0A0B4J1V6	sp|A0A0B4J1V6|HV373_HUMAN Immunoglobulin heavy variable 3-73 OS=Homo sapiens OX=9606 GN=IGHV3-73 PE=3 SV=1	0	0	0	0	0	0	0	0	0	0	0	0	#DIV/0!	#DIV/0!	#DIV/0!	#DIV/0!	#DIV/0!	#DIV/0!
Q2FEP3	sp|Q2FEP3|RS19_STAA3 30S ribosomal protein S19 OS=Staphylococcus aureus (strain USA300) OX=367830 GN=rpsS PE=3 SV=1	0	10083000	0	6680100	0	0	0	0	0	3361000	2226700	0	0.662511	0	0	0.792399	0.373901	0.373901
A0A0C4DH34	sp|A0A0C4DH34|HV428_HUMAN Immunoglobulin heavy variable 4-28 OS=Homo sapiens OX=9606 GN=IGHV4-28 PE=3 SV=1	0	9508600	11036000	0	7426100	5584500	8670900	0	6099600	6848200	4.33687e+06	4923500	0.633286	0.718948	1.13527	0.574322	0.677931	0.871589
P20742;P20742-2	sp|P20742|PZP_HUMAN Pregnancy zone protein OS=Homo sapiens OX=9606 GN=PZP PE=1 SV=4;sp|P20742-2|PZP_HUMAN Isoform 2 of Pregnancy zone protein OS=Homo sapiens OX=9606 GN=PZP	12661000	2998800	8067100	8911800	7311900	6207300	6019700	9088700	9972600	7.90897e+06	7477000	8.36033e+06	0.945383	1.05707	1.11814	0.888748	0.889028	0.570752
P06702	sp|P06702|S10A9_HUMAN Protein S100-A9 OS=Homo sapiens OX=9606 GN=S100A9 PE=1 SV=1	27320000	10050000	9895800	8284000	7808600	9455800	7780400	10938000	11428000	1.57553e+07	8.51613e+06	10048800	0.540526	0.637806	1.17997	0.280285	0.38781	0.285198
A0A075B6J9	sp|A0A075B6J9|LV218_HUMAN Immunoglobulin lambda variable 2-18 OS=Homo sapiens OX=9606 GN=IGLV2-18 PE=3 SV=2	0	19524000	0	0	0	19320000	0	0	0	6508000	6440000	0	0.989551	0	0	0.99443	0.373901	0.373901
A0A0H2XJZ3	tr|A0A0H2XJZ3|A0A0H2XJZ3_STAA3 Phosphoenolpyruvate-protein phosphotransferase OS=Staphylococcus aureus (strain USA300) OX=367830 GN=ptsI PE=3 SV=1	0	5401800	4463900	29001000	26574000	17652000	0	0	0	3.28857e+06	24409000	0	7.42238	0	0	0.0052864	0.119699	0.00210704
A0A0J9YX35	sp|A0A0J9YX35|HV64D_HUMAN Immunoglobulin heavy variable 3-64D OS=Homo sapiens OX=9606 GN=IGHV3-64D PE=3 SV=1	0	27625000	26271000	20453000	0	0	0	26275000	22752000	1.79653e+07	6.81767e+06	1.63423e+07	0.37949	0.909659	2.39706	0.379108	0.900526	0.423298
P43251-4;P43251;P43251-3;P43251-2;A0A5F9ZH15;A0A5F9ZH80;C9JSN9;A0A5F9ZH57;A0A5F9ZH97;A0A5F9ZHE9;A0A5F9ZHR1;A0A2R8Y5J9;A0A5F9ZHF5	sp|P43251-4|BTD_HUMAN Isoform 4 of Biotinidase OS=Homo sapiens OX=9606 GN=BTD;sp|P43251|BTD_HUMAN Biotinidase OS=Homo sapiens OX=9606 GN=BTD PE=1 SV=2;sp|P43251-3|BTD_HUMAN Isoform 3 of Biotinidase OS=Homo sapiens OX=9606 GN=BTD;sp|P43251-2|BTD_HUMAN Isofo	11680000	4312700	5791300	5441100	4605800	4559300	9642100	5626700	5113300	7.26133e+06	4.86873e+06	6.79403e+06	0.670501	0.935645	1.39544	0.351024	0.869425	0.257732
K7ER74;P02655;V9GYJ8;Q6P163;K7EMC3	tr|K7ER74|K7ER74_HUMAN Apolipoprotein C-II OS=Homo sapiens OX=9606 GN=APOC4-APOC2 PE=1 SV=1;sp|P02655|APOC2_HUMAN Apolipoprotein C-II OS=Homo sapiens OX=9606 GN=APOC2 PE=1 SV=1;tr|V9GYJ8|V9GYJ8_HUMAN Apolipoprotein C-II OS=Homo sapiens OX=9606 GN=APOC2 PE=	10635000	8163200	4624600	8500300	7319700	10658000	5260500	6562800	4117800	7807600	8826000	5313700	1.13044	0.68058	0.602051	0.637303	0.255695	0.04356
A0A075B6H9	sp|A0A075B6H9|LV469_HUMAN Immunoglobulin lambda variable 4-69 OS=Homo sapiens OX=9606 GN=IGLV4-69 PE=1 SV=1	12546000	15365000	20632000	15649000	10422000	0	11714000	23850000	0	16181000	8.69033e+06	1.18547e+07	0.53707	0.732629	1.36412	0.221265	0.584389	0.721786
P0DTE1	sp|P0DTE1|HV383_HUMAN Probable non-functional immunoglobulin heavy variable 3-38-3 OS=Homo sapiens OX=9606 GN=IGHV3-38-3 PE=1 SV=1	17529000	13820000	17733000	14819000	12008000	9391500	11738000	20224000	12014000	1.63607e+07	1.20728e+07	1.46587e+07	0.737918	0.89597	1.21419	0.100819	0.607772	0.463662
P15814;C9JEE0	sp|P15814|IGLL1_HUMAN Immunoglobulin lambda-like polypeptide 1 OS=Homo sapiens OX=9606 GN=IGLL1 PE=1 SV=1;tr|C9JEE0|C9JEE0_HUMAN Immunoglobulin lambda-like polypeptide 1 (Fragment) OS=Homo sapiens OX=9606 GN=IGLL1 PE=1 SV=1	20265000	21961000	0	16824000	16339000	15356000	18005000	0	14212000	1.40753e+07	16173000	10739000	1.14903	0.762966	0.664008	0.781401	0.72774	0.378849
Q2FEQ6	sp|Q2FEQ6|RS5_STAA3 30S ribosomal protein S5 OS=Staphylococcus aureus (strain USA300) OX=367830 GN=rpsE PE=3 SV=1	0	9782000	0	6129200	2989300	4874400	1976400	0	0	3.26067e+06	4664300	658800	1.43047	0.202045	0.141243	0.69974	0.477835	0.0236066
Q2FG40	sp|Q2FG40|KPYK_STAA3 Pyruvate kinase OS=Staphylococcus aureus (strain USA300) OX=367830 GN=pyk PE=3 SV=1	0	9093600	0	20740000	8781400	8143800	0	0	0	3031200	1.25551e+07	0	4.14195	0	0	0.135011	0.373901	0.0374843
Q2FJP8	sp|Q2FJP8|RS6_STAA3 30S ribosomal protein S6 OS=Staphylococcus aureus (strain USA300) OX=367830 GN=rpsF PE=3 SV=1	0	8895700	0	16148000	10931000	8984400	0	0	0	2.96523e+06	1.20211e+07	0	4.05403	0	0	0.0684298	0.373901	0.00492466
A0A087X1J7;P22352;H0YBE4;E5RG32;H0YC19	tr|A0A087X1J7|A0A087X1J7_HUMAN Glutathione peroxidase OS=Homo sapiens OX=9606 GN=GPX3 PE=1 SV=1;sp|P22352|GPX3_HUMAN Glutathione peroxidase 3 OS=Homo sapiens OX=9606 GN=GPX3 PE=1 SV=2;tr|H0YBE4|H0YBE4_HUMAN Glutathione peroxidase 3 (Fragment) OS=Homo sapie	5895600	4164700	5220500	8233300	4671300	5074400	4109400	0	5140300	5093600	5993000	3.08323e+06	1.17657	0.605315	0.514472	0.506372	0.289738	0.206548
P15169;B1AP58;CON__Q2KJ83	sp|P15169|CBPN_HUMAN Carboxypeptidase N catalytic chain OS=Homo sapiens OX=9606 GN=CPN1 PE=1 SV=1	10346000	5272500	6379900	6181000	4430500	5984800	5821300	0	6670700	7332800	5532100	4164000	0.754432	0.567859	0.752698	0.332993	0.290104	0.562322
A0A0B4J1X8	sp|A0A0B4J1X8|HV343_HUMAN Immunoglobulin heavy variable 3-43 OS=Homo sapiens OX=9606 GN=IGHV3-43 PE=3 SV=1	0	0	0	0	0	0	0	0	0	0	0	0	#DIV/0!	#DIV/0!	#DIV/0!	#DIV/0!	#DIV/0!	#DIV/0!
Q2FG28;Q8WYL5-2;Q8WYL5-5;Q8WYL5-4;Q8WYL5	sp|Q2FG28|Y1656_STAA3 Putative universal stress protein SAUSA300_1656 OS=Staphylococcus aureus (strain USA300) OX=367830 GN=SAUSA300_1656 PE=3 SV=1	0	7979400	0	5473600	4854100	0	2741100	0	0	2659800	3.44257e+06	913700	1.2943	0.343522	0.265412	0.817299	0.568316	0.265871
Q2FHK0	sp|Q2FHK0|RS16_STAA3 30S ribosomal protein S16 OS=Staphylococcus aureus (strain USA300) OX=367830 GN=rpsP PE=3 SV=1	0	7824500	0	0	0	0	0	0	0	2.60817e+06	0	0	0	0	#DIV/0!	0.373901	0.373901	#DIV/0!
A0A0H2XHY4	tr|A0A0H2XHY4|A0A0H2XHY4_STAA3 Penicillin-binding protein 2 OS=Staphylococcus aureus (strain USA300) OX=367830 GN=mecA PE=3 SV=1	3234800	2871800	1697000	5541900	4634400	3325900	0	3065500	2395600	2601200	4.50073e+06	1.82037e+06	1.73025	0.699818	0.40446	0.0747634	0.494453	0.0768563
A0A075B6S5	sp|A0A075B6S5|KV127_HUMAN Immunoglobulin kappa variable 1-27 OS=Homo sapiens OX=9606 GN=IGKV1-27 PE=3 SV=1	12439000	13032000	12617000	9945800	7580700	0	11414000	12694000	0	12696000	5.84217e+06	8036000	0.460158	0.632955	1.37552	0.0847074	0.312824	0.685113
Q2FKP7	sp|Q2FKP7|SYS_STAA3 Serine--tRNA ligase OS=Staphylococcus aureus (strain USA300) OX=367830 GN=serS PE=3 SV=1	0	3786500	3689600	6285900	2833500	0	0	0	0	2.49203e+06	3039800	0	1.21981	0	0	0.815944	0.116183	0.169741
Q6PL18	sp|Q6PL18|ATAD2_HUMAN ATPase family AAA domain-containing protein 2 OS=Homo sapiens OX=9606 GN=ATAD2 PE=1 SV=1	0	0	0	0	0	0	0	0	0	0	0	0	#DIV/0!	#DIV/0!	#DIV/0!	#DIV/0!	#DIV/0!	#DIV/0!
Q2FHH9	sp|Q2FHH9|RRF_STAA3 Ribosome-recycling factor OS=Staphylococcus aureus (strain USA300) OX=367830 GN=frr PE=3 SV=1	0	7273300	0	6568800	0	0	0	0	0	2.42443e+06	2189600	0	0.903139	0	0	0.946145	0.373901	0.373901
A0A0G2JQJ0;A0A087WSZ0	tr|A0A0G2JQJ0|A0A0G2JQJ0_HUMAN Immunoglobulin kappa variable 1D-8 (Fragment) OS=Homo sapiens OX=9606 GN=IGKV1D-8 PE=1 SV=4;sp|A0A087WSZ0|KVD08_HUMAN Immunoglobulin kappa variable 1D-8 OS=Homo sapiens OX=9606 GN=IGKV1D-8 PE=3 SV=6	0	0	2854300	0	0	0	0	0	0	951433	0	0	0	0	#DIV/0!	0.373901	0.373901	#DIV/0!
Q2FER6	sp|Q2FER6|RL17_STAA3 50S ribosomal protein L17 OS=Staphylococcus aureus (strain USA300) OX=367830 GN=rplQ PE=3 SV=1	0	7119800	0	8175100	5830600	5018600	0	0	0	2.37327e+06	6.34143e+06	0	2.67203	0	0	0.195356	0.373901	0.00258039
Q2FEQ8	sp|Q2FEQ8|RL15_STAA3 50S ribosomal protein L15 OS=Staphylococcus aureus (strain USA300) OX=367830 GN=rplO PE=3 SV=1	0	6893400	0	0	0	0	0	0	0	2297800	0	0	0	0	#DIV/0!	0.373901	0.373901	#DIV/0!
Q96RL7-4;Q96RL7-2;Q96RL7-3;Q96RL7	sp|Q96RL7-4|VP13A_HUMAN Isoform 4 of Vacuolar protein sorting-associated protein 13A OS=Homo sapiens OX=9606 GN=VPS13A;sp|Q96RL7-2|VP13A_HUMAN Isoform 2 of Vacuolar protein sorting-associated protein 13A OS=Homo sapiens OX=9606 GN=VPS13A;sp|Q96RL7-3|VP13A_	0	0	0	0	0	0	0	0	0	0	0	0	#DIV/0!	#DIV/0!	#DIV/0!	#DIV/0!	#DIV/0!	#DIV/0!
Q2FG30	sp|Q2FG30|Y1654_STAA3 Uncharacterized peptidase SAUSA300_1654 OS=Staphylococcus aureus (strain USA300) OX=367830 GN=SAUSA300_1654 PE=3 SV=1	0	0	6707100	8463500	0	0	0	0	0	2235700	2.82117e+06	0	1.26187	0	0	0.878683	0.373901	0.373901
Q2FEP5	sp|Q2FEP5|RS3_STAA3 30S ribosomal protein S3 OS=Staphylococcus aureus (strain USA300) OX=367830 GN=rpsC PE=3 SV=1	0	6473600	0	11858000	6740500	10095000	0	0	0	2.15787e+06	9564500	0	4.43239	0	0	0.0479357	0.373901	0.00311025
P01743	sp|P01743|HV146_HUMAN Immunoglobulin heavy variable 1-46 OS=Homo sapiens OX=9606 GN=IGHV1-46 PE=1 SV=2	0	0	0	0	0	0	0	0	0	0	0	0	#DIV/0!	#DIV/0!	#DIV/0!	#DIV/0!	#DIV/0!	#DIV/0!
A0A0H2XIC6	tr|A0A0H2XIC6|A0A0H2XIC6_STAA3 30S ribosomal protein S1 OS=Staphylococcus aureus (strain USA300) OX=367830 GN=rpsA PE=4 SV=1	0	6363700	0	8466400	4333200	4931300	0	0	0	2.12123e+06	5910300	0	2.78626	0	0	0.201636	0.373901	0.0101616
P01742	sp|P01742|HV169_HUMAN Immunoglobulin heavy variable 1-69 OS=Homo sapiens OX=9606 GN=IGHV1-69 PE=1 SV=2	0	0	0	0	0	0	0	0	0	0	0	0	#DIV/0!	#DIV/0!	#DIV/0!	#DIV/0!	#DIV/0!	#DIV/0!
Q2FF95	sp|Q2FF95|CH60_STAA3 Chaperonin GroEL OS=Staphylococcus aureus (strain USA300) OX=367830 GN=groEL PE=3 SV=1	0	4512500	1551400	0	4174400	6132600	0	0	0	2021300	3.43567e+06	0	1.69973	0	0	0.562239	0.20146	0.130271
Q2FGA1	sp|Q2FGA1|Y1582_STAA3 UPF0337 protein SAUSA300_1582 OS=Staphylococcus aureus (strain USA300) OX=367830 GN=SAUSA300_1582 PE=3 SV=1	0	5984100	0	0	0	0	0	0	0	1994700	0	0	0	0	#DIV/0!	0.373901	0.373901	#DIV/0!
A0A0H2XIA8	tr|A0A0H2XIA8|A0A0H2XIA8_STAA3 Dihydroorotase OS=Staphylococcus aureus (strain USA300) OX=367830 GN=pyrC PE=3 SV=1	0	0	5913600	8310200	7302500	0	0	0	0	1971200	5.20423e+06	0	2.64013	0	0	0.37975	0.373901	0.117771
Q2FES2	sp|Q2FES2|RS9_STAA3 30S ribosomal protein S9 OS=Staphylococcus aureus (strain USA300) OX=367830 GN=rpsI PE=3 SV=1	0	5893000	0	25106000	16967000	15268000	0	0	0	1.96433e+06	1.91137e+07	0	9.73036	0	0	0.0090206	0.373901	0.00325292
Q2FG61	sp|Q2FG61|TIG_STAA3 Trigger factor OS=Staphylococcus aureus (strain USA300) OX=367830 GN=tig PE=3 SV=1	0	5826400	0	15690000	22790000	19766000	0	0	0	1.94213e+06	1.94153e+07	0	9.99691	0	0	0.00349052	0.373901	0.000702674
Q2FJM5	sp|Q2FJM5|GUAA_STAA3 GMP synthase [glutamine-hydrolyzing] OS=Staphylococcus aureus (strain USA300) OX=367830 GN=guaA PE=3 SV=1	0	2402700	3311100	3862500	2586400	0	0	0	0	1904600	2.14963e+06	0	1.12865	0	0	0.878601	0.126072	0.131452
E9PFZ2;D6RE86	tr|E9PFZ2|E9PFZ2_HUMAN Ceruloplasmin OS=Homo sapiens OX=9606 GN=CP PE=1 SV=1	0	0	0	0	0	0	0	0	0	0	0	0	#DIV/0!	#DIV/0!	#DIV/0!	#DIV/0!	#DIV/0!	#DIV/0!
Q2FJ94	sp|Q2FJ94|RS7_STAA3 30S ribosomal protein S7 OS=Staphylococcus aureus (strain USA300) OX=367830 GN=rpsG PE=3 SV=2	0	5708300	0	0	0	5416300	0	0	0	1.90277e+06	1.80543e+06	0	0.948846	0	0	0.972177	0.373901	0.373901
A0A0H2XHQ2	tr|A0A0H2XHQ2|A0A0H2XHQ2_STAA3 Thioredoxin reductase OS=Staphylococcus aureus (strain USA300) OX=367830 GN=trxB PE=3 SV=1	0	0	5703800	7525300	5031700	2795500	0	0	0	1.90127e+06	5117500	0	2.69163	0	0	0.241466	0.373901	0.0200129
A0A0H2XG16	tr|A0A0H2XG16|A0A0H2XG16_STAA3 Clumping factor A OS=Staphylococcus aureus (strain USA300) OX=367830 GN=clfA PE=4 SV=1	0	5380700	0	0	0	0	0	0	6908300	1.79357e+06	0	2.30277e+06	0	1.2839	#DIV/0!	0.373901	0.869983	0.373901
Q2FFY0	sp|Q2FFY0|SYL_STAA3 Leucine--tRNA ligase OS=Staphylococcus aureus (strain USA300) OX=367830 GN=leuS PE=3 SV=1	0	0	5258100	0	4104500	1867700	0	0	0	1752700	1.99073e+06	0	1.13581	0	0	0.915873	0.373901	0.168675
Q2FJA1	sp|Q2FJA1|RL10_STAA3 50S ribosomal protein L10 OS=Staphylococcus aureus (strain USA300) OX=367830 GN=rplJ PE=3 SV=1	0	5134600	0	11408000	6724000	8439100	0	0	0	1.71153e+06	8.85703e+06	0	5.17491	0	0	0.0310513	0.373901	0.0029342
Q2FHG5	sp|Q2FHG5|RS15_STAA3 30S ribosomal protein S15 OS=Staphylococcus aureus (strain USA300) OX=367830 GN=rpsO PE=3 SV=1	0	4985200	0	0	0	0	0	0	0	1.66173e+06	0	0	0	0	#DIV/0!	0.373901	0.373901	#DIV/0!
P46013-2;P46013	sp|P46013-2|KI67_HUMAN Isoform Short of Proliferation marker protein Ki-67 OS=Homo sapiens OX=9606 GN=MKI67;sp|P46013|KI67_HUMAN Proliferation marker protein Ki-67 OS=Homo sapiens OX=9606 GN=MKI67 PE=1 SV=2	0	0	0	0	0	0	0	0	0	0	0	0	#DIV/0!	#DIV/0!	#DIV/0!	#DIV/0!	#DIV/0!	#DIV/0!
A0A075B7D8	tr|A0A075B7D8|A0A075B7D8_HUMAN Immunoglobulin heavy variable 3/OR15-7 (pseudogene) (Fragment) OS=Homo sapiens OX=9606 GN=IGHV3OR15-7 PE=1 SV=1	0	20337000	0	0	0	0	0	0	0	6779000	0	0	0	0	#DIV/0!	0.373901	0.373901	#DIV/0!
Q2FJ93;D6RAL1;Q969S9-5;Q969S9-4;Q969S9-2;Q969S9-3;Q969S9	sp|Q2FJ93|EFG_STAA3 Elongation factor G OS=Staphylococcus aureus (strain USA300) OX=367830 GN=fusA PE=3 SV=3	0	4892100	0	5087400	4533300	3017300	0	0	0	1630700	4.21267e+06	0	2.58335	0	0	0.21288	0.373901	0.00243154
A0A0H2XFH8	tr|A0A0H2XFH8|A0A0H2XFH8_STAA3 Pyruvate dehydrogenase E1 component, beta subunit OS=Staphylococcus aureus (strain USA300) OX=367830 GN=pdhB PE=4 SV=1	0	4797700	0	16505000	10061000	12679000	0	0	0	1.59923e+06	1.30817e+07	0	8.17996	0	0	0.00955391	0.373901	0.00220215
A0A0H2XIQ2	tr|A0A0H2XIQ2|A0A0H2XIQ2_STAA3 Dihydrolipoyl dehydrogenase OS=Staphylococcus aureus (strain USA300) OX=367830 GN=lpdA PE=3 SV=1	0	4366500	0	3711400	4617000	3232300	0	0	0	1455500	3.85357e+06	0	2.64759	0	0	0.187701	0.373901	0.000687589
Q16610;Q16610-4;Q16610-2;Q16610-3	sp|Q16610|ECM1_HUMAN Extracellular matrix protein 1 OS=Homo sapiens OX=9606 GN=ECM1 PE=1 SV=2;sp|Q16610-4|ECM1_HUMAN Isoform 4 of Extracellular matrix protein 1 OS=Homo sapiens OX=9606 GN=ECM1;sp|Q16610-2|ECM1_HUMAN Isoform 2 of Extracellular matrix protei	0	0	0	7992200	11414000	7843200	0	0	0	0	9.08313e+06	0	#DIV/0!	#DIV/0!	0	0.00146574	#DIV/0!	0.00146574
P0DP01	sp|P0DP01|HV108_HUMAN Immunoglobulin heavy variable 1-8 OS=Homo sapiens OX=9606 GN=IGHV1-8 PE=1 SV=1	0	0	0	0	0	0	0	0	0	0	0	0	#DIV/0!	#DIV/0!	#DIV/0!	#DIV/0!	#DIV/0!	#DIV/0!
Q2FJC1	sp|Q2FJC1|PDXS_STAA3 Pyridoxal 5-phosphate synthase subunit PdxS OS=Staphylococcus aureus (strain USA300) OX=367830 GN=pdxS PE=3 SV=1	0	4233700	0	0	3659500	0	0	0	0	1.41123e+06	1.21983e+06	0	0.864374	0	0	0.923213	0.373901	0.373901
A0A0H2XIJ3	tr|A0A0H2XIJ3|A0A0H2XIJ3_STAA3 Bifunctional autolysin OS=Staphylococcus aureus (strain USA300) OX=367830 GN=atl PE=3 SV=1	0	4191000	0	4608000	0	6066700	0	0	0	1397000	3.55823e+06	0	2.54705	0	0	0.40076	0.373901	0.123491
P80108;P80108-2	sp|P80108|PHLD_HUMAN Phosphatidylinositol-glycan-specific phospholipase D OS=Homo sapiens OX=9606 GN=GPLD1 PE=1 SV=3	4031400	3271400	4055900	3392400	0	3692000	2420900	3858100	4274700	3.78623e+06	2.36147e+06	3517900	0.623698	0.929129	1.48971	0.304822	0.686428	0.427321
Q2FFZ9	sp|Q2FFZ9|Y1685_STAA3 UPF0478 protein SAUSA300_1685 OS=Staphylococcus aureus (strain USA300) OX=367830 GN=SAUSA300_1685 PE=3 SV=1	0	3615100	0	0	0	0	0	0	0	1.20503e+06	0	0	0	0	#DIV/0!	0.373901	0.373901	#DIV/0!
P05154;G3V2M1;G3V264;G3V5I3;G3V482;G3V265;G3V4B4;G3V3F5	sp|P05154|IPSP_HUMAN Plasma serine protease inhibitor OS=Homo sapiens OX=9606 GN=SERPINA5 PE=1 SV=3	8559000	4855700	5048400	6141100	4541800	5747700	0	0	5360600	6.15437e+06	5.47687e+06	1.78687e+06	0.889916	0.290341	0.326257	0.62881	0.112568	0.116909
A0A0H2XK58	tr|A0A0H2XK58|A0A0H2XK58_STAA3 Cell division protein FtsZ OS=Staphylococcus aureus (strain USA300) OX=367830 GN=ftsZ PE=3 SV=1	0	3588900	0	0	0	2611500	0	0	0	1196300	870500	0	0.72766	0	0	0.83649	0.373901	0.373901
P06276;F8WF14;F8WEX7;H0Y885;H7C4Y0	sp|P06276|CHLE_HUMAN Cholinesterase OS=Homo sapiens OX=9606 GN=BCHE PE=1 SV=1;tr|F8WF14|F8WF14_HUMAN Carboxylic ester hydrolase OS=Homo sapiens OX=9606 GN=BCHE PE=1 SV=1;tr|F8WEX7|F8WEX7_HUMAN Carboxylic ester hydrolase OS=Homo sapiens OX=9606 GN=BCHE PE=1	7118200	0	4603900	4159500	4081700	4336300	6008100	0	5438200	3.90737e+06	4192500	3.81543e+06	1.07297	0.976472	0.910062	0.897857	0.975643	0.853601
Q2FDV8	sp|Q2FDV8|CLPL_STAA3 ATP-dependent Clp protease ATP-binding subunit ClpL OS=Staphylococcus aureus (strain USA300) OX=367830 GN=clpL PE=3 SV=1	0	1271100	1973500	16348000	9080200	5031000	0	0	0	1.08153e+06	1.01531e+07	0	9.38766	0	0	0.0541328	0.134413	0.037411
P01721	sp|P01721|LV657_HUMAN Immunoglobulin lambda variable 6-57 OS=Homo sapiens OX=9606 GN=IGLV6-57 PE=1 SV=2	7322400	9186200	0	11312000	7588700	0	18976000	11225000	0	5.50287e+06	6.30023e+06	10067000	1.1449	1.82941	1.59788	0.863533	0.501231	0.589791
A0A0H2XGD7	tr|A0A0H2XGD7|A0A0H2XGD7_STAA3 ATP-dependent 6-phosphofructokinase OS=Staphylococcus aureus (strain USA300) OX=367830 GN=pfkA PE=3 SV=1	0	3218600	0	6160600	0	0	0	0	0	1.07287e+06	2.05353e+06	0	1.91406	0	0	0.693867	0.373901	0.373901
Q2FJA2	sp|Q2FJA2|RL1_STAA3 50S ribosomal protein L1 OS=Staphylococcus aureus (strain USA300) OX=367830 GN=rplA PE=3 SV=1	0	3141100	0	16300000	10446000	9942000	0	0	0	1.04703e+06	1.22293e+07	0	11.68	0	0	0.00818594	0.373901	0.00389865
Q2FER4	sp|Q2FER4|RS11_STAA3 30S ribosomal protein S11 OS=Staphylococcus aureus (strain USA300) OX=367830 GN=rpsK PE=3 SV=1	0	3123300	0	0	0	2795800	0	0	0	1041100	931933	0	0.895143	0	0	0.941478	0.373901	0.373901
A0A0H2XHB5	tr|A0A0H2XHB5|A0A0H2XHB5_STAA3 Proline dipeptidase OS=Staphylococcus aureus (strain USA300) OX=367830 GN=SAUSA300_1491 PE=3 SV=1	0	2997400	0	0	0	0	0	0	0	999133	0	0	0	0	#DIV/0!	0.373901	0.373901	#DIV/0!
A0A0H2XHD5	tr|A0A0H2XHD5|A0A0H2XHD5_STAA3 Pyruvate dehydrogenase E1 component subunit alpha OS=Staphylococcus aureus (strain USA300) OX=367830 GN=pdhA PE=4 SV=1	0	2853100	0	5374500	3521700	4163400	0	0	0	951033	4353200	0	4.57734	0	0	0.0359996	0.373901	0.00131523
P23083	sp|P23083|HV102_HUMAN Immunoglobulin heavy variable 1-2 OS=Homo sapiens OX=9606 GN=IGHV1-2 PE=1 SV=2	5643300	0	0	0	0	0	0	0	0	1881100	0	0	0	0	#DIV/0!	0.373901	0.373901	#DIV/0!
A0A0H2XFG6	tr|A0A0H2XFG6|A0A0H2XFG6_STAA3 Uncharacterized protein OS=Staphylococcus aureus (strain USA300) OX=367830 GN=SAUSA300_1698 PE=4 SV=1	0	2638200	0	0	0	0	0	0	0	879400	0	0	0	0	#DIV/0!	0.373901	0.373901	#DIV/0!
A0A0H2XHG3	tr|A0A0H2XHG3|A0A0H2XHG3_STAA3 Probable malate:quinone oxidoreductase OS=Staphylococcus aureus (strain USA300) OX=367830 GN=mqo PE=3 SV=1	0	2544800	0	0	0	0	0	0	0	848267	0	0	0	0	#DIV/0!	0.373901	0.373901	#DIV/0!
A0A0H2XIT3	tr|A0A0H2XIT3|A0A0H2XIT3_STAA3 Acetoin(diacetyl) reductase OS=Staphylococcus aureus (strain USA300) OX=367830 GN=SAUSA300_0129 PE=3 SV=1	0	0	2496100	104670000	74558000	32218000	0	0	0	832033	70482000	0	84.7105	0	0	0.0296035	0.373901	0.0284622
P05109	sp|P05109|S10A8_HUMAN Protein S100-A8 OS=Homo sapiens OX=9606 GN=S100A8 PE=1 SV=1	0	0	0	0	0	0	0	0	0	0	0	0	#DIV/0!	#DIV/0!	#DIV/0!	#DIV/0!	#DIV/0!	#DIV/0!
Q2FGF0	sp|Q2FGF0|FLOA_STAA3 Flotillin-like protein FloA OS=Staphylococcus aureus (strain USA300) OX=367830 GN=floA PE=3 SV=1	0	2319700	0	0	0	0	0	0	0	773233	0	0	0	0	#DIV/0!	0.373901	0.373901	#DIV/0!
Q2FF24;F8W0P7	sp|Q2FF24|ATPB_STAA3 ATP synthase subunit beta OS=Staphylococcus aureus (strain USA300) OX=367830 GN=atpD PE=3 SV=1	0	2240800	0	3407300	1773600	0	0	0	0	746933	1.72697e+06	0	2.31208	0	0	0.47197	0.373901	0.154066
P14923;C9JTX4;C9J826;C9JK18;C9JKY1;A0A2R8Y6G0;A0A2R8Y5C3;A0A2R8Y5Z1;B4DGU4	sp|P14923|PLAK_HUMAN Junction plakoglobin OS=Homo sapiens OX=9606 GN=JUP PE=1 SV=3	0	0	0	0	5657600	0	0	5364300	5306400	0	1.88587e+06	3556900	#DIV/0!	#DIV/0!	1.88608	0.373901	0.116128	0.554274
Q2FGE3	sp|Q2FGE3|DNAK_STAA3 Chaperone protein DnaK OS=Staphylococcus aureus (strain USA300) OX=367830 GN=dnaK PE=3 SV=1	0	1869600	0	18040000	14175000	13583000	0	0	0	623200	15266000	0	24.4961	0	0	0.000666217	0.373901	0.000398806
A0A0B4J1Y8	sp|A0A0B4J1Y8|LV949_HUMAN Immunoglobulin lambda variable 9-49 OS=Homo sapiens OX=9606 GN=IGLV9-49 PE=1 SV=1	0	7397400	7393900	0	6860300	0	0	0	0	4.93043e+06	2.28677e+06	0	0.463806	0	0	0.475704	0.116117	0.373901
Q2FFQ5	sp|Q2FFQ5|PRSA_STAA3 Foldase protein PrsA OS=Staphylococcus aureus (strain USA300) OX=367830 GN=prsA PE=3 SV=1	0	0	1622600	30308000	25881000	30844000	973570	895080	1245500	540867	29011000	1038050	53.638	1.91923	0.0357813	6.82951e-05	0.418051	5.92267e-05
A0A075B6R2;A0A087WW49;A0A075B7B6;A0A087WSY4;P0DP07	sp|A0A075B6R2|HV404_HUMAN Immunoglobulin heavy variable 4-4 OS=Homo sapiens OX=9606 GN=IGHV4-4 PE=3 SV=2;tr|A0A087WW49|A0A087WW49_HUMAN Ig-like domain-containing protein (Fragment) OS=Homo sapiens OX=9606 PE=4 SV=1;tr|A0A075B7B6|A0A075B7B6_HUMAN Immunoglob	0	6262000	0	0	0	0	0	0	0	2.08733e+06	0	0	0	0	#DIV/0!	0.373901	0.373901	#DIV/0!
Q2FF22	sp|Q2FF22|ATPA_STAA3 ATP synthase subunit alpha OS=Staphylococcus aureus (strain USA300) OX=367830 GN=atpA PE=3 SV=1	0	1525200	0	0	0	1210000	0	0	0	508400	403333	0	0.793339	0	0	0.879233	0.373901	0.373901
A0A0H2XEQ2;E9PD92;E7EM57;E7EUI8;P11413;P11413-3;P11413-2	tr|A0A0H2XEQ2|A0A0H2XEQ2_STAA3 Glucose-6-phosphate 1-dehydrogenase OS=Staphylococcus aureus (strain USA300) OX=367830 GN=zwf PE=3 SV=1	0	0	1028700	4948900	4336500	0	0	0	0	342900	3.09513e+06	0	9.02634	0	0	0.159498	0.373901	0.117844
Q2FIK4	sp|Q2FIK4|EMP_STAA3 Extracellular matrix protein-binding protein emp OS=Staphylococcus aureus (strain USA300) OX=367830 GN=emp PE=3 SV=1	0	0	0	33452000	31032000	13445000	0	0	0	0	2.59763e+07	0	#DIV/0!	#DIV/0!	0	0.014609	#DIV/0!	0.014609
A0A0H2XHP9	tr|A0A0H2XHP9|A0A0H2XHP9_STAA3 Staphylocoagulase OS=Staphylococcus aureus (strain USA300) OX=367830 GN=coa PE=4 SV=1	0	0	0	48770000	46728000	12820000	0	0	0	0	36106000	0	#DIV/0!	#DIV/0!	0	0.0363223	#DIV/0!	0.0363223
Q2FER3	sp|Q2FER3|RS13_STAA3 30S ribosomal protein S13 OS=Staphylococcus aureus (strain USA300) OX=367830 GN=rpsM PE=3 SV=1	0	0	0	36831000	18892000	20483000	0	0	0	0	25402000	0	#DIV/0!	#DIV/0!	0	0.0114141	#DIV/0!	0.0114141
A0A0H2XIG9	tr|A0A0H2XIG9|A0A0H2XIG9_STAA3 Gamma-hemolysin component A OS=Staphylococcus aureus (strain USA300) OX=367830 GN=hlgA PE=3 SV=1	0	0	0	0	4175100	4592500	0	0	0	0	2.92253e+06	0	#DIV/0!	#DIV/0!	0	0.117017	#DIV/0!	0.117017
A0A0H2XJB4	tr|A0A0H2XJB4|A0A0H2XJB4_STAA3 Ear protein OS=Staphylococcus aureus (strain USA300) OX=367830 GN=ear PE=4 SV=1	0	0	0	20832000	14845000	20575000	0	0	0	0	1.87507e+07	0	#DIV/0!	#DIV/0!	0	0.000659455	#DIV/0!	0.000659455
A0A0H2XFK0	tr|A0A0H2XFK0|A0A0H2XFK0_STAA3 Panton-Valentine leukocidin, LukF-PV OS=Staphylococcus aureus (strain USA300) OX=367830 GN=lukF-PV PE=3 SV=1	0	0	0	13490000	6026800	13904000	0	0	0	0	1.11403e+07	0	#DIV/0!	#DIV/0!	0	0.0121335	#DIV/0!	0.0121335
Q2FE03	sp|Q2FE03|FNBA_STAA3 Fibronectin-binding protein A OS=Staphylococcus aureus (strain USA300) OX=367830 GN=fnbA PE=3 SV=1	0	0	0	35598000	31500000	20362000	0	0	0	0	2.91533e+07	0	#DIV/0!	#DIV/0!	0	0.00305315	#DIV/0!	0.00305315
A0A0H2XI46	tr|A0A0H2XI46|A0A0H2XI46_STAA3 Panton-Valentine leukocidin, LukS-PV OS=Staphylococcus aureus (strain USA300) OX=367830 GN=lukS-PV PE=3 SV=1	0	0	0	10245000	4752300	8052100	0	0	0	0	7.68313e+06	0	#DIV/0!	#DIV/0!	0	0.00856605	#DIV/0!	0.00856605
A0A024R6I7;A0A0G2JRN3;G3V2B9;G3V544;G3V5R8;G3V387;A0A0B4J278;A0A0G2JPK4;P20848	tr|A0A024R6I7|A0A024R6I7_HUMAN Alpha-1-antitrypsin OS=Homo sapiens OX=9606 GN=SERPINA1 PE=1 SV=1;tr|A0A0G2JRN3|A0A0G2JRN3_HUMAN Alpha-1-antitrypsin OS=Homo sapiens OX=9606 GN=SERPINA1 PE=1 SV=1	0	3700600	0	0	0	0	3174800	0	0	1.23353e+06	0	1.05827e+06	0	0.857915	#DIV/0!	0.373901	0.919317	0.373901
P49908;A0A182DWH7;A0A182DWH8	sp|P49908|SEPP1_HUMAN Selenoprotein P OS=Homo sapiens OX=9606 GN=SELENOP PE=1 SV=3;tr|A0A182DWH7|A0A182DWH7_HUMAN Selenoprotein P (Fragment) OS=Homo sapiens OX=9606 GN=SELENOP PE=1 SV=1;tr|A0A182DWH8|A0A182DWH8_HUMAN Selenoprotein P (Fragment) OS=Homo sapi	7841900	3558400	4674900	4445700	0	3535400	3261000	0	0	5358400	2.66037e+06	1087000	0.496485	0.202859	0.40859	0.221863	0.0639636	0.416472
F8WDD7;H7C0A3;F8WCF6;A0A0A6YYG9;P59998;P59998-3;P59998-2	tr|F8WDD7|F8WDD7_HUMAN Actin-related protein 2/3 complex subunit 4 OS=Homo sapiens OX=9606 GN=ARPC4 PE=3 SV=1;tr|H7C0A3|H7C0A3_HUMAN ARPC4-TTLL3 readthrough (Fragment) OS=Homo sapiens OX=9606 GN=ARPC4-TTLL3 PE=3 SV=1;tr|F8WCF6|F8WCF6_HUMAN Actin-related pr	0	0	0	0	0	0	0	0	0	0	0	0	#DIV/0!	#DIV/0!	#DIV/0!	#DIV/0!	#DIV/0!	#DIV/0!
P01766	sp|P01766|HV313_HUMAN Immunoglobulin heavy variable 3-13 OS=Homo sapiens OX=9606 GN=IGHV3-13 PE=1 SV=2	0	0	0	0	8000800	0	0	0	10388000	0	2.66693e+06	3.46267e+06	#DIV/0!	#DIV/0!	1.29837	0.373901	0.373901	0.864388
Q2FG80	sp|Q2FG80|RL21_STAA3 50S ribosomal protein L21 OS=Staphylococcus aureus (strain USA300) OX=367830 GN=rplU PE=3 SV=1	0	0	0	10770000	10623000	8723000	0	0	0	0	1.00387e+07	0	#DIV/0!	#DIV/0!	0	0.000108426	#DIV/0!	0.000108426
Q2FH00	sp|Q2FH00|DHA1_STAA3 Alanine dehydrogenase 1 OS=Staphylococcus aureus (strain USA300) OX=367830 GN=ald1 PE=3 SV=1	0	0	0	0	2029800	0	0	0	0	0	676600	0	#DIV/0!	#DIV/0!	0	0.373901	#DIV/0!	0.373901
Q2FHV1	sp|Q2FHV1|ISDA_STAA3 Iron-regulated surface determinant protein A OS=Staphylococcus aureus (strain USA300) OX=367830 GN=isdA PE=3 SV=1	0	0	0	14186000	20727000	6804400	3147600	0	0	0	13905800	1049200	#DIV/0!	#DIV/0!	0.0754505	0.0258691	0.373901	0.0364544
Q2FJ98	sp|Q2FJ98|RPOB_STAA3 DNA-directed RNA polymerase subunit beta OS=Staphylococcus aureus (strain USA300) OX=367830 GN=rpoB PE=3 SV=2	0	0	0	0	1943300	1382300	0	0	0	0	1.10853e+06	0	#DIV/0!	#DIV/0!	0	0.127311	#DIV/0!	0.127311
Q2FJA3	sp|Q2FJA3|RL11_STAA3 50S ribosomal protein L11 OS=Staphylococcus aureus (strain USA300) OX=367830 GN=rplK PE=3 SV=3	0	0	0	33607000	13937000	25634000	0	0	0	0	2.43927e+07	0	#DIV/0!	#DIV/0!	0	0.0129462	#DIV/0!	0.0129462
Q2FG54	sp|Q2FG54|SYT_STAA3 Threonine--tRNA ligase OS=Staphylococcus aureus (strain USA300) OX=367830 GN=thrS PE=3 SV=1	0	0	0	6432700	0	3316600	0	0	0	0	3.24977e+06	0	#DIV/0!	#DIV/0!	0	0.155059	#DIV/0!	0.155059
Q2FJB5	sp|Q2FJB5|CLPC_STAA3 ATP-dependent Clp protease ATP-binding subunit ClpC OS=Staphylococcus aureus (strain USA300) OX=367830 GN=clpC PE=3 SV=1	0	0	0	3551900	3275200	2957000	0	0	0	0	3.26137e+06	0	#DIV/0!	#DIV/0!	0	4.54334e-05	#DIV/0!	4.54334e-05
P00740;P00740-2	sp|P00740|FA9_HUMAN Coagulation factor IX OS=Homo sapiens OX=9606 GN=F9 PE=1 SV=2;sp|P00740-2|FA9_HUMAN Isoform 2 of Coagulation factor IX OS=Homo sapiens OX=9606 GN=F9	2621300	0	2589700	4001800	0	0	2996500	3749400	0	1737000	1.33393e+06	2.24863e+06	0.767952	1.29455	1.68572	0.812581	0.739837	0.630328
A0A0H2XH48	tr|A0A0H2XH48|A0A0H2XH48_STAA3 Gamma-hemolysin component B OS=Staphylococcus aureus (strain USA300) OX=367830 GN=hlgB PE=3 SV=1	0	0	0	0	0	0	0	0	0	0	0	0	#DIV/0!	#DIV/0!	#DIV/0!	#DIV/0!	#DIV/0!	#DIV/0!
Q2FHP4	sp|Q2FHP4|SYI_STAA3 Isoleucine--tRNA ligase OS=Staphylococcus aureus (strain USA300) OX=367830 GN=ileS PE=3 SV=1	0	0	0	8851400	4150100	4246900	0	0	0	0	5.74947e+06	0	#DIV/0!	#DIV/0!	0	0.0207188	#DIV/0!	0.0207188
Q2FJE0	sp|Q2FJE0|RL25_STAA3 50S ribosomal protein L25 OS=Staphylococcus aureus (strain USA300) OX=367830 GN=rplY PE=1 SV=1	0	0	0	0	0	0	0	0	0	0	0	0	#DIV/0!	#DIV/0!	#DIV/0!	#DIV/0!	#DIV/0!	#DIV/0!
Q2FEP2	sp|Q2FEP2|RL2_STAA3 50S ribosomal protein L2 OS=Staphylococcus aureus (strain USA300) OX=367830 GN=rplB PE=3 SV=1	0	0	0	12631000	10463000	9584200	0	0	0	0	1.08927e+07	0	#DIV/0!	#DIV/0!	0	0.000273668	#DIV/0!	0.000273668
Q2FJ97	sp|Q2FJ97|RPOC_STAA3 DNA-directed RNA polymerase subunit beta OS=Staphylococcus aureus (strain USA300) OX=367830 GN=rpoC PE=3 SV=2	0	0	0	0	0	0	0	0	0	0	0	0	#DIV/0!	#DIV/0!	#DIV/0!	#DIV/0!	#DIV/0!	#DIV/0!
Q6ZNF0;M0QYV2;M0R045;M0QXC1	sp|Q6ZNF0|ACP7_HUMAN Acid phosphatase type 7 OS=Homo sapiens OX=9606 GN=ACP7 PE=2 SV=2;tr|M0QYV2|M0QYV2_HUMAN Acid phosphatase type 7 (Fragment) OS=Homo sapiens OX=9606 GN=ACP7 PE=1 SV=1;tr|M0R045|M0R045_HUMAN Acid phosphatase type 7 OS=Homo sapiens OX=960	0	0	0	0	0	0	0	0	0	0	0	0	#DIV/0!	#DIV/0!	#DIV/0!	#DIV/0!	#DIV/0!	#DIV/0!
A0A0H2XID2	tr|A0A0H2XID2|A0A0H2XID2_STAA3 Methionine--tRNA ligase OS=Staphylococcus aureus (strain USA300) OX=367830 GN=metS PE=3 SV=1	0	0	0	3732400	7032300	6595900	0	0	0	0	5.78687e+06	0	#DIV/0!	#DIV/0!	0	0.00501949	#DIV/0!	0.00501949
A0A0H2XG77	tr|A0A0H2XG77|A0A0H2XG77_STAA3 Ribulose-5-phosphate reductase OS=Staphylococcus aureus (strain USA300) OX=367830 GN=tarJ PE=3 SV=1	0	0	0	0	0	17609000	0	0	0	0	5.86967e+06	0	#DIV/0!	#DIV/0!	0	0.373901	#DIV/0!	0.373901
Q96KN2;J3KRP0	sp|Q96KN2|CNDP1_HUMAN Beta-Ala-His dipeptidase OS=Homo sapiens OX=9606 GN=CNDP1 PE=1 SV=5;tr|J3KRP0|J3KRP0_HUMAN Beta-Ala-His dipeptidase OS=Homo sapiens OX=9606 GN=CNDP1 PE=1 SV=2	0	3686900	0	3758700	0	0	6024100	0	0	1.22897e+06	1252900	2.00803e+06	1.01947	1.63392	1.60271	0.989773	0.757316	0.765658
P0DP02	sp|P0DP02|HVC33_HUMAN Immunoglobulin heavy variable 3-30-3 OS=Homo sapiens OX=9606 GN=IGHV3-30-3 PE=1 SV=1	0	0	0	0	0	0	0	0	0	0	0	0	#DIV/0!	#DIV/0!	#DIV/0!	#DIV/0!	#DIV/0!	#DIV/0!
P01718	sp|P01718|LV327_HUMAN Immunoglobulin lambda variable 3-27 OS=Homo sapiens OX=9606 GN=IGLV3-27 PE=1 SV=2	0	0	0	0	0	0	0	0	0	0	0	0	#DIV/0!	#DIV/0!	#DIV/0!	#DIV/0!	#DIV/0!	#DIV/0!
Q2FH36	sp|Q2FH36|CSPA_STAA3 Cold shock protein CspA OS=Staphylococcus aureus (strain USA300) OX=367830 GN=cspA PE=3 SV=1	0	0	0	0	0	0	0	0	0	0	0	0	#DIV/0!	#DIV/0!	#DIV/0!	#DIV/0!	#DIV/0!	#DIV/0!
Q2FEQ1	sp|Q2FEQ1|RL5_STAA3 50S ribosomal protein L5 OS=Staphylococcus aureus (strain USA300) OX=367830 GN=rplE PE=3 SV=1	0	0	0	0	1978000	2414300	0	0	0	0	1464100	0	#DIV/0!	#DIV/0!	0	0.120026	#DIV/0!	0.120026
A0A0H2XIS2	tr|A0A0H2XIS2|A0A0H2XIS2_STAA3 Branched-chain-amino-acid aminotransferase OS=Staphylococcus aureus (strain USA300) OX=367830 GN=ilvE PE=3 SV=1	0	0	0	0	0	0	0	0	0	0	0	0	#DIV/0!	#DIV/0!	#DIV/0!	#DIV/0!	#DIV/0!	#DIV/0!
P01833	sp|P01833|PIGR_HUMAN Polymeric immunoglobulin receptor OS=Homo sapiens OX=9606 GN=PIGR PE=1 SV=4	5470700	4960300	4060400	4985500	3376400	3370600	4774500	5577800	3637900	4.83047e+06	3.91083e+06	4663400	0.809618	0.965414	1.19243	0.246055	0.822499	0.388213
Q2FIN9	sp|Q2FIN9|HPF_STAA3 Ribosome hibernation promotion factor OS=Staphylococcus aureus (strain USA300) OX=367830 GN=hpf PE=1 SV=1	0	0	0	18663000	10705000	9145800	0	0	0	0	1.28379e+07	0	#DIV/0!	#DIV/0!	0	0.0120989	#DIV/0!	0.0120989
Q2FEI9	sp|Q2FEI9|Y2254_STAA3 Putative 2-hydroxyacid dehydrogenase SAUSA300_2254 OS=Staphylococcus aureus (strain USA300) OX=367830 GN=SAUSA300_2254 PE=3 SV=1	0	0	0	11980000	5116000	0	0	0	0	0	5.69867e+06	0	#DIV/0!	#DIV/0!	0	0.175936	#DIV/0!	0.175936
P01764	sp|P01764|HV323_HUMAN Immunoglobulin heavy variable 3-23 OS=Homo sapiens OX=9606 GN=IGHV3-23 PE=1 SV=2	0	0	0	0	0	0	6115300	0	0	0	0	2.03843e+06	#DIV/0!	#DIV/0!	#DIV/0!	#DIV/0!	0.373901	0.373901
A0A0G2JSC0;A0A087WSX0;A0A0G2JS06	tr|A0A0G2JSC0|A0A0G2JSC0_HUMAN Immunoglobulin lambda variable 5-45 (Fragment) OS=Homo sapiens OX=9606 GN=IGLV5-45 PE=1 SV=1;sp|A0A087WSX0|LV545_HUMAN Immunoglobulin lambda variable 5-45 OS=Homo sapiens OX=9606 GN=IGLV5-45 PE=3 SV=1;sp|A0A0G2JS06|LV539_HUMA	0	0	0	0	0	0	0	0	0	0	0	0	#DIV/0!	#DIV/0!	#DIV/0!	#DIV/0!	#DIV/0!	#DIV/0!
Q2FF15	sp|Q2FF15|GLYA_STAA3 Serine hydroxymethyltransferase OS=Staphylococcus aureus (strain USA300) OX=367830 GN=glyA PE=3 SV=1	0	0	0	2187100	1895400	0	0	0	0	0	1.36083e+06	0	#DIV/0!	#DIV/0!	0	0.118143	#DIV/0!	0.118143
Q2FFH6	sp|Q2FFH6|PPAC_STAA3 Probable manganese-dependent inorganic pyrophosphatase OS=Staphylococcus aureus (strain USA300) OX=367830 GN=ppaC PE=3 SV=1	0	0	0	0	0	0	0	0	0	0	0	0	#DIV/0!	#DIV/0!	#DIV/0!	#DIV/0!	#DIV/0!	#DIV/0!
A0A0C4DH73;P01611	sp|A0A0C4DH73|KV112_HUMAN Immunoglobulin kappa variable 1-12 OS=Homo sapiens OX=9606 GN=IGKV1-12 PE=3 SV=1;sp|P01611|KVD12_HUMAN Immunoglobulin kappa variable 1D-12 OS=Homo sapiens OX=9606 GN=IGKV1D-12 PE=1 SV=2	0	0	0	0	0	0	0	0	0	0	0	0	#DIV/0!	#DIV/0!	#DIV/0!	#DIV/0!	#DIV/0!	#DIV/0!
Q2FER5	sp|Q2FER5|RPOA_STAA3 DNA-directed RNA polymerase subunit alpha OS=Staphylococcus aureus (strain USA300) OX=367830 GN=rpoA PE=3 SV=1	0	0	0	3992100	0	0	0	0	0	0	1330700	0	#DIV/0!	#DIV/0!	0	0.373901	#DIV/0!	0.373901
A0A0H2XDY2	tr|A0A0H2XDY2|A0A0H2XDY2_STAA3 EIIA OS=Staphylococcus aureus (strain USA300) OX=367830 GN=fruA PE=4 SV=1	0	0	0	13043000	12129000	9861000	0	0	0	0	1.16777e+07	0	#DIV/0!	#DIV/0!	0	0.000247347	#DIV/0!	0.000247347
P01699	sp|P01699|LV144_HUMAN Immunoglobulin lambda variable 1-44 OS=Homo sapiens OX=9606 GN=IGLV1-44 PE=1 SV=2	0	0	0	0	0	0	0	0	0	0	0	0	#DIV/0!	#DIV/0!	#DIV/0!	#DIV/0!	#DIV/0!	#DIV/0!
Q2FHZ1	sp|Q2FHZ1|RNJ1_STAA3 Ribonuclease J 1 OS=Staphylococcus aureus (strain USA300) OX=367830 GN=rnj1 PE=3 SV=1	0	0	0	10523000	5763800	4360100	0	0	0	0	6882300	0	#DIV/0!	#DIV/0!	0	0.0210108	#DIV/0!	0.0210108
P61626;F8VV32;A0A0B4J259	sp|P61626|LYSC_HUMAN Lysozyme C OS=Homo sapiens OX=9606 GN=LYZ PE=1 SV=1;tr|F8VV32|F8VV32_HUMAN 1,4-beta-N-acetylmuramidase C OS=Homo sapiens OX=9606 GN=LYZ PE=1 SV=1;tr|A0A0B4J259|A0A0B4J259_HUMAN 1,4-beta-N-acetylmuramidase C OS=Homo sapiens OX=9606 GN=L	0	0	0	0	0	0	0	0	0	0	0	0	#DIV/0!	#DIV/0!	#DIV/0!	#DIV/0!	#DIV/0!	#DIV/0!
Q9NZP8;H0YFL7;F5GWF3;F5H2Z5;H0YF87;H0YFJ9;F5H7C8;F5H6S5	sp|Q9NZP8|C1RL_HUMAN Complement C1r subcomponent-like protein OS=Homo sapiens OX=9606 GN=C1RL PE=1 SV=2;tr|H0YFL7|H0YFL7_HUMAN Complement C1r subcomponent-like protein (Fragment) OS=Homo sapiens OX=9606 GN=C1RL PE=1 SV=1;tr|F5GWF3|F5GWF3_HUMAN Complement C	0	0	0	0	0	0	0	0	0	0	0	0	#DIV/0!	#DIV/0!	#DIV/0!	#DIV/0!	#DIV/0!	#DIV/0!
A0A0H2XI99	sp|A0A0H2XI99|ESXA_STAA3 Type VII secretion system extracellular protein A OS=Staphylococcus aureus (strain USA300) OX=367830 GN=esxA PE=1 SV=1	0	0	0	0	0	2538100	2815900	6849100	7534100	0	846033	5.73303e+06	#DIV/0!	#DIV/0!	6.77637	0.373901	0.0176164	0.0450789
A0A0H2XEW5	tr|A0A0H2XEW5|A0A0H2XEW5_STAA3 Alpha-hemolysin OS=Staphylococcus aureus (strain USA300) OX=367830 GN=SAUSA300_1058 PE=3 SV=1	0	0	0	5181700	4460000	6655100	0	0	0	0	5.43227e+06	0	#DIV/0!	#DIV/0!	0	0.00109426	#DIV/0!	0.00109426
A0A0H2XHL5	tr|A0A0H2XHL5|A0A0H2XHL5_STAA3 Thiol peroxidase OS=Staphylococcus aureus (strain USA300) OX=367830 GN=tpx PE=3 SV=1	0	0	0	0	0	0	0	0	0	0	0	0	#DIV/0!	#DIV/0!	#DIV/0!	#DIV/0!	#DIV/0!	#DIV/0!
Q2FEQ3	sp|Q2FEQ3|RS8_STAA3 30S ribosomal protein S8 OS=Staphylococcus aureus (strain USA300) OX=367830 GN=rpsH PE=3 SV=1	0	0	0	0	0	5611900	0	0	0	0	1.87063e+06	0	#DIV/0!	#DIV/0!	0	0.373901	#DIV/0!	0.373901
Q2FG58	sp|Q2FG58|RL20_STAA3 50S ribosomal protein L20 OS=Staphylococcus aureus (strain USA300) OX=367830 GN=rplT PE=3 SV=1	0	0	0	0	0	0	0	0	0	0	0	0	#DIV/0!	#DIV/0!	#DIV/0!	#DIV/0!	#DIV/0!	#DIV/0!
Q2FHI2;REV__H7C3M5;REV__Q2PZI1-2;REV__Q2PZI1;REV__A0A1B0GW05	sp|Q2FHI2|RS2_STAA3 30S ribosomal protein S2 OS=Staphylococcus aureus (strain USA300) OX=367830 GN=rpsB PE=3 SV=1	0	0	0	0	0	6374600	0	0	0	0	2.12487e+06	0	#DIV/0!	#DIV/0!	0	0.373901	#DIV/0!	0.373901
Q2FHJ3	sp|Q2FHJ3|SUCC_STAA3 Succinate--CoA ligase [ADP-forming] subunit beta OS=Staphylococcus aureus (strain USA300) OX=367830 GN=sucC PE=3 SV=1	0	0	0	0	0	0	0	0	0	0	0	0	#DIV/0!	#DIV/0!	#DIV/0!	#DIV/0!	#DIV/0!	#DIV/0!
Q2FES1	sp|Q2FES1|RL13_STAA3 50S ribosomal protein L13 OS=Staphylococcus aureus (strain USA300) OX=367830 GN=rplM PE=3 SV=1	0	0	0	0	0	0	0	0	0	0	0	0	#DIV/0!	#DIV/0!	#DIV/0!	#DIV/0!	#DIV/0!	#DIV/0!
Q2FIA7	sp|Q2FIA7|Y871_STAA3 Uncharacterized protein SAUSA300_0871 OS=Staphylococcus aureus (strain USA300) OX=367830 GN=SAUSA300_0871 PE=3 SV=1	0	0	0	0	0	0	0	0	0	0	0	0	#DIV/0!	#DIV/0!	#DIV/0!	#DIV/0!	#DIV/0!	#DIV/0!
Q02413;Q02413-2	sp|Q02413|DSG1_HUMAN Desmoglein-1 OS=Homo sapiens OX=9606 GN=DSG1 PE=1 SV=2	0	0	0	0	6526900	0	0	0	0	0	2.17563e+06	0	#DIV/0!	#DIV/0!	0	0.373901	#DIV/0!	0.373901
A0A0H2XGV4	tr|A0A0H2XGV4|A0A0H2XGV4_STAA3 Serine protease HtrA-like OS=Staphylococcus aureus (strain USA300) OX=367830 GN=SAUSA300_1674 PE=3 SV=1	0	0	0	9409600	5628800	4960200	0	0	0	0	6666200	0	#DIV/0!	#DIV/0!	0	0.00857029	#DIV/0!	0.00857029
P06681;A0A0G2JL69;P06681-3;B4DQI1;A0A0G2JIE7;H0Y3H6;P06681-2;A0A0G2JK28;Q8N6L6	sp|P06681|CO2_HUMAN Complement C2 OS=Homo sapiens OX=9606 GN=C2 PE=1 SV=2;tr|A0A0G2JL69|A0A0G2JL69_HUMAN C3/C5 convertase OS=Homo sapiens OX=9606 GN=C2 PE=1 SV=1;sp|P06681-3|CO2_HUMAN Isoform 3 of Complement C2 OS=Homo sapiens OX=9606 GN=C2;tr|B4DQI1|B4DQI	8402000	0	3910600	3423800	0	0	0	5796100	4118100	4104200	1.14127e+06	3.30473e+06	0.278073	0.805208	2.89567	0.331295	0.8015	0.354076
A0A0H2XI72	tr|A0A0H2XI72|A0A0H2XI72_STAA3 Triacylglycerol lipase OS=Staphylococcus aureus (strain USA300) OX=367830 GN=SAUSA300_0320 PE=4 SV=1	0	0	0	5248600	4395600	5309000	0	0	0	0	4984400	0	#DIV/0!	#DIV/0!	0	7.18495e-05	#DIV/0!	7.18495e-05
Q2FG06	sp|Q2FG06|FTHS_STAA3 Formate--tetrahydrofolate ligase OS=Staphylococcus aureus (strain USA300) OX=367830 GN=fhs PE=3 SV=1	0	0	0	3621100	2256000	0	0	0	0	0	1.95903e+06	0	#DIV/0!	#DIV/0!	0	0.137118	#DIV/0!	0.137118
A0A0H2XJF4	tr|A0A0H2XJF4|A0A0H2XJF4_STAA3 3-oxoacyl-[acyl-carrier-protein] synthase 2 OS=Staphylococcus aureus (strain USA300) OX=367830 GN=fabF PE=3 SV=1	0	0	0	3026700	0	0	0	0	0	0	1008900	0	#DIV/0!	#DIV/0!	0	0.373901	#DIV/0!	0.373901
Q8TCG1;Q8TCG1-2;A0A087X211	sp|Q8TCG1|CIP2A_HUMAN Protein CIP2A OS=Homo sapiens OX=9606 GN=CIP2A PE=1 SV=2;sp|Q8TCG1-2|CIP2A_HUMAN Isoform 2 of Protein CIP2A OS=Homo sapiens OX=9606 GN=CIP2A;tr|A0A087X211|A0A087X211_HUMAN Protein CIP2A OS=Homo sapiens OX=9606 GN=CIP2A PE=1 SV=1	0	0	0	0	0	0	0	0	0	0	0	0	#DIV/0!	#DIV/0!	#DIV/0!	#DIV/0!	#DIV/0!	#DIV/0!
Q2FH01	sp|Q2FH01|TDCB_STAA3 L-threonine dehydratase catabolic TdcB OS=Staphylococcus aureus (strain USA300) OX=367830 GN=tdcB PE=3 SV=1	0	0	0	0	0	0	0	0	0	0	0	0	#DIV/0!	#DIV/0!	#DIV/0!	#DIV/0!	#DIV/0!	#DIV/0!
A0A0H2XI85	tr|A0A0H2XI85|A0A0H2XI85_STAA3 Chorismate mutase/phospho-2-dehydro-3-deoxyheptonate aldolase OS=Staphylococcus aureus (strain USA300) OX=367830 GN=SAUSA300_1683 PE=4 SV=1	0	0	0	3791300	2714400	1638100	0	0	0	0	2714600	0	#DIV/0!	#DIV/0!	0	0.0119935	#DIV/0!	0.0119935
P01714	sp|P01714|LV319_HUMAN Immunoglobulin lambda variable 3-19 OS=Homo sapiens OX=9606 GN=IGLV3-19 PE=1 SV=2	0	3558500	0	0	5932100	0	5337500	0	7181800	1.18617e+06	1.97737e+06	4173100	1.66702	3.51814	2.11043	0.748778	0.291196	0.494392
A0A0H2XKH5;P21399	tr|A0A0H2XKH5|A0A0H2XKH5_STAA3 Aconitate hydratase OS=Staphylococcus aureus (strain USA300) OX=367830 GN=acnA PE=3 SV=1	0	0	0	0	0	0	0	0	0	0	0	0	#DIV/0!	#DIV/0!	#DIV/0!	#DIV/0!	#DIV/0!	#DIV/0!
P00742;Q5JVE8;B7ZBK1	sp|P00742|FA10_HUMAN Coagulation factor X OS=Homo sapiens OX=9606 GN=F10 PE=1 SV=2	0	0	3038100	0	2333700	3681700	0	0	0	1012700	2.00513e+06	0	1.97999	0	0	0.538498	0.373901	0.135695
A0A0H2XH52	tr|A0A0H2XH52|A0A0H2XH52_STAA3 Uncharacterized protein OS=Staphylococcus aureus (strain USA300) OX=367830 GN=SAUSA300_1804 PE=4 SV=1	0	0	0	0	0	0	0	0	0	0	0	0	#DIV/0!	#DIV/0!	#DIV/0!	#DIV/0!	#DIV/0!	#DIV/0!
A0A0H2XHC2	tr|A0A0H2XHC2|A0A0H2XHC2_STAA3 Glutamate dehydrogenase OS=Staphylococcus aureus (strain USA300) OX=367830 GN=gudB PE=3 SV=1	0	0	0	6422400	6087300	3876200	0	0	0	0	5.46197e+06	0	#DIV/0!	#DIV/0!	0	0.00239282	#DIV/0!	0.00239282
Q2FJB2	sp|Q2FJB2|SYE_STAA3 Glutamate--tRNA ligase OS=Staphylococcus aureus (strain USA300) OX=367830 GN=gltX PE=3 SV=1	0	0	0	4615100	0	0	0	0	0	0	1.53837e+06	0	#DIV/0!	#DIV/0!	0	0.373901	#DIV/0!	0.373901
A0A0A0MRA3;A0A0A0MTS7;Q8WZ42-3;Q8WZ42-10;Q8WZ42-9;Q8WZ42-5;Q8WZ42-11;Q8WZ42-4;Q8WZ42-7;Q8WZ42-2;Q8WZ42;Q8WZ42-8;Q8WZ42-13;Q8WZ42-12;Q8WZ42-6	tr|A0A0A0MRA3|A0A0A0MRA3_HUMAN Titin OS=Homo sapiens OX=9606 GN=TTN PE=1 SV=1;tr|A0A0A0MTS7|A0A0A0MTS7_HUMAN Titin OS=Homo sapiens OX=9606 GN=TTN PE=1 SV=1;sp|Q8WZ42-3|TITIN_HUMAN Isoform 3 of Titin OS=Homo sapiens OX=9606 GN=TTN;sp|Q8WZ42-10|TITIN_HUMAN I	0	0	0	0	0	0	0	0	0	0	0	0	#DIV/0!	#DIV/0!	#DIV/0!	#DIV/0!	#DIV/0!	#DIV/0!
Q2FEV9	sp|Q2FEV9|Y2132_STAA3 UPF0457 protein SAUSA300_2132 OS=Staphylococcus aureus (strain USA300) OX=367830 GN=SAUSA300_2132 PE=3 SV=1	0	0	0	0	0	0	0	0	0	0	0	0	#DIV/0!	#DIV/0!	#DIV/0!	#DIV/0!	#DIV/0!	#DIV/0!
A0A0H2XH50	tr|A0A0H2XH50|A0A0H2XH50_STAA3 1,4-dihydroxy-2-naphthoyl-CoA synthase OS=Staphylococcus aureus (strain USA300) OX=367830 GN=menB PE=3 SV=1	0	0	0	4369700	3944600	0	0	0	0	0	2.77143e+06	0	#DIV/0!	#DIV/0!	0	0.117155	#DIV/0!	0.117155
A0A0H2XG10	tr|A0A0H2XG10|A0A0H2XG10_STAA3 Aldehyde-alcohol dehydrogenase OS=Staphylococcus aureus (strain USA300) OX=367830 GN=adhE PE=3 SV=1	0	0	0	0	0	0	0	0	0	0	0	0	#DIV/0!	#DIV/0!	#DIV/0!	#DIV/0!	#DIV/0!	#DIV/0!
A0A0H2XJ98	tr|A0A0H2XJ98|A0A0H2XJ98_STAA3 PTS system, glucose-specific IIA component OS=Staphylococcus aureus (strain USA300) OX=367830 GN=crr PE=4 SV=1	0	0	0	0	0	0	0	0	0	0	0	0	#DIV/0!	#DIV/0!	#DIV/0!	#DIV/0!	#DIV/0!	#DIV/0!
P08571;D6RFL4	sp|P08571|CD14_HUMAN Monocyte differentiation antigen CD14 OS=Homo sapiens OX=9606 GN=CD14 PE=1 SV=2;tr|D6RFL4|D6RFL4_HUMAN Monocyte differentiation antigen CD14 (Fragment) OS=Homo sapiens OX=9606 GN=CD14 PE=1 SV=1	0	0	0	0	0	3448900	0	0	0	0	1.14963e+06	0	#DIV/0!	#DIV/0!	0	0.373901	#DIV/0!	0.373901
Q2FEQ4	sp|Q2FEQ4|RL6_STAA3 50S ribosomal protein L6 OS=Staphylococcus aureus (strain USA300) OX=367830 GN=rplF PE=3 SV=1	0	0	0	12666000	0	0	0	0	0	0	4222000	0	#DIV/0!	#DIV/0!	0	0.373901	#DIV/0!	0.373901
A0A0B4J1V2	sp|A0A0B4J1V2|HV226_HUMAN Immunoglobulin heavy variable 2-26 OS=Homo sapiens OX=9606 GN=IGHV2-26 PE=3 SV=1	0	0	0	0	0	0	6991000	0	0	0	0	2.33033e+06	#DIV/0!	#DIV/0!	#DIV/0!	#DIV/0!	0.373901	0.373901
P55056	sp|P55056|APOC4_HUMAN Apolipoprotein C-IV OS=Homo sapiens OX=9606 GN=APOC4 PE=1 SV=1	8201000	0	0	5338900	4975800	0	0	5740200	0	2.73367e+06	3.43823e+06	1913400	1.25774	0.699939	0.556507	0.838051	0.817915	0.585503
A0A0H2XI24	tr|A0A0H2XI24|A0A0H2XI24_STAA3 Aminopeptidase PepS OS=Staphylococcus aureus (strain USA300) OX=367830 GN=pepS PE=3 SV=1	0	0	0	0	0	0	0	0	0	0	0	0	#DIV/0!	#DIV/0!	#DIV/0!	#DIV/0!	#DIV/0!	#DIV/0!
Q2FJ56	sp|Q2FJ56|CHDC_STAA3 Coproheme decarboxylase OS=Staphylococcus aureus (strain USA300) OX=367830 GN=chdC PE=3 SV=1	0	0	0	15415000	11149000	0	0	0	0	0	8.85467e+06	0	#DIV/0!	#DIV/0!	0	0.126272	#DIV/0!	0.126272
Q15848	sp|Q15848|ADIPO_HUMAN Adiponectin OS=Homo sapiens OX=9606 GN=ADIPOQ PE=1 SV=1	5826200	0	6109600	0	0	6781900	0	0	0	3978600	2.26063e+06	0	0.568198	0	0	0.59898	0.116341	0.373901
A0A0H2XFR7	tr|A0A0H2XFR7|A0A0H2XFR7_STAA3 Chaperone protein ClpB OS=Staphylococcus aureus (strain USA300) OX=367830 GN=clpB PE=3 SV=1	0	0	0	0	0	0	0	0	0	0	0	0	#DIV/0!	#DIV/0!	#DIV/0!	#DIV/0!	#DIV/0!	#DIV/0!
Q2FKC0	sp|Q2FKC0|DEOB_STAA3 Phosphopentomutase OS=Staphylococcus aureus (strain USA300) OX=367830 GN=deoB PE=3 SV=1	0	0	0	0	0	0	0	0	0	0	0	0	#DIV/0!	#DIV/0!	#DIV/0!	#DIV/0!	#DIV/0!	#DIV/0!
Q2FIC1	sp|Q2FIC1|PPI1_STAA3 Putative peptidyl-prolyl cis-trans isomerase OS=Staphylococcus aureus (strain USA300) OX=367830 GN=SAUSA300_0857 PE=3 SV=1	0	0	0	0	0	0	0	0	0	0	0	0	#DIV/0!	#DIV/0!	#DIV/0!	#DIV/0!	#DIV/0!	#DIV/0!
Q2FG18	sp|Q2FG18|RS4_STAA3 30S ribosomal protein S4 OS=Staphylococcus aureus (strain USA300) OX=367830 GN=rpsD PE=3 SV=1	0	0	0	0	0	0	0	0	0	0	0	0	#DIV/0!	#DIV/0!	#DIV/0!	#DIV/0!	#DIV/0!	#DIV/0!
Q2FHI3	sp|Q2FHI3|CODY_STAA3 GTP-sensing transcriptional pleiotropic repressor CodY OS=Staphylococcus aureus (strain USA300) OX=367830 GN=codY PE=3 SV=1	0	0	0	0	0	0	0	0	0	0	0	0	#DIV/0!	#DIV/0!	#DIV/0!	#DIV/0!	#DIV/0!	#DIV/0!
Q2FHG3	sp|Q2FHG3|RNJ2_STAA3 Ribonuclease J 2 OS=Staphylococcus aureus (strain USA300) OX=367830 GN=rnj2 PE=3 SV=2	0	0	0	6836800	5147800	4109500	0	0	0	0	5364700	0	#DIV/0!	#DIV/0!	0	0.00251104	#DIV/0!	0.00251104
Q2FK94	sp|Q2FK94|ALDA_STAA3 Putative aldehyde dehydrogenase AldA OS=Staphylococcus aureus (strain USA300) OX=367830 GN=aldA PE=3 SV=1	0	0	0	0	0	0	0	0	0	0	0	0	#DIV/0!	#DIV/0!	#DIV/0!	#DIV/0!	#DIV/0!	#DIV/0!
Q2FFJ5	sp|Q2FFJ5|GATA_STAA3 Glutamyl-tRNA(Gln) amidotransferase subunit A OS=Staphylococcus aureus (strain USA300) OX=367830 GN=gatA PE=3 SV=1	0	0	0	0	0	0	0	0	0	0	0	0	#DIV/0!	#DIV/0!	#DIV/0!	#DIV/0!	#DIV/0!	#DIV/0!
P01817	sp|P01817|HV205_HUMAN Immunoglobulin heavy variable 2-5 OS=Homo sapiens OX=9606 GN=IGHV2-5 PE=1 SV=2	0	0	0	0	0	0	0	0	0	0	0	0	#DIV/0!	#DIV/0!	#DIV/0!	#DIV/0!	#DIV/0!	#DIV/0!
Q38SD2;E9PK39;H0YEW1;E9PMK9	sp|Q38SD2|LRRK1_HUMAN Leucine-rich repeat serine/threonine-protein kinase 1 OS=Homo sapiens OX=9606 GN=LRRK1 PE=1 SV=3;tr|E9PK39|E9PK39_HUMAN Leucine-rich repeat serine/threonine-protein kinase 1 OS=Homo sapiens OX=9606 GN=LRRK1 PE=1 SV=1;tr|H0YEW1|H0YEW1_	0	0	0	0	0	0	0	0	0	0	0	0	#DIV/0!	#DIV/0!	#DIV/0!	#DIV/0!	#DIV/0!	#DIV/0!
A0A0H2XIE1	tr|A0A0H2XIE1|A0A0H2XIE1_STAA3 Succinate--CoA ligase [ADP-forming] subunit alpha OS=Staphylococcus aureus (strain USA300) OX=367830 GN=sucD PE=3 SV=1	0	0	0	0	0	0	0	0	0	0	0	0	#DIV/0!	#DIV/0!	#DIV/0!	#DIV/0!	#DIV/0!	#DIV/0!
Q2FFJ6	sp|Q2FFJ6|GATB_STAA3 Aspartyl/glutamyl-tRNA(Asn/Gln) amidotransferase subunit B OS=Staphylococcus aureus (strain USA300) OX=367830 GN=gatB PE=3 SV=1	0	0	0	0	0	0	0	0	0	0	0	0	#DIV/0!	#DIV/0!	#DIV/0!	#DIV/0!	#DIV/0!	#DIV/0!
P01715	sp|P01715|LV301_HUMAN Immunoglobulin lambda variable 3-1 OS=Homo sapiens OX=9606 GN=IGLV3-1 PE=1 SV=2	0	0	0	0	0	0	0	0	0	0	0	0	#DIV/0!	#DIV/0!	#DIV/0!	#DIV/0!	#DIV/0!	#DIV/0!
A0A0H2XIL0	tr|A0A0H2XIL0|A0A0H2XIL0_STAA3 Uncharacterized protein OS=Staphylococcus aureus (strain USA300) OX=367830 GN=SAUSA300_2164 PE=3 SV=1	0	0	0	0	0	0	0	0	0	0	0	0	#DIV/0!	#DIV/0!	#DIV/0!	#DIV/0!	#DIV/0!	#DIV/0!
G3XAK1;P26927;Q2TV78	tr|G3XAK1|G3XAK1_HUMAN Hepatocyte growth factor-like protein OS=Homo sapiens OX=9606 GN=MST1 PE=1 SV=1;sp|P26927|HGFL_HUMAN Hepatocyte growth factor-like protein OS=Homo sapiens OX=9606 GN=MST1 PE=1 SV=2	0	0	0	2822700	2879500	0	0	0	2409700	0	1.90073e+06	803233	#DIV/0!	#DIV/0!	0.422591	0.116156	0.373901	0.427631
Q2FGF8	sp|Q2FGF8|SYG_STAA3 Glycine--tRNA ligase OS=Staphylococcus aureus (strain USA300) OX=367830 GN=glyQS PE=3 SV=1	0	0	0	0	0	0	0	0	0	0	0	0	#DIV/0!	#DIV/0!	#DIV/0!	#DIV/0!	#DIV/0!	#DIV/0!
A0A0C4DH29	sp|A0A0C4DH29|HV103_HUMAN Immunoglobulin heavy variable 1-3 OS=Homo sapiens OX=9606 GN=IGHV1-3 PE=3 SV=1	0	0	0	0	0	0	0	0	0	0	0	0	#DIV/0!	#DIV/0!	#DIV/0!	#DIV/0!	#DIV/0!	#DIV/0!
A0A0H2XIK0	tr|A0A0H2XIK0|A0A0H2XIK0_STAA3 Peptide deformylase OS=Staphylococcus aureus (strain USA300) OX=367830 GN=def PE=3 SV=1	0	0	0	0	0	0	0	0	0	0	0	0	#DIV/0!	#DIV/0!	#DIV/0!	#DIV/0!	#DIV/0!	#DIV/0!
Q2FF16	sp|Q2FF16|UPP_STAA3 Uracil phosphoribosyltransferase OS=Staphylococcus aureus (strain USA300) OX=367830 GN=upp PE=3 SV=1	0	0	0	0	0	0	0	0	0	0	0	0	#DIV/0!	#DIV/0!	#DIV/0!	#DIV/0!	#DIV/0!	#DIV/0!
Q2FEP4	sp|Q2FEP4|RL22_STAA3 50S ribosomal protein L22 OS=Staphylococcus aureus (strain USA300) OX=367830 GN=rplV PE=3 SV=1	0	0	0	0	0	0	0	0	0	0	0	0	#DIV/0!	#DIV/0!	#DIV/0!	#DIV/0!	#DIV/0!	#DIV/0!
A8MUH7-2;A8MUH7;Q5T2W1;A0A0C4DG67;Q5T2W1-2	sp|A8MUH7-2|PDZ1P_HUMAN Isoform 2 of Putative PDZ domain-containing protein PDZK1P1 OS=Homo sapiens OX=9606 GN=PDZK1P1;sp|A8MUH7|PDZ1P_HUMAN Putative PDZ domain-containing protein PDZK1P1 OS=Homo sapiens OX=9606 GN=PDZK1P1 PE=5 SV=2;sp|Q5T2W1|NHRF3_HUMAN N	0	0	0	0	0	0	0	0	0	0	0	0	#DIV/0!	#DIV/0!	#DIV/0!	#DIV/0!	#DIV/0!	#DIV/0!
Q2FHD8	sp|Q2FHD8|GLPD_STAA3 Aerobic glycerol-3-phosphate dehydrogenase OS=Staphylococcus aureus (strain USA300) OX=367830 GN=glpD PE=3 SV=1	0	0	0	0	0	0	0	0	0	0	0	0	#DIV/0!	#DIV/0!	#DIV/0!	#DIV/0!	#DIV/0!	#DIV/0!
P04278;P04278-5;I3L145;B4DYU0;P04278-3;P04278-2;I3L2X4;A0A0C4DGN2;I3L1J1;I3L2F1;B0FWH5;P04278-4;B0FWH6;I3L0M1;I3L1C1;I3L4B9;B0FWH7;I3L1G4	sp|P04278|SHBG_HUMAN Sex hormone-binding globulin OS=Homo sapiens OX=9606 GN=SHBG PE=1 SV=2;sp|P04278-5|SHBG_HUMAN Isoform 5 of Sex hormone-binding globulin OS=Homo sapiens OX=9606 GN=SHBG;tr|I3L145|I3L145_HUMAN Sex hormone-binding globulin OS=Homo sapiens	0	0	0	0	0	0	0	0	0	0	0	0	#DIV/0!	#DIV/0!	#DIV/0!	#DIV/0!	#DIV/0!	#DIV/0!
G3V2W1;Q9UK55;CON__ENSEMBL:ENSBTAP00000013050	tr|G3V2W1|G3V2W1_HUMAN Protein Z-dependent protease inhibitor OS=Homo sapiens OX=9606 GN=SERPINA10 PE=1 SV=1;sp|Q9UK55|ZPI_HUMAN Protein Z-dependent protease inhibitor OS=Homo sapiens OX=9606 GN=SERPINA10 PE=1 SV=1	0	0	0	0	0	3637900	0	0	3139200	0	1.21263e+06	1046400	#DIV/0!	#DIV/0!	0.862915	0.373901	0.373901	0.922335
F5GY80;F5H7G1	tr|F5GY80|F5GY80_HUMAN Complement component 8 subunit beta OS=Homo sapiens OX=9606 GN=C8B PE=1 SV=1;tr|F5H7G1|F5H7G1_HUMAN Complement component 8 subunit beta OS=Homo sapiens OX=9606 GN=C8B PE=1 SV=1	0	0	0	0	0	0	0	0	0	0	0	0	#DIV/0!	#DIV/0!	#DIV/0!	#DIV/0!	#DIV/0!	#DIV/0!
Q2FJ29	sp|Q2FJ29|SYR_STAA3 Arginine--tRNA ligase OS=Staphylococcus aureus (strain USA300) OX=367830 GN=argS PE=3 SV=1	0	0	0	0	0	0	0	0	0	0	0	0	#DIV/0!	#DIV/0!	#DIV/0!	#DIV/0!	#DIV/0!	#DIV/0!
A0A0H2XHS5	tr|A0A0H2XHS5|A0A0H2XHS5_STAA3 Putative thioredoxin OS=Staphylococcus aureus (strain USA300) OX=367830 GN=SAUSA300_0789 PE=4 SV=1	0	0	0	0	0	0	0	0	0	0	0	0	#DIV/0!	#DIV/0!	#DIV/0!	#DIV/0!	#DIV/0!	#DIV/0!
Q2FFV5	sp|Q2FFV5|PCKA_STAA3 Phosphoenolpyruvate carboxykinase (ATP) OS=Staphylococcus aureus (strain USA300) OX=367830 GN=pckA PE=3 SV=1	0	0	0	0	0	0	0	0	0	0	0	0	#DIV/0!	#DIV/0!	#DIV/0!	#DIV/0!	#DIV/0!	#DIV/0!
Q2FJ95	sp|Q2FJ95|RS12_STAA3 30S ribosomal protein S12 OS=Staphylococcus aureus (strain USA300) OX=367830 GN=rpsL PE=3 SV=1	0	0	0	0	0	0	0	0	0	0	0	0	#DIV/0!	#DIV/0!	#DIV/0!	#DIV/0!	#DIV/0!	#DIV/0!
A0A0H2XHC7	tr|A0A0H2XHC7|A0A0H2XHC7_STAA3 50S ribosomal protein L29 OS=Staphylococcus aureus (strain USA300) OX=367830 GN=rpmC PE=3 SV=1	0	0	0	4743100	0	0	0	0	0	0	1.58103e+06	0	#DIV/0!	#DIV/0!	0	0.373901	#DIV/0!	0.373901
A0A0H2XHH2	tr|A0A0H2XHH2|A0A0H2XHH2_STAA3 Ornithine carbamoyltransferase OS=Staphylococcus aureus (strain USA300) OX=367830 GN=argF PE=3 SV=1	0	0	0	4762900	5375900	0	0	0	0	0	3379600	0	#DIV/0!	#DIV/0!	0	0.117568	#DIV/0!	0.117568
A0A0H2XHU3	tr|A0A0H2XHU3|A0A0H2XHU3_STAA3 Beta sliding clamp OS=Staphylococcus aureus (strain USA300) OX=367830 GN=dnaN PE=3 SV=1	0	0	0	0	0	0	0	0	0	0	0	0	#DIV/0!	#DIV/0!	#DIV/0!	#DIV/0!	#DIV/0!	#DIV/0!
Q2FEP0	sp|Q2FEP0|RL4_STAA3 50S ribosomal protein L4 OS=Staphylococcus aureus (strain USA300) OX=367830 GN=rplD PE=3 SV=1	0	0	0	0	0	0	0	0	0	0	0	0	#DIV/0!	#DIV/0!	#DIV/0!	#DIV/0!	#DIV/0!	#DIV/0!
A0A0H2XI81	tr|A0A0H2XI81|A0A0H2XI81_STAA3 Nicotinate phosphoribosyltransferase OS=Staphylococcus aureus (strain USA300) OX=367830 GN=SAUSA300_1894 PE=3 SV=1	0	0	0	2660000	1722200	0	0	0	0	0	1.46073e+06	0	#DIV/0!	#DIV/0!	0	0.134004	#DIV/0!	0.134004
Q2FHS7	sp|Q2FHS7|FLIPR_STAA3 FPRL1 inhibitory protein OS=Staphylococcus aureus (strain USA300) OX=367830 GN=flr PE=3 SV=1	0	0	0	0	0	0	0	0	0	0	0	0	#DIV/0!	#DIV/0!	#DIV/0!	#DIV/0!	#DIV/0!	#DIV/0!
A0A0H2XK42	tr|A0A0H2XK42|A0A0H2XK42_STAA3 Amino acid ABC transporter, amino acid-binding protein OS=Staphylococcus aureus (strain USA300) OX=367830 GN=SAUSA300_2359 PE=4 SV=1	0	0	0	0	0	0	0	0	0	0	0	0	#DIV/0!	#DIV/0!	#DIV/0!	#DIV/0!	#DIV/0!	#DIV/0!
A0A0H2XI02	tr|A0A0H2XI02|A0A0H2XI02_STAA3 5-nucleotidase family protein OS=Staphylococcus aureus (strain USA300) OX=367830 GN=SAUSA300_0025 PE=3 SV=1	0	0	0	0	0	0	0	0	0	0	0	0	#DIV/0!	#DIV/0!	#DIV/0!	#DIV/0!	#DIV/0!	#DIV/0!
A0A0H2XIS3	tr|A0A0H2XIS3|A0A0H2XIS3_STAA3 Putative staphylococcal enterotoxin OS=Staphylococcus aureus (strain USA300) OX=367830 GN=SAUSA300_0370 PE=3 SV=1	0	0	0	0	0	0	0	0	0	0	0	0	#DIV/0!	#DIV/0!	#DIV/0!	#DIV/0!	#DIV/0!	#DIV/0!
Q2FKC6	sp|Q2FKC6|SODM2_STAA3 Superoxide dismutase [Mn/Fe] 2 OS=Staphylococcus aureus (strain USA300) OX=367830 GN=sodM PE=3 SV=1	0	0	0	5057800	0	0	0	0	0	0	1.68593e+06	0	#DIV/0!	#DIV/0!	0	0.373901	#DIV/0!	0.373901
A0A0H2XFA9	tr|A0A0H2XFA9|A0A0H2XFA9_STAA3 Glutamine--fructose-6-phosphate aminotransferase [isomerizing] OS=Staphylococcus aureus (strain USA300) OX=367830 GN=glmS PE=3 SV=1	0	0	0	0	0	0	0	0	0	0	0	0	#DIV/0!	#DIV/0!	#DIV/0!	#DIV/0!	#DIV/0!	#DIV/0!
A0A0H2XFP0	tr|A0A0H2XFP0|A0A0H2XFP0_STAA3 Formate dehydrogenase OS=Staphylococcus aureus (strain USA300) OX=367830 GN=SAUSA300_0179 PE=3 SV=1	0	0	0	0	0	0	0	0	0	0	0	0	#DIV/0!	#DIV/0!	#DIV/0!	#DIV/0!	#DIV/0!	#DIV/0!
Q60FE5;P21333-2;P21333;A0A7P0NMY4;A0A087WWY3;A0A7I2V3E6;F8WE98;H0Y5F3	tr|Q60FE5|Q60FE5_HUMAN Filamin-A OS=Homo sapiens OX=9606 GN=FLNA PE=1 SV=1;sp|P21333-2|FLNA_HUMAN Isoform 2 of Filamin-A OS=Homo sapiens OX=9606 GN=FLNA;sp|P21333|FLNA_HUMAN Filamin-A OS=Homo sapiens OX=9606 GN=FLNA PE=1 SV=4	0	0	0	2978600	2672000	2616000	0	0	0	0	2.75553e+06	0	#DIV/0!	#DIV/0!	0	1.66027e-05	#DIV/0!	1.66027e-05
A0A0H2XH09	tr|A0A0H2XH09|A0A0H2XH09_STAA3 Adenylate kinase OS=Staphylococcus aureus (strain USA300) OX=367830 GN=adk PE=3 SV=1	0	0	0	2678700	0	0	0	0	0	0	892900	0	#DIV/0!	#DIV/0!	0	0.373901	#DIV/0!	0.373901
A0A0H2XEN7	tr|A0A0H2XEN7|A0A0H2XEN7_STAA3 Putative staphylocoagulase OS=Staphylococcus aureus (strain USA300) OX=367830 GN=SAUSA300_0773 PE=4 SV=1	0	0	0	0	3500800	0	0	0	0	0	1.16693e+06	0	#DIV/0!	#DIV/0!	0	0.373901	#DIV/0!	0.373901
Q2FII7	sp|Q2FII7|GCSH_STAA3 Glycine cleavage system H protein OS=Staphylococcus aureus (strain USA300) OX=367830 GN=gcvH PE=3 SV=1	0	0	0	0	0	0	0	0	0	0	0	0	#DIV/0!	#DIV/0!	#DIV/0!	#DIV/0!	#DIV/0!	#DIV/0!
A0A0H2XFD1	tr|A0A0H2XFD1|A0A0H2XFD1_STAA3 Hydroxymethylglutaryl-CoA synthase OS=Staphylococcus aureus (strain USA300) OX=367830 GN=SAUSA300_2484 PE=3 SV=1	0	0	0	0	0	0	0	0	0	0	0	0	#DIV/0!	#DIV/0!	#DIV/0!	#DIV/0!	#DIV/0!	#DIV/0!
A0A0A0MS14	sp|A0A0A0MS14|HV145_HUMAN Immunoglobulin heavy variable 1-45 OS=Homo sapiens OX=9606 GN=IGHV1-45 PE=3 SV=1	0	0	0	0	0	0	0	0	0	0	0	0	#DIV/0!	#DIV/0!	#DIV/0!	#DIV/0!	#DIV/0!	#DIV/0!
Q2FEX1	sp|Q2FEX1|GLMM_STAA3 Phosphoglucosamine mutase OS=Staphylococcus aureus (strain USA300) OX=367830 GN=glmM PE=3 SV=1	0	0	0	0	0	0	0	0	0	0	0	0	#DIV/0!	#DIV/0!	#DIV/0!	#DIV/0!	#DIV/0!	#DIV/0!
A0A0H2XJ55	tr|A0A0H2XJ55|A0A0H2XJ55_STAA3 Uncharacterized protein OS=Staphylococcus aureus (strain USA300) OX=367830 GN=SAUSA300_0385 PE=3 SV=1	0	0	0	0	0	0	0	0	0	0	0	0	#DIV/0!	#DIV/0!	#DIV/0!	#DIV/0!	#DIV/0!	#DIV/0!
Q2FDM1	sp|Q2FDM1|ISAB_STAA3 Immunodominant staphylococcal antigen B OS=Staphylococcus aureus (strain USA300) OX=367830 GN=isaB PE=3 SV=1	0	0	0	0	0	0	0	0	0	0	0	0	#DIV/0!	#DIV/0!	#DIV/0!	#DIV/0!	#DIV/0!	#DIV/0!
E9PG08;Q9UGM5-2;Q9UGM5;C9JC68	tr|E9PG08|E9PG08_HUMAN Fetuin-B OS=Homo sapiens OX=9606 GN=FETUB PE=1 SV=1;sp|Q9UGM5-2|FETUB_HUMAN Isoform 2 of Fetuin-B OS=Homo sapiens OX=9606 GN=FETUB;sp|Q9UGM5|FETUB_HUMAN Fetuin-B OS=Homo sapiens OX=9606 GN=FETUB PE=1 SV=2;tr|C9JC68|C9JC68_HUMAN Fetui	0	0	0	0	0	0	0	0	0	0	0	0	#DIV/0!	#DIV/0!	#DIV/0!	#DIV/0!	#DIV/0!	#DIV/0!
A0A0H2XJC9	tr|A0A0H2XJC9|A0A0H2XJC9_STAA3 3-oxoacyl-[acyl-carrier-protein] reductase OS=Staphylococcus aureus (strain USA300) OX=367830 GN=fabG PE=3 SV=1	0	0	0	0	0	0	0	0	0	0	0	0	#DIV/0!	#DIV/0!	#DIV/0!	#DIV/0!	#DIV/0!	#DIV/0!
Q2FDR0	sp|Q2FDR0|PANB_STAA3 3-methyl-2-oxobutanoate hydroxymethyltransferase OS=Staphylococcus aureus (strain USA300) OX=367830 GN=panB PE=3 SV=2	0	0	0	5579400	5916200	0	0	0	0	0	3.83187e+06	0	#DIV/0!	#DIV/0!	0	0.116458	#DIV/0!	0.116458
Q2FJC3	sp|Q2FJC3|SYK_STAA3 Lysine--tRNA ligase OS=Staphylococcus aureus (strain USA300) OX=367830 GN=lysS PE=3 SV=1	0	0	0	0	0	0	0	0	0	0	0	0	#DIV/0!	#DIV/0!	#DIV/0!	#DIV/0!	#DIV/0!	#DIV/0!
A0A0H2XEY2	tr|A0A0H2XEY2|A0A0H2XEY2_STAA3 Uncharacterized protein OS=Staphylococcus aureus (strain USA300) OX=367830 GN=SAUSA300_1909 PE=4 SV=1	0	0	0	0	0	0	0	0	0	0	0	0	#DIV/0!	#DIV/0!	#DIV/0!	#DIV/0!	#DIV/0!	#DIV/0!
P55058-3;P55058-4;P55058-2;P55058	sp|P55058-3|PLTP_HUMAN Isoform 3 of Phospholipid transfer protein OS=Homo sapiens OX=9606 GN=PLTP;sp|P55058-4|PLTP_HUMAN Isoform 4 of Phospholipid transfer protein OS=Homo sapiens OX=9606 GN=PLTP;sp|P55058-2|PLTP_HUMAN Isoform 2 of Phospholipid transfer pr	0	0	0	0	0	0	0	0	0	0	0	0	#DIV/0!	#DIV/0!	#DIV/0!	#DIV/0!	#DIV/0!	#DIV/0!
A0A0H2XKK6	tr|A0A0H2XKK6|A0A0H2XKK6_STAA3 Nitric oxide dioxygenase OS=Staphylococcus aureus (strain USA300) OX=367830 GN=SAUSA300_0234 PE=3 SV=1	0	0	0	0	0	0	0	0	0	0	0	0	#DIV/0!	#DIV/0!	#DIV/0!	#DIV/0!	#DIV/0!	#DIV/0!
A0A0H2XHU6	tr|A0A0H2XHU6|A0A0H2XHU6_STAA3 D-alanine aminotransferase OS=Staphylococcus aureus (strain USA300) OX=367830 GN=dat PE=3 SV=1	0	0	0	0	0	0	0	0	0	0	0	0	#DIV/0!	#DIV/0!	#DIV/0!	#DIV/0!	#DIV/0!	#DIV/0!
Q2FF01	sp|Q2FF01|PYRG_STAA3 CTP synthase OS=Staphylococcus aureus (strain USA300) OX=367830 GN=pyrG PE=3 SV=1	0	0	0	0	0	0	0	0	0	0	0	0	#DIV/0!	#DIV/0!	#DIV/0!	#DIV/0!	#DIV/0!	#DIV/0!
Q2FG56	sp|Q2FG56|IF3_STAA3 Translation initiation factor IF-3 OS=Staphylococcus aureus (strain USA300) OX=367830 GN=infC PE=3 SV=1	0	0	0	0	0	0	0	0	0	0	0	0	#DIV/0!	#DIV/0!	#DIV/0!	#DIV/0!	#DIV/0!	#DIV/0!
A0A0H2XFP6	tr|A0A0H2XFP6|A0A0H2XFP6_STAA3 Glutamyl-aminopeptidase OS=Staphylococcus aureus (strain USA300) OX=367830 GN=SAUSA300_2400 PE=3 SV=1	0	0	0	6052200	5217700	0	0	0	0	0	3.75663e+06	0	#DIV/0!	#DIV/0!	0	0.118293	#DIV/0!	0.118293
A0A0H2XH21	tr|A0A0H2XH21|A0A0H2XH21_STAA3 Putative NADP-dependent malic enzyme OS=Staphylococcus aureus (strain USA300) OX=367830 GN=SAUSA300_1648 PE=3 SV=1	0	0	0	0	0	0	0	0	0	0	0	0	#DIV/0!	#DIV/0!	#DIV/0!	#DIV/0!	#DIV/0!	#DIV/0!
Q2FF06	sp|Q2FF06|ALDH_STAA3 Putative aldehyde dehydrogenase OS=Staphylococcus aureus (strain USA300) OX=367830 GN=SAUSA300_2076 PE=3 SV=1	0	0	0	0	0	0	0	0	0	0	0	0	#DIV/0!	#DIV/0!	#DIV/0!	#DIV/0!	#DIV/0!	#DIV/0!
Q2FHU2	sp|Q2FHU2|SYFB_STAA3 Phenylalanine--tRNA ligase beta subunit OS=Staphylococcus aureus (strain USA300) OX=367830 GN=pheT PE=3 SV=1	0	0	0	0	0	0	0	0	0	0	0	0	#DIV/0!	#DIV/0!	#DIV/0!	#DIV/0!	#DIV/0!	#DIV/0!
Q2FGJ3	sp|Q2FGJ3|EFP_STAA3 Elongation factor P OS=Staphylococcus aureus (strain USA300) OX=367830 GN=efp PE=3 SV=1	0	0	0	0	2314000	0	0	0	0	0	771333	0	#DIV/0!	#DIV/0!	0	0.373901	#DIV/0!	0.373901
Q2FGE2	sp|Q2FGE2|GRPE_STAA3 Protein GrpE OS=Staphylococcus aureus (strain USA300) OX=367830 GN=grpE PE=3 SV=1	0	0	0	0	0	0	0	0	0	0	0	0	#DIV/0!	#DIV/0!	#DIV/0!	#DIV/0!	#DIV/0!	#DIV/0!
Q2FEP1	sp|Q2FEP1|RL23_STAA3 50S ribosomal protein L23 OS=Staphylococcus aureus (strain USA300) OX=367830 GN=rplW PE=3 SV=1	0	0	0	0	8507300	0	0	0	0	0	2.83577e+06	0	#DIV/0!	#DIV/0!	0	0.373901	#DIV/0!	0.373901
P81605;P81605-2	sp|P81605|DCD_HUMAN Dermcidin OS=Homo sapiens OX=9606 GN=DCD PE=1 SV=2;sp|P81605-2|DCD_HUMAN Isoform 2 of Dermcidin OS=Homo sapiens OX=9606 GN=DCD	0	0	0	0	0	0	0	0	0	0	0	0	#DIV/0!	#DIV/0!	#DIV/0!	#DIV/0!	#DIV/0!	#DIV/0!
A0A0H2XGF8;A0A494C016;P11498	tr|A0A0H2XGF8|A0A0H2XGF8_STAA3 Pyruvate carboxylase OS=Staphylococcus aureus (strain USA300) OX=367830 GN=pyc PE=4 SV=1	0	0	0	0	0	0	0	0	0	0	0	0	#DIV/0!	#DIV/0!	#DIV/0!	#DIV/0!	#DIV/0!	#DIV/0!
Q2FF94	sp|Q2FF94|CH10_STAA3 Co-chaperonin GroES OS=Staphylococcus aureus (strain USA300) OX=367830 GN=groES PE=3 SV=1	0	0	0	0	0	0	0	0	0	0	0	0	#DIV/0!	#DIV/0!	#DIV/0!	#DIV/0!	#DIV/0!	#DIV/0!
A0A0H2XIA2	tr|A0A0H2XIA2|A0A0H2XIA2_STAA3 Deoxyribose-phosphate aldolase OS=Staphylococcus aureus (strain USA300) OX=367830 GN=deoC PE=3 SV=1	0	0	0	0	0	0	0	0	0	0	0	0	#DIV/0!	#DIV/0!	#DIV/0!	#DIV/0!	#DIV/0!	#DIV/0!
Q2FHV0	sp|Q2FHV0|ISDC_STAA3 Iron-regulated surface determinant protein C OS=Staphylococcus aureus (strain USA300) OX=367830 GN=isdC PE=3 SV=1	0	0	0	7800200	9125200	5913300	0	0	0	0	7612900	0	#DIV/0!	#DIV/0!	0	0.00122255	#DIV/0!	0.00122255
H0Y8L3;Q15582;H0Y9D7;S4R3C6;H0YAB8	tr|H0Y8L3|H0Y8L3_HUMAN Transforming growth factor-beta-induced protein ig-h3 (Fragment) OS=Homo sapiens OX=9606 GN=TGFBI PE=1 SV=1;sp|Q15582|BGH3_HUMAN Transforming growth factor-beta-induced protein ig-h3 OS=Homo sapiens OX=9606 GN=TGFBI PE=1 SV=1;tr|H0Y9	0	0	0	0	0	0	0	0	0	0	0	0	#DIV/0!	#DIV/0!	#DIV/0!	#DIV/0!	#DIV/0!	#DIV/0!
A0A0H2XFW2	tr|A0A0H2XFW2|A0A0H2XFW2_STAA3 Uncharacterized protein OS=Staphylococcus aureus (strain USA300) OX=367830 GN=SAUSA300_1652 PE=3 SV=1	0	0	0	0	0	0	0	0	0	0	0	0	#DIV/0!	#DIV/0!	#DIV/0!	#DIV/0!	#DIV/0!	#DIV/0!
P0DSN7;A0A075B6S9	sp|P0DSN7|KVD37_HUMAN Probable non-functional immunoglobulinn kappa variable 1D-37 OS=Homo sapiens OX=9606 GN=IGKV1D-37 PE=1 SV=1;sp|A0A075B6S9|KV137_HUMAN Probable non-functional immunoglobulinn kappa variable 1-37 OS=Homo sapiens OX=9606 GN=IGKV1-37 PE=1	0	0	0	0	0	0	0	0	0	0	0	0	#DIV/0!	#DIV/0!	#DIV/0!	#DIV/0!	#DIV/0!	#DIV/0!
Q2FHJ7	sp|Q2FHJ7|RL19_STAA3 50S ribosomal protein L19 OS=Staphylococcus aureus (strain USA300) OX=367830 GN=rplS PE=3 SV=1	0	0	0	0	0	0	0	0	0	0	0	0	#DIV/0!	#DIV/0!	#DIV/0!	#DIV/0!	#DIV/0!	#DIV/0!
Q2FG27	sp|Q2FG27|ACKA_STAA3 Acetate kinase OS=Staphylococcus aureus (strain USA300) OX=367830 GN=ackA PE=3 SV=1	0	0	0	0	0	0	0	0	0	0	0	0	#DIV/0!	#DIV/0!	#DIV/0!	#DIV/0!	#DIV/0!	#DIV/0!
A0A0H2XFZ1	tr|A0A0H2XFZ1|A0A0H2XFZ1_STAA3 Putative exotoxin 3 OS=Staphylococcus aureus (strain USA300) OX=367830 GN=SAUSA300_1061 PE=3 SV=1	0	0	0	5061400	3771000	2796800	0	0	0	0	3876400	0	#DIV/0!	#DIV/0!	0	0.00410223	#DIV/0!	0.00410223
P47929	sp|P47929|LEG7_HUMAN Galectin-7 OS=Homo sapiens OX=9606 GN=LGALS7 PE=1 SV=2	0	0	0	0	0	0	0	0	0	0	0	0	#DIV/0!	#DIV/0!	#DIV/0!	#DIV/0!	#DIV/0!	#DIV/0!
O00187-2;O00187	sp|O00187-2|MASP2_HUMAN Isoform 2 of Mannan-binding lectin serine protease 2 OS=Homo sapiens OX=9606 GN=MASP2;sp|O00187|MASP2_HUMAN Mannan-binding lectin serine protease 2 OS=Homo sapiens OX=9606 GN=MASP2 PE=1 SV=4	0	0	0	0	0	0	0	0	0	0	0	0	#DIV/0!	#DIV/0!	#DIV/0!	#DIV/0!	#DIV/0!	#DIV/0!
Q08E86;K7EQ86;Q14667-3;Q14667-2;Q14667	tr|Q08E86|Q08E86_HUMAN KIAA0100 protein OS=Homo sapiens OX=9606 GN=KIAA0100 PE=1 SV=1;tr|K7EQ86|K7EQ86_HUMAN KIAA0100, isoform CRA_a OS=Homo sapiens OX=9606 GN=KIAA0100 PE=1 SV=1;sp|Q14667-3|K0100_HUMAN Isoform 3 of Protein KIAA0100 OS=Homo sapiens OX=9606	0	0	0	0	0	0	0	0	0	0	0	0	#DIV/0!	#DIV/0!	#DIV/0!	#DIV/0!	#DIV/0!	#DIV/0!
Q2FHG4	sp|Q2FHG4|PNP_STAA3 Polyribonucleotide nucleotidyltransferase OS=Staphylococcus aureus (strain USA300) OX=367830 GN=pnp PE=3 SV=1	0	0	0	0	0	0	0	0	0	0	0	0	#DIV/0!	#DIV/0!	#DIV/0!	#DIV/0!	#DIV/0!	#DIV/0!
A0A0H2XIY5	tr|A0A0H2XIY5|A0A0H2XIY5_STAA3 Oligoendopeptidase F OS=Staphylococcus aureus (strain USA300) OX=367830 GN=pepF PE=3 SV=1	0	0	0	0	0	0	0	0	0	0	0	0	#DIV/0!	#DIV/0!	#DIV/0!	#DIV/0!	#DIV/0!	#DIV/0!
Q2FDV3	sp|Q2FDV3|ROCA_STAA3 1-pyrroline-5-carboxylate dehydrogenase OS=Staphylococcus aureus (strain USA300) OX=367830 GN=rocA PE=3 SV=1	0	0	0	0	0	0	0	0	0	0	0	0	#DIV/0!	#DIV/0!	#DIV/0!	#DIV/0!	#DIV/0!	#DIV/0!
Q2FEN9	sp|Q2FEN9|RL3_STAA3 50S ribosomal protein L3 OS=Staphylococcus aureus (strain USA300) OX=367830 GN=rplC PE=3 SV=1	0	0	0	0	0	0	0	0	0	0	0	0	#DIV/0!	#DIV/0!	#DIV/0!	#DIV/0!	#DIV/0!	#DIV/0!
Q2FIX0	sp|Q2FIX0|Y655_STAA3 Probable transcriptional regulatory protein SAUSA300_0655 OS=Staphylococcus aureus (strain USA300) OX=367830 GN=SAUSA300_0655 PE=3 SV=1	0	0	0	0	0	0	0	0	0	0	0	0	#DIV/0!	#DIV/0!	#DIV/0!	#DIV/0!	#DIV/0!	#DIV/0!
A0A0J9YVY3	sp|A0A0J9YVY3|HV741_HUMAN Immunoglobulin heavy variable 7-4-1 OS=Homo sapiens OX=9606 GN=IGHV7-4-1 PE=3 SV=1	0	0	0	0	0	0	0	0	0	0	0	0	#DIV/0!	#DIV/0!	#DIV/0!	#DIV/0!	#DIV/0!	#DIV/0!
A0A075B6P5;P01615	sp|A0A075B6P5|KV228_HUMAN Immunoglobulin kappa variable 2-28 OS=Homo sapiens OX=9606 GN=IGKV2-28 PE=3 SV=1;sp|P01615|KVD28_HUMAN Immunoglobulin kappa variable 2D-28 OS=Homo sapiens OX=9606 GN=IGKV2D-28 PE=1 SV=2	0	0	0	0	0	0	0	0	0	0	0	0	#DIV/0!	#DIV/0!	#DIV/0!	#DIV/0!	#DIV/0!	#DIV/0!
Q2FG72	sp|Q2FG72|SYV_STAA3 Valine--tRNA ligase OS=Staphylococcus aureus (strain USA300) OX=367830 GN=valS PE=3 SV=1	0	0	0	0	0	0	0	0	0	0	0	0	#DIV/0!	#DIV/0!	#DIV/0!	#DIV/0!	#DIV/0!	#DIV/0!
A0A0H2XHR8	tr|A0A0H2XHR8|A0A0H2XHR8_STAA3 Uncharacterized protein OS=Staphylococcus aureus (strain USA300) OX=367830 GN=SAUSA300_1856 PE=3 SV=1	0	0	0	0	0	0	0	0	0	0	0	0	#DIV/0!	#DIV/0!	#DIV/0!	#DIV/0!	#DIV/0!	#DIV/0!
A0A0H2XK77	tr|A0A0H2XK77|A0A0H2XK77_STAA3 Uncharacterized protein OS=Staphylococcus aureus (strain USA300) OX=367830 GN=SAUSA300_0692 PE=4 SV=1	0	0	0	0	0	0	0	0	0	0	0	0	#DIV/0!	#DIV/0!	#DIV/0!	#DIV/0!	#DIV/0!	#DIV/0!
Q2FGY6	sp|Q2FGY6|SYN_STAA3 Asparagine--tRNA ligase OS=Staphylococcus aureus (strain USA300) OX=367830 GN=asnS PE=3 SV=1	0	0	0	0	0	0	0	0	0	0	0	0	#DIV/0!	#DIV/0!	#DIV/0!	#DIV/0!	#DIV/0!	#DIV/0!
Q2FDS6	sp|Q2FDS6|Y2518_STAA3 Uncharacterized hydrolase SAUSA300_2518 OS=Staphylococcus aureus (strain USA300) OX=367830 GN=SAUSA300_2518 PE=3 SV=1	0	0	0	0	0	0	0	0	0	0	0	0	#DIV/0!	#DIV/0!	#DIV/0!	#DIV/0!	#DIV/0!	#DIV/0!
A0A0H2XHQ4	tr|A0A0H2XHQ4|A0A0H2XHQ4_STAA3 Alkyl hydroperoxide reductase subunit F OS=Staphylococcus aureus (strain USA300) OX=367830 GN=ahpF PE=3 SV=1	0	0	0	0	0	0	0	0	0	0	0	0	#DIV/0!	#DIV/0!	#DIV/0!	#DIV/0!	#DIV/0!	#DIV/0!
Q2FI62	sp|Q2FI62|Y916_STAA3 Putative phosphoesterase SAUSA300_0916 OS=Staphylococcus aureus (strain USA300) OX=367830 GN=SAUSA300_0916 PE=3 SV=1	0	0	0	0	0	0	0	0	0	0	0	0	#DIV/0!	#DIV/0!	#DIV/0!	#DIV/0!	#DIV/0!	#DIV/0!
A0A075B6K5;A0A075B6K2	sp|A0A075B6K5|LV39_HUMAN Immunoglobulin lambda variable 3-9 OS=Homo sapiens OX=9606 GN=IGLV3-9 PE=3 SV=1	0	0	1382700	0	1296300	0	1000700	0	1652700	460900	432100	884467	0.937514	1.919	2.0469	0.965825	0.559299	0.522539
K7ERG9;P00746	tr|K7ERG9|K7ERG9_HUMAN Adipsin OS=Homo sapiens OX=9606 GN=CFD PE=1 SV=1;sp|P00746|CFAD_HUMAN Complement factor D OS=Homo sapiens OX=9606 GN=CFD PE=1 SV=5	0	0	0	0	0	0	0	0	0	0	0	0	#DIV/0!	#DIV/0!	#DIV/0!	#DIV/0!	#DIV/0!	#DIV/0!
X6RLJ0	tr|X6RLJ0|X6RLJ0_HUMAN Complement C1q subcomponent subunit A (Fragment) OS=Homo sapiens OX=9606 GN=C1QA PE=1 SV=7	0	0	2113500	0	2683900	2569800	0	0	2683000	704500	1.75123e+06	894333	2.48578	1.26946	0.510688	0.404561	0.875663	0.531318
A0A0H2XHR6	tr|A0A0H2XHR6|A0A0H2XHR6_STAA3 Acyl-CoA synthetase OS=Staphylococcus aureus (strain USA300) OX=367830 GN=SAUSA300_2542 PE=4 SV=1	0	0	0	0	0	0	0	0	0	0	0	0	#DIV/0!	#DIV/0!	#DIV/0!	#DIV/0!	#DIV/0!	#DIV/0!
Q2FHG9	sp|Q2FHG9|IF2_STAA3 Translation initiation factor IF-2 OS=Staphylococcus aureus (strain USA300) OX=367830 GN=infB PE=3 SV=1	0	0	0	0	0	0	0	0	0	0	0	0	#DIV/0!	#DIV/0!	#DIV/0!	#DIV/0!	#DIV/0!	#DIV/0!
Q2FGB6	sp|Q2FGB6|GREA_STAA3 Transcription elongation factor GreA OS=Staphylococcus aureus (strain USA300) OX=367830 GN=greA PE=3 SV=1	0	0	0	0	0	0	0	0	0	0	0	0	#DIV/0!	#DIV/0!	#DIV/0!	#DIV/0!	#DIV/0!	#DIV/0!
Q2FEN8	sp|Q2FEN8|RS10_STAA3 30S ribosomal protein S10 OS=Staphylococcus aureus (strain USA300) OX=367830 GN=rpsJ PE=3 SV=1	0	0	0	0	0	0	0	0	0	0	0	0	#DIV/0!	#DIV/0!	#DIV/0!	#DIV/0!	#DIV/0!	#DIV/0!
Q2FIN3	sp|Q2FIN3|HPRK_STAA3 HPr kinase/phosphorylase OS=Staphylococcus aureus (strain USA300) OX=367830 GN=hprK PE=3 SV=1	0	0	0	0	0	0	0	0	0	0	0	0	#DIV/0!	#DIV/0!	#DIV/0!	#DIV/0!	#DIV/0!	#DIV/0!
Q2FI93	sp|Q2FI93|FABH_STAA3 3-oxoacyl-[acyl-carrier-protein] synthase 3 OS=Staphylococcus aureus (strain USA300) OX=367830 GN=fabH PE=3 SV=1	0	0	0	0	0	0	0	0	0	0	0	0	#DIV/0!	#DIV/0!	#DIV/0!	#DIV/0!	#DIV/0!	#DIV/0!
A0A087X0P0;Q02224-3;Q02224	tr|A0A087X0P0|A0A087X0P0_HUMAN Centromere-associated protein E OS=Homo sapiens OX=9606 GN=CENPE PE=1 SV=1;sp|Q02224-3|CENPE_HUMAN Isoform 3 of Centromere-associated protein E OS=Homo sapiens OX=9606 GN=CENPE;sp|Q02224|CENPE_HUMAN Centromere-associated prot	0	0	0	0	0	0	0	0	0	0	0	0	#DIV/0!	#DIV/0!	#DIV/0!	#DIV/0!	#DIV/0!	#DIV/0!
P01762	sp|P01762|HV311_HUMAN Immunoglobulin heavy variable 3-11 OS=Homo sapiens OX=9606 GN=IGHV3-11 PE=1 SV=2	0	0	0	0	0	0	0	0	0	0	0	0	#DIV/0!	#DIV/0!	#DIV/0!	#DIV/0!	#DIV/0!	#DIV/0!
Q9Y6R7;A0A087WXI2;A0A087WUZ2	sp|Q9Y6R7|FCGBP_HUMAN IgGFc-binding protein OS=Homo sapiens OX=9606 GN=FCGBP PE=1 SV=3;tr|A0A087WXI2|A0A087WXI2_HUMAN IgGFc-binding protein OS=Homo sapiens OX=9606 GN=FCGBP PE=1 SV=3	3157700	0	2852400	0	0	0	0	3339500	0	2.00337e+06	0	1.11317e+06	0	0.555648	#DIV/0!	0.117142	0.584822	0.373901
A0A0H2XDE4	tr|A0A0H2XDE4|A0A0H2XDE4_STAA3 Transcriptional regulator, MarR family OS=Staphylococcus aureus (strain USA300) OX=367830 GN=SAUSA300_0672 PE=4 SV=1	0	0	0	0	0	0	0	0	0	0	0	0	#DIV/0!	#DIV/0!	#DIV/0!	#DIV/0!	#DIV/0!	#DIV/0!
Q2FIA5	sp|Q2FIA5|CDR_STAA3 Coenzyme A disulfide reductase OS=Staphylococcus aureus (strain USA300) OX=367830 GN=cdr PE=1 SV=1	0	0	0	0	0	0	0	0	0	0	0	0	#DIV/0!	#DIV/0!	#DIV/0!	#DIV/0!	#DIV/0!	#DIV/0!
Q9Y490;H0YMT1;A0A1B0GVU7;Q9Y4G6	sp|Q9Y490|TLN1_HUMAN Talin-1 OS=Homo sapiens OX=9606 GN=TLN1 PE=1 SV=3	0	0	0	0	2588500	2910400	0	0	0	0	1.83297e+06	0	#DIV/0!	#DIV/0!	0	0.117478	#DIV/0!	0.117478
Q2FIE5	sp|Q2FIE5|NAGD_STAA3 Acid sugar phosphatase OS=Staphylococcus aureus (strain USA300) OX=367830 GN=nagD PE=3 SV=1	0	0	0	5204400	0	0	0	0	0	0	1734800	0	#DIV/0!	#DIV/0!	0	0.373901	#DIV/0!	0.373901
A0A0H2XEX6	tr|A0A0H2XEX6|A0A0H2XEX6_STAA3 Transcription termination/antitermination protein NusA OS=Staphylococcus aureus (strain USA300) OX=367830 GN=nusA PE=3 SV=1	0	0	0	0	0	0	0	0	0	0	0	0	#DIV/0!	#DIV/0!	#DIV/0!	#DIV/0!	#DIV/0!	#DIV/0!
A0A0G2JPR0;A0A140TA49;CON__ENSEMBL:ENSBTAP00000007350	tr|A0A0G2JPR0|A0A0G2JPR0_HUMAN Complement C4-A OS=Homo sapiens OX=9606 GN=C4A PE=1 SV=1;tr|A0A140TA49|A0A140TA49_HUMAN Complement C4-A OS=Homo sapiens OX=9606 GN=C4A PE=1 SV=1	0	0	0	0	0	0	0	0	0	0	0	0	#DIV/0!	#DIV/0!	#DIV/0!	#DIV/0!	#DIV/0!	#DIV/0!
P48740;F8W876;P48740-3;C9JMA2	sp|P48740|MASP1_HUMAN Mannan-binding lectin serine protease 1 OS=Homo sapiens OX=9606 GN=MASP1 PE=1 SV=3;tr|F8W876|F8W876_HUMAN Mannan-binding lectin serine protease 1 OS=Homo sapiens OX=9606 GN=MASP1 PE=1 SV=1;sp|P48740-3|MASP1_HUMAN Isoform 3 of Mannan-b	0	0	989490	0	855480	0	704410	0	820920	329830	285160	508443	0.864567	1.54153	1.78301	0.923329	0.691011	0.591659
A0A0H2XHU1	tr|A0A0H2XHU1|A0A0H2XHU1_STAA3 Succinate dehydrogenase, flavoprotein subunit OS=Staphylococcus aureus (strain USA300) OX=367830 GN=sdhA PE=3 SV=1	0	0	0	0	0	0	0	0	0	0	0	0	#DIV/0!	#DIV/0!	#DIV/0!	#DIV/0!	#DIV/0!	#DIV/0!
A0A0H2XHK2	tr|A0A0H2XHK2|A0A0H2XHK2_STAA3 Clumping factor B OS=Staphylococcus aureus (strain USA300) OX=367830 GN=clfB PE=4 SV=1	0	0	0	0	0	0	0	0	0	0	0	0	#DIV/0!	#DIV/0!	#DIV/0!	#DIV/0!	#DIV/0!	#DIV/0!
A0A0H2XDZ4	tr|A0A0H2XDZ4|A0A0H2XDZ4_STAA3 Cytosol aminopeptidase OS=Staphylococcus aureus (strain USA300) OX=367830 GN=ampA PE=3 SV=1	0	0	0	0	0	0	0	0	0	0	0	0	#DIV/0!	#DIV/0!	#DIV/0!	#DIV/0!	#DIV/0!	#DIV/0!
Q2FGA8	sp|Q2FGA8|SYA_STAA3 Alanine--tRNA ligase OS=Staphylococcus aureus (strain USA300) OX=367830 GN=alaS PE=3 SV=1	0	0	0	0	0	0	0	0	0	0	0	0	#DIV/0!	#DIV/0!	#DIV/0!	#DIV/0!	#DIV/0!	#DIV/0!
A0A0H2XFE4	tr|A0A0H2XFE4|A0A0H2XFE4_STAA3 Acyltransferase OS=Staphylococcus aureus (strain USA300) OX=367830 GN=SAUSA300_2504 PE=3 SV=1	0	0	0	0	0	0	0	0	0	0	0	0	#DIV/0!	#DIV/0!	#DIV/0!	#DIV/0!	#DIV/0!	#DIV/0!
P22891;P22891-2	sp|P22891|PROZ_HUMAN Vitamin K-dependent protein Z OS=Homo sapiens OX=9606 GN=PROZ PE=1 SV=2;sp|P22891-2|PROZ_HUMAN Isoform 2 of Vitamin K-dependent protein Z OS=Homo sapiens OX=9606 GN=PROZ	0	0	0	0	1077400	0	0	0	1474000	0	359133	491333	#DIV/0!	#DIV/0!	1.36811	0.373901	0.373901	0.838665
A0A0H2XHI2	tr|A0A0H2XHI2|A0A0H2XHI2_STAA3 Micrococcal nuclease OS=Staphylococcus aureus (strain USA300) OX=367830 GN=nuc PE=4 SV=1	0	0	0	2525600	2811200	2817700	0	0	0	0	2.71817e+06	0	#DIV/0!	#DIV/0!	0	9.37466e-06	#DIV/0!	9.37466e-06
A0A0H2XGA1	tr|A0A0H2XGA1|A0A0H2XGA1_STAA3 6-phosphogluconate dehydrogenase, decarboxylating OS=Staphylococcus aureus (strain USA300) OX=367830 GN=SAUSA300_2251 PE=4 SV=1	0	0	0	0	0	0	0	0	0	0	0	0	#DIV/0!	#DIV/0!	#DIV/0!	#DIV/0!	#DIV/0!	#DIV/0!
A0A0H2XG88	tr|A0A0H2XG88|A0A0H2XG88_STAA3 Methionine aminopeptidase OS=Staphylococcus aureus (strain USA300) OX=367830 GN=map PE=3 SV=1	0	0	0	0	0	0	0	0	0	0	0	0	#DIV/0!	#DIV/0!	#DIV/0!	#DIV/0!	#DIV/0!	#DIV/0!
A0A0H2XFI7	tr|A0A0H2XFI7|A0A0H2XFI7_STAA3 Secretory antigen SsaA OS=Staphylococcus aureus (strain USA300) OX=367830 GN=ssaA PE=4 SV=1	0	0	0	0	0	0	0	0	0	0	0	0	#DIV/0!	#DIV/0!	#DIV/0!	#DIV/0!	#DIV/0!	#DIV/0!
A0A0H2XJ82	tr|A0A0H2XJ82|A0A0H2XJ82_STAA3 Glutamyl-aminopeptidase OS=Staphylococcus aureus (strain USA300) OX=367830 GN=SAUSA300_1691 PE=3 SV=1	0	0	0	0	0	0	0	0	0	0	0	0	#DIV/0!	#DIV/0!	#DIV/0!	#DIV/0!	#DIV/0!	#DIV/0!
A0A0H2XG99	tr|A0A0H2XG99|A0A0H2XG99_STAA3 Cell shape-determining protein MreC OS=Staphylococcus aureus (strain USA300) OX=367830 GN=mreC PE=3 SV=1	0	0	0	0	2188000	1914700	0	0	1952500	0	1.36757e+06	650833	#DIV/0!	#DIV/0!	0.475906	0.117879	0.373901	0.491401
Q2FIT4	sp|Q2FIT4|SAER_STAA3 Response regulator SaeR OS=Staphylococcus aureus (strain USA300) OX=367830 GN=saeR PE=3 SV=1	0	0	0	0	0	0	0	0	0	0	0	0	#DIV/0!	#DIV/0!	#DIV/0!	#DIV/0!	#DIV/0!	#DIV/0!
Q2FFF7	sp|Q2FFF7|CHIPS_STAA3 Chemotaxis inhibitory protein OS=Staphylococcus aureus (strain USA300) OX=367830 GN=chp PE=3 SV=1	0	0	0	7344700	0	6129900	0	0	0	0	4.49153e+06	0	#DIV/0!	#DIV/0!	0	0.119339	#DIV/0!	0.119339
A0A0H2XFZ6	tr|A0A0H2XFZ6|A0A0H2XFZ6_STAA3 Transcriptional regulator OS=Staphylococcus aureus (strain USA300) OX=367830 GN=SAUSA300_0958 PE=3 SV=1	0	0	0	0	0	0	0	0	0	0	0	0	#DIV/0!	#DIV/0!	#DIV/0!	#DIV/0!	#DIV/0!	#DIV/0!
P04406;E7EUT5;P04406-2	sp|P04406|G3P_HUMAN Glyceraldehyde-3-phosphate dehydrogenase OS=Homo sapiens OX=9606 GN=GAPDH PE=1 SV=3;tr|E7EUT5|E7EUT5_HUMAN Glyceraldehyde-3-phosphate dehydrogenase OS=Homo sapiens OX=9606 GN=GAPDH PE=1 SV=1;sp|P04406-2|G3P_HUMAN Isoform 2 of Glyceralde	0	0	0	0	0	0	0	0	0	0	0	0	#DIV/0!	#DIV/0!	#DIV/0!	#DIV/0!	#DIV/0!	#DIV/0!
Q2FG62;O76031	sp|Q2FG62|CLPX_STAA3 ATP-dependent Clp protease ATP-binding subunit ClpX OS=Staphylococcus aureus (strain USA300) OX=367830 GN=clpX PE=3 SV=1	0	0	0	0	0	0	0	0	0	0	0	0	#DIV/0!	#DIV/0!	#DIV/0!	#DIV/0!	#DIV/0!	#DIV/0!
Q2FK15	sp|Q2FK15|TARI1_STAA3 Ribitol-5-phosphate cytidylyltransferase 1 OS=Staphylococcus aureus (strain USA300) OX=367830 GN=tarI1 PE=3 SV=1	0	0	0	0	0	0	0	0	0	0	0	0	#DIV/0!	#DIV/0!	#DIV/0!	#DIV/0!	#DIV/0!	#DIV/0!
Q2FJ20	sp|Q2FJ20|SARA_STAA3 Transcriptional regulator SarA OS=Staphylococcus aureus (strain USA300) OX=367830 GN=sarA PE=3 SV=1	0	0	0	0	0	0	0	0	0	0	0	0	#DIV/0!	#DIV/0!	#DIV/0!	#DIV/0!	#DIV/0!	#DIV/0!
Q2FFI3	sp|Q2FFI3|NADE_STAA3 NH(3)-dependent NAD(+) synthetase OS=Staphylococcus aureus (strain USA300) OX=367830 GN=nadE PE=3 SV=1	0	0	0	0	0	0	0	0	0	0	0	0	#DIV/0!	#DIV/0!	#DIV/0!	#DIV/0!	#DIV/0!	#DIV/0!
Q2FEP9	sp|Q2FEP9|RL14_STAA3 50S ribosomal protein L14 OS=Staphylococcus aureus (strain USA300) OX=367830 GN=rplN PE=3 SV=1	0	0	0	0	0	0	0	0	0	0	0	0	#DIV/0!	#DIV/0!	#DIV/0!	#DIV/0!	#DIV/0!	#DIV/0!
A0A0H2XK08	tr|A0A0H2XK08|A0A0H2XK08_STAA3 Oxidoreductase, short chain dehydrogenase/reductase family OS=Staphylococcus aureus (strain USA300) OX=367830 GN=SAUSA300_2275 PE=4 SV=1	0	0	0	0	0	0	0	0	0	0	0	0	#DIV/0!	#DIV/0!	#DIV/0!	#DIV/0!	#DIV/0!	#DIV/0!
Q2FJE4	sp|Q2FJE4|SP5G_STAA3 Putative septation protein SpoVG OS=Staphylococcus aureus (strain USA300) OX=367830 GN=spoVG PE=3 SV=1	0	0	0	0	0	0	0	0	0	0	0	0	#DIV/0!	#DIV/0!	#DIV/0!	#DIV/0!	#DIV/0!	#DIV/0!
A0A0H2XHQ1	tr|A0A0H2XHQ1|A0A0H2XHQ1_STAA3 Cell division protein FtsA OS=Staphylococcus aureus (strain USA300) OX=367830 GN=ftsA PE=3 SV=1	0	0	0	0	0	0	0	0	0	0	0	0	#DIV/0!	#DIV/0!	#DIV/0!	#DIV/0!	#DIV/0!	#DIV/0!
P07355-2;P07355;H0YMW4;H0YN42;H0YMU9;H0YMD0;H0YM50;H0YNB8;H0YKS4;A6NMY6;H0YL33;H0YNP5;A0A7I2V4P4;H0YN28;H0YMM1;H0YNA0;H0YKX9;H0YMT9;H0YLV6;H0YKZ7;H0YKL9;H0YKV8;H0YMD9;H0YLE2;H0YKN4	sp|P07355-2|ANXA2_HUMAN Isoform 2 of Annexin A2 OS=Homo sapiens OX=9606 GN=ANXA2;sp|P07355|ANXA2_HUMAN Annexin A2 OS=Homo sapiens OX=9606 GN=ANXA2 PE=1 SV=2;tr|H0YMW4|H0YMW4_HUMAN Annexin OS=Homo sapiens OX=9606 GN=ANXA2 PE=1 SV=2;tr|H0YN42|H0YN42_HUMAN An	0	0	0	0	0	0	0	0	0	0	0	0	#DIV/0!	#DIV/0!	#DIV/0!	#DIV/0!	#DIV/0!	#DIV/0!
A0A0H2XGI5	tr|A0A0H2XGI5|A0A0H2XGI5_STAA3 NADH-dependent flavin oxidoreductase OS=Staphylococcus aureus (strain USA300) OX=367830 GN=SAUSA300_0859 PE=4 SV=1	0	0	0	0	0	0	0	0	0	0	0	0	#DIV/0!	#DIV/0!	#DIV/0!	#DIV/0!	#DIV/0!	#DIV/0!
C9J592;C9IZZ0;A0A6Q8PG52;A0A6Q8PH84;P51149;C9J7D1;C9J4S4;C9J4V0;C9J8S3;A0A6Q8PGE6	tr|C9J592|C9J592_HUMAN Ras-related protein Rab-7a (Fragment) OS=Homo sapiens OX=9606 GN=RAB7A PE=1 SV=1;tr|C9IZZ0|C9IZZ0_HUMAN Ras-related protein Rab-7a OS=Homo sapiens OX=9606 GN=RAB7A PE=1 SV=2;tr|A0A6Q8PG52|A0A6Q8PG52_HUMAN Ras-related protein Rab-7a O	0	0	0	0	0	0	0	0	0	0	0	0	#DIV/0!	#DIV/0!	#DIV/0!	#DIV/0!	#DIV/0!	#DIV/0!
Q2FG82	sp|Q2FG82|RL27_STAA3 50S ribosomal protein L27 OS=Staphylococcus aureus (strain USA300) OX=367830 GN=rpmA PE=3 SV=1	0	0	0	0	0	0	0	0	0	0	0	0	#DIV/0!	#DIV/0!	#DIV/0!	#DIV/0!	#DIV/0!	#DIV/0!
A0A0H2XFG0	tr|A0A0H2XFG0|A0A0H2XFG0_STAA3 Iron compound ABC transporter, iron compound-binding protein OS=Staphylococcus aureus (strain USA300) OX=367830 GN=SAUSA300_2235 PE=4 SV=1	0	0	0	0	0	0	0	0	0	0	0	0	#DIV/0!	#DIV/0!	#DIV/0!	#DIV/0!	#DIV/0!	#DIV/0!
Q2FFH4	sp|Q2FFH4|Y1902_STAA3 Uncharacterized protein SAUSA300_1902 OS=Staphylococcus aureus (strain USA300) OX=367830 GN=SAUSA300_1902 PE=3 SV=1	0	0	0	0	0	0	0	0	0	0	0	0	#DIV/0!	#DIV/0!	#DIV/0!	#DIV/0!	#DIV/0!	#DIV/0!
A0A0H2XFW9	tr|A0A0H2XFW9|A0A0H2XFW9_STAA3 Protein RecA OS=Staphylococcus aureus (strain USA300) OX=367830 GN=recA PE=3 SV=1	0	0	0	0	0	0	0	0	0	0	0	0	#DIV/0!	#DIV/0!	#DIV/0!	#DIV/0!	#DIV/0!	#DIV/0!
Q08554-2;Q08554	sp|Q08554-2|DSC1_HUMAN Isoform 1B of Desmocollin-1 OS=Homo sapiens OX=9606 GN=DSC1;sp|Q08554|DSC1_HUMAN Desmocollin-1 OS=Homo sapiens OX=9606 GN=DSC1 PE=1 SV=2	0	0	0	0	0	0	0	0	0	0	0	0	#DIV/0!	#DIV/0!	#DIV/0!	#DIV/0!	#DIV/0!	#DIV/0!
A0A0H2XGW7	tr|A0A0H2XGW7|A0A0H2XGW7_STAA3 Putative lipoprotein OS=Staphylococcus aureus (strain USA300) OX=367830 GN=SAUSA300_1492 PE=4 SV=1	0	0	0	0	0	0	0	0	0	0	0	0	#DIV/0!	#DIV/0!	#DIV/0!	#DIV/0!	#DIV/0!	#DIV/0!
Q2FKP1	sp|Q2FKP1|RL9_STAA3 50S ribosomal protein L9 OS=Staphylococcus aureus (strain USA300) OX=367830 GN=rplI PE=3 SV=1	0	0	0	0	0	0	0	0	0	0	0	0	#DIV/0!	#DIV/0!	#DIV/0!	#DIV/0!	#DIV/0!	#DIV/0!
A0A0H2XJW8	tr|A0A0H2XJW8|A0A0H2XJW8_STAA3 Putative pyridoxal phosphate-dependent acyltransferase OS=Staphylococcus aureus (strain USA300) OX=367830 GN=SAUSA300_0535 PE=3 SV=1	0	0	0	0	0	0	0	0	0	0	0	0	#DIV/0!	#DIV/0!	#DIV/0!	#DIV/0!	#DIV/0!	#DIV/0!
Q2FGD8	sp|Q2FGD8|RS20_STAA3 30S ribosomal protein S20 OS=Staphylococcus aureus (strain USA300) OX=367830 GN=rpsT PE=3 SV=1	0	0	0	0	0	0	0	0	0	0	0	0	#DIV/0!	#DIV/0!	#DIV/0!	#DIV/0!	#DIV/0!	#DIV/0!
P01601	sp|P01601|KVD16_HUMAN Immunoglobulin kappa variable 1D-16 OS=Homo sapiens OX=9606 GN=IGKV1D-16 PE=3 SV=2	0	0	0	0	0	0	0	0	0	0	0	0	#DIV/0!	#DIV/0!	#DIV/0!	#DIV/0!	#DIV/0!	#DIV/0!
P02042;E9PFT6;E9PEW8;CON__Q3SX09;C9JRG0;CON__P02070;A0A2R8Y7X9;P69892;P69891;P02100	sp|P02042|HBD_HUMAN Hemoglobin subunit delta OS=Homo sapiens OX=9606 GN=HBD PE=1 SV=2;tr|E9PFT6|E9PFT6_HUMAN Hemoglobin subunit delta OS=Homo sapiens OX=9606 GN=HBD PE=1 SV=1;tr|E9PEW8|E9PEW8_HUMAN Hemoglobin subunit delta (Fragment) OS=Homo sapiens OX=960	0	0	0	0	0	0	0	0	0	0	0	0	#DIV/0!	#DIV/0!	#DIV/0!	#DIV/0!	#DIV/0!	#DIV/0!
Q96P63;Q96P63-2	sp|Q96P63|SPB12_HUMAN Serpin B12 OS=Homo sapiens OX=9606 GN=SERPINB12 PE=1 SV=1;sp|Q96P63-2|SPB12_HUMAN Isoform 2 of Serpin B12 OS=Homo sapiens OX=9606 GN=SERPINB12	0	0	0	0	0	0	0	0	0	0	0	0	#DIV/0!	#DIV/0!	#DIV/0!	#DIV/0!	#DIV/0!	#DIV/0!
P02751-10;P02751-5;P02751-13	sp|P02751-10|FINC_HUMAN Isoform 10 of Fibronectin OS=Homo sapiens OX=9606 GN=FN1;sp|P02751-5|FINC_HUMAN Isoform 5 of Fibronectin OS=Homo sapiens OX=9606 GN=FN1;sp|P02751-13|FINC_HUMAN Isoform 13 of Fibronectin OS=Homo sapiens OX=9606 GN=FN1	0	0	0	0	0	0	0	0	0	0	0	0	#DIV/0!	#DIV/0!	#DIV/0!	#DIV/0!	#DIV/0!	#DIV/0!
A0A075B6J1	sp|A0A075B6J1|LV537_HUMAN Immunoglobulin lambda variable 5-37 OS=Homo sapiens OX=9606 GN=IGLV5-37 PE=3 SV=1	0	0	0	0	0	0	0	0	0	0	0	0	#DIV/0!	#DIV/0!	#DIV/0!	#DIV/0!	#DIV/0!	#DIV/0!
A0A0H2XJG9	tr|A0A0H2XJG9|A0A0H2XJG9_STAA3 Uncharacterized protein OS=Staphylococcus aureus (strain USA300) OX=367830 GN=SAUSA300_1684 PE=4 SV=1	0	0	0	0	1909600	2671300	0	0	0	0	1.52697e+06	0	#DIV/0!	#DIV/0!	0	0.126996	#DIV/0!	0.126996
Q2FJ74	sp|Q2FJ74|GCH4_STAA3 GTP cyclohydrolase FolE2 OS=Staphylococcus aureus (strain USA300) OX=367830 GN=folE2 PE=3 SV=1	0	0	0	0	0	0	0	0	0	0	0	0	#DIV/0!	#DIV/0!	#DIV/0!	#DIV/0!	#DIV/0!	#DIV/0!
A0A0H2XIX8	tr|A0A0H2XIX8|A0A0H2XIX8_STAA3 Putative lipoprotein OS=Staphylococcus aureus (strain USA300) OX=367830 GN=SAUSA300_0992 PE=4 SV=1	0	0	0	0	1884000	1737600	0	0	0	0	1207200	0	#DIV/0!	#DIV/0!	0	0.116766	#DIV/0!	0.116766
Q2FIN8	sp|Q2FIN8|SECA1_STAA3 Protein translocase subunit SecA 1 OS=Staphylococcus aureus (strain USA300) OX=367830 GN=secA1 PE=3 SV=1	0	0	0	0	0	0	0	0	0	0	0	0	#DIV/0!	#DIV/0!	#DIV/0!	#DIV/0!	#DIV/0!	#DIV/0!
P04180;J3QSE5;I3L1Q6;J3QKT0	sp|P04180|LCAT_HUMAN Phosphatidylcholine-sterol acyltransferase OS=Homo sapiens OX=9606 GN=LCAT PE=1 SV=1;tr|J3QSE5|J3QSE5_HUMAN Phosphatidylcholine-sterol acyltransferase (Fragment) OS=Homo sapiens OX=9606 GN=LCAT PE=1 SV=1	0	0	0	0	0	0	0	0	0	0	0	0	#DIV/0!	#DIV/0!	#DIV/0!	#DIV/0!	#DIV/0!	#DIV/0!
A0A0H2XES4	tr|A0A0H2XES4|A0A0H2XES4_STAA3 Ribonucleoside-diphosphate reductase OS=Staphylococcus aureus (strain USA300) OX=367830 GN=SAUSA300_0716 PE=3 SV=1	0	0	0	0	0	0	0	0	0	0	0	0	#DIV/0!	#DIV/0!	#DIV/0!	#DIV/0!	#DIV/0!	#DIV/0!
Q2FHN5	sp|Q2FHN5|CARB_STAA3 Carbamoyl-phosphate synthase large chain OS=Staphylococcus aureus (strain USA300) OX=367830 GN=carB PE=3 SV=1	0	0	0	0	0	0	0	0	0	0	0	0	#DIV/0!	#DIV/0!	#DIV/0!	#DIV/0!	#DIV/0!	#DIV/0!
A0A0H2XI06	tr|A0A0H2XI06|A0A0H2XI06_STAA3 Uncharacterized protein OS=Staphylococcus aureus (strain USA300) OX=367830 GN=SAUSA300_1554 PE=4 SV=1	0	0	0	0	3287200	3609900	0	0	0	0	2.29903e+06	0	#DIV/0!	#DIV/0!	0	0.116987	#DIV/0!	0.116987
A0A0H2XGT6	tr|A0A0H2XGT6|A0A0H2XGT6_STAA3 Uncharacterized protein OS=Staphylococcus aureus (strain USA300) OX=367830 GN=SAUSA300_2418 PE=4 SV=1	0	0	0	0	0	0	0	0	0	0	0	0	#DIV/0!	#DIV/0!	#DIV/0!	#DIV/0!	#DIV/0!	#DIV/0!
A0A0H2XGZ0	tr|A0A0H2XGZ0|A0A0H2XGZ0_STAA3 Phosphomethylpyrimidine kinase OS=Staphylococcus aureus (strain USA300) OX=367830 GN=thiD PE=3 SV=1	0	0	0	0	0	0	0	0	0	0	0	0	#DIV/0!	#DIV/0!	#DIV/0!	#DIV/0!	#DIV/0!	#DIV/0!
A0A0H2XJE8	tr|A0A0H2XJE8|A0A0H2XJE8_STAA3 Staphylococcal enterotoxin K OS=Staphylococcus aureus (strain USA300) OX=367830 GN=sek PE=3 SV=1	0	0	0	0	0	0	0	0	0	0	0	0	#DIV/0!	#DIV/0!	#DIV/0!	#DIV/0!	#DIV/0!	#DIV/0!
P51531;P51532-3;P51532-5;P51531-2;A0A2R8Y526;A0A2R8Y7Y7;A0A2R8Y6N0;A0A2R8Y523;Q9HBD4;P51532-4;A0A2R8Y7F3;A0A2R8Y440;A0A2R8YG32;P51532;A0A2R8YGG3;A0A2R8YF58;A0A2R8Y7S2;A0A2R8Y4P4;A0A2R8YF80;A0A2R8Y6V2;P51532-2;A0A2R8Y4C5;K7EQF0;A0A2R8YGP5;A0A0U1RQZ9;F6VDE0;A0A2R8YFV8;A0A2R8Y5K3;A0A2R8YFK5;A0A2R8YDA1;A0A0U1RRF5;A0A0U1RRD6;A0A2R8YCY3;A0A0U1RQU0;A0A0U1RR09;K7EP28;B1ALF6;A0A0U1RQW7;A0A0U1RRN2;F6XE55;B…	sp|P51531|SMCA2_HUMAN Probable global transcription activator SNF2L2 OS=Homo sapiens OX=9606 GN=SMARCA2 PE=1 SV=2;sp|P51532-3|SMCA4_HUMAN Isoform 3 of Transcription activator BRG1 OS=Homo sapiens OX=9606 GN=SMARCA4;sp|P51532-5|SMCA4_HUMAN Isoform 5 of Tran	0	0	0	0	0	0	0	0	0	0	0	0	#DIV/0!	#DIV/0!	#DIV/0!	#DIV/0!	#DIV/0!	#DIV/0!
Q2FGC5	sp|Q2FGC5|MTNN_STAA3 5-methylthioadenosine/S-adenosylhomocysteine nucleosidase OS=Staphylococcus aureus (strain USA300) OX=367830 GN=mtnN PE=3 SV=1	0	0	0	0	0	0	0	0	0	0	0	0	#DIV/0!	#DIV/0!	#DIV/0!	#DIV/0!	#DIV/0!	#DIV/0!
O00391-2;O00391	sp|O00391-2|QSOX1_HUMAN Isoform 2 of Sulfhydryl oxidase 1 OS=Homo sapiens OX=9606 GN=QSOX1;sp|O00391|QSOX1_HUMAN Sulfhydryl oxidase 1 OS=Homo sapiens OX=9606 GN=QSOX1 PE=1 SV=3	0	0	0	0	0	0	0	0	813100	0	0	271033	#DIV/0!	#DIV/0!	#DIV/0!	#DIV/0!	0.373901	0.373901
Q2FHK6	sp|Q2FHK6|ACP_STAA3 Acyl carrier protein OS=Staphylococcus aureus (strain USA300) OX=367830 GN=acpP PE=3 SV=1	0	0	0	0	0	0	0	0	0	0	0	0	#DIV/0!	#DIV/0!	#DIV/0!	#DIV/0!	#DIV/0!	#DIV/0!
A0A0H2XH62	tr|A0A0H2XH62|A0A0H2XH62_STAA3 D-lactate dehydrogenase OS=Staphylococcus aureus (strain USA300) OX=367830 GN=ddh PE=3 SV=1	0	0	0	0	0	0	0	0	0	0	0	0	#DIV/0!	#DIV/0!	#DIV/0!	#DIV/0!	#DIV/0!	#DIV/0!
A0A0H2XHB4	tr|A0A0H2XHB4|A0A0H2XHB4_STAA3 Ribose-phosphate pyrophosphokinase OS=Staphylococcus aureus (strain USA300) OX=367830 GN=prs PE=3 SV=1	0	0	0	0	0	0	0	0	0	0	0	0	#DIV/0!	#DIV/0!	#DIV/0!	#DIV/0!	#DIV/0!	#DIV/0!
A0A0H2XG28	tr|A0A0H2XG28|A0A0H2XG28_STAA3 Ribosome-binding ATPase YchF OS=Staphylococcus aureus (strain USA300) OX=367830 GN=ychF PE=3 SV=1	0	0	0	0	0	0	0	0	0	0	0	0	#DIV/0!	#DIV/0!	#DIV/0!	#DIV/0!	#DIV/0!	#DIV/0!
A0A0H2XJP1	tr|A0A0H2XJP1|A0A0H2XJP1_STAA3 Putative exotoxin 4 OS=Staphylococcus aureus (strain USA300) OX=367830 GN=SAUSA300_1060 PE=3 SV=1	0	0	0	0	0	0	0	0	0	0	0	0	#DIV/0!	#DIV/0!	#DIV/0!	#DIV/0!	#DIV/0!	#DIV/0!
Q2FG97	sp|Q2FG97|SYD_STAA3 Aspartate--tRNA ligase OS=Staphylococcus aureus (strain USA300) OX=367830 GN=aspS PE=3 SV=1	0	0	0	0	0	0	0	0	0	0	0	0	#DIV/0!	#DIV/0!	#DIV/0!	#DIV/0!	#DIV/0!	#DIV/0!
P0CG48;F5H6Q2;F5H388;B4DV12;F5H265;J3QKN0;F5H2Z3;F5GYU3;Q5PY61;F5H747;J3QTR3;J3QS39;Q96C32;P62979;P62987;P0CG47;F5GXK7;M0R2S1;A0A2R8Y422;M0R1M6;M0R1V7;F5GZ39;J3QSA3	sp|P0CG48|UBC_HUMAN Polyubiquitin-C OS=Homo sapiens OX=9606 GN=UBC PE=1 SV=3;tr|F5H6Q2|F5H6Q2_HUMAN Polyubiquitin-C (Fragment) OS=Homo sapiens OX=9606 GN=UBC PE=1 SV=8;tr|F5H388|F5H388_HUMAN Polyubiquitin-C (Fragment) OS=Homo sapiens OX=9606 GN=UBC PE=1 SV	0	0	0	0	0	0	0	0	0	0	0	0	#DIV/0!	#DIV/0!	#DIV/0!	#DIV/0!	#DIV/0!	#DIV/0!
Q5T749	sp|Q5T749|KPRP_HUMAN Keratinocyte proline-rich protein OS=Homo sapiens OX=9606 GN=KPRP PE=1 SV=1	0	0	0	0	0	0	0	0	0	0	0	0	#DIV/0!	#DIV/0!	#DIV/0!	#DIV/0!	#DIV/0!	#DIV/0!
Q2FK73	sp|Q2FK73|PTG3C_STAA3 PTS system glucose-specific EIICBA component OS=Staphylococcus aureus (strain USA300) OX=367830 GN=ptsG PE=3 SV=1	0	0	0	0	0	0	0	0	0	0	0	0	#DIV/0!	#DIV/0!	#DIV/0!	#DIV/0!	#DIV/0!	#DIV/0!
Q13835-2;Q13835	sp|Q13835-2|PKP1_HUMAN Isoform 1 of Plakophilin-1 OS=Homo sapiens OX=9606 GN=PKP1;sp|Q13835|PKP1_HUMAN Plakophilin-1 OS=Homo sapiens OX=9606 GN=PKP1 PE=1 SV=2	0	0	0	0	0	0	0	0	0	0	0	0	#DIV/0!	#DIV/0!	#DIV/0!	#DIV/0!	#DIV/0!	#DIV/0!
A0A0H2XGP1	tr|A0A0H2XGP1|A0A0H2XGP1_STAA3 Preprotein translocase, YajC subunit OS=Staphylococcus aureus (strain USA300) OX=367830 GN=yajC PE=3 SV=1	0	0	0	0	0	0	0	0	0	0	0	0	#DIV/0!	#DIV/0!	#DIV/0!	#DIV/0!	#DIV/0!	#DIV/0!
Q2FJB0	sp|Q2FJB0|SYC_STAA3 Cysteine--tRNA ligase OS=Staphylococcus aureus (strain USA300) OX=367830 GN=cysS PE=3 SV=1	0	0	0	0	0	0	0	0	0	0	0	0	#DIV/0!	#DIV/0!	#DIV/0!	#DIV/0!	#DIV/0!	#DIV/0!
A0A0H2XFJ9	tr|A0A0H2XFJ9|A0A0H2XFJ9_STAA3 Peptidase, M20/M25/M40 family OS=Staphylococcus aureus (strain USA300) OX=367830 GN=SAUSA300_1460 PE=3 SV=1	0	0	0	0	0	0	0	0	0	0	0	0	#DIV/0!	#DIV/0!	#DIV/0!	#DIV/0!	#DIV/0!	#DIV/0!
Q2FIF6	sp|Q2FIF6|Y822_STAA3 UPF0051 protein SAUSA300_0822 OS=Staphylococcus aureus (strain USA300) OX=367830 GN=SAUSA300_0822 PE=3 SV=1	0	0	0	0	0	0	0	0	0	0	0	0	#DIV/0!	#DIV/0!	#DIV/0!	#DIV/0!	#DIV/0!	#DIV/0!
Q2FG20	sp|Q2FG20|EZRA_STAA3 Septation ring formation regulator EzrA OS=Staphylococcus aureus (strain USA300) OX=367830 GN=ezrA PE=3 SV=1	0	0	0	0	0	0	0	0	0	0	0	0	#DIV/0!	#DIV/0!	#DIV/0!	#DIV/0!	#DIV/0!	#DIV/0!
H7BY35;Q92736;Q92736-2;A0A590UJZ8	tr|H7BY35|H7BY35_HUMAN Ryanodine receptor 2 OS=Homo sapiens OX=9606 GN=RYR2 PE=1 SV=2;sp|Q92736|RYR2_HUMAN Ryanodine receptor 2 OS=Homo sapiens OX=9606 GN=RYR2 PE=1 SV=3;sp|Q92736-2|RYR2_HUMAN Isoform 2 of Ryanodine receptor 2 OS=Homo sapiens OX=9606 GN=RY	0	0	0	0	0	0	0	0	0	0	0	0	#DIV/0!	#DIV/0!	#DIV/0!	#DIV/0!	#DIV/0!	#DIV/0!
Q2FFI7	sp|Q2FFI7|PUR8_STAA3 Adenylosuccinate lyase OS=Staphylococcus aureus (strain USA300) OX=367830 GN=purB PE=3 SV=1	0	0	0	0	0	0	0	0	0	0	0	0	#DIV/0!	#DIV/0!	#DIV/0!	#DIV/0!	#DIV/0!	#DIV/0!
Q2FI15	sp|Q2FI15|FOLD_STAA3 Bifunctional protein FolD OS=Staphylococcus aureus (strain USA300) OX=367830 GN=folD PE=3 SV=1	0	0	0	0	0	0	0	0	0	0	0	0	#DIV/0!	#DIV/0!	#DIV/0!	#DIV/0!	#DIV/0!	#DIV/0!
P12259;A0A0A0MRJ7;CON__Q28107	sp|P12259|FA5_HUMAN Coagulation factor V OS=Homo sapiens OX=9606 GN=F5 PE=1 SV=4;tr|A0A0A0MRJ7|A0A0A0MRJ7_HUMAN Coagulation factor V OS=Homo sapiens OX=9606 GN=F5 PE=1 SV=1	0	0	0	0	0	0	0	0	0	0	0	0	#DIV/0!	#DIV/0!	#DIV/0!	#DIV/0!	#DIV/0!	#DIV/0!
A0A0H2XF74	tr|A0A0H2XF74|A0A0H2XF74_STAA3 Putative phage infection protein OS=Staphylococcus aureus (strain USA300) OX=367830 GN=SAUSA300_2578 PE=4 SV=1	0	0	0	0	0	0	0	0	0	0	0	0	#DIV/0!	#DIV/0!	#DIV/0!	#DIV/0!	#DIV/0!	#DIV/0!
A0A0H2XGH6	tr|A0A0H2XGH6|A0A0H2XGH6_STAA3 Tautomerase OS=Staphylococcus aureus (strain USA300) OX=367830 GN=SAUSA300_1258 PE=3 SV=1	0	0	0	0	0	0	0	0	0	0	0	0	#DIV/0!	#DIV/0!	#DIV/0!	#DIV/0!	#DIV/0!	#DIV/0!
A0A0H2XEB0	tr|A0A0H2XEB0|A0A0H2XEB0_STAA3 Iron compound ABC transporter, iron compound-binding protein OS=Staphylococcus aureus (strain USA300) OX=367830 GN=SAUSA300_2136 PE=4 SV=1	0	0	0	0	0	0	0	0	0	0	0	0	#DIV/0!	#DIV/0!	#DIV/0!	#DIV/0!	#DIV/0!	#DIV/0!
A0A0H2XJ60	tr|A0A0H2XJ60|A0A0H2XJ60_STAA3 Putative arsenate reductase OS=Staphylococcus aureus (strain USA300) OX=367830 GN=SAUSA300_0790 PE=3 SV=1	0	0	0	0	0	0	0	0	0	0	0	0	#DIV/0!	#DIV/0!	#DIV/0!	#DIV/0!	#DIV/0!	#DIV/0!
A0A0H2XH40	tr|A0A0H2XH40|A0A0H2XH40_STAA3 Uncharacterized protein OS=Staphylococcus aureus (strain USA300) OX=367830 GN=SAUSA300_1304 PE=4 SV=1	0	0	0	0	0	0	0	0	0	0	0	0	#DIV/0!	#DIV/0!	#DIV/0!	#DIV/0!	#DIV/0!	#DIV/0!
Q2FID4	sp|Q2FID4|NDH_STAA3 Type II NADH:quinone oxidoreductase OS=Staphylococcus aureus (strain USA300) OX=367830 GN=SAUSA300_0844 PE=3 SV=1	0	0	0	0	0	0	0	0	0	0	0	0	#DIV/0!	#DIV/0!	#DIV/0!	#DIV/0!	#DIV/0!	#DIV/0!
P11597;P11597-2;H3BRJ9	sp|P11597|CETP_HUMAN Cholesteryl ester transfer protein OS=Homo sapiens OX=9606 GN=CETP PE=1 SV=2;sp|P11597-2|CETP_HUMAN Isoform 2 of Cholesteryl ester transfer protein OS=Homo sapiens OX=9606 GN=CETP	0	0	0	0	0	0	0	0	0	0	0	0	#DIV/0!	#DIV/0!	#DIV/0!	#DIV/0!	#DIV/0!	#DIV/0!
P03951-2;P03951;D6RB32;X6R3B1;H0Y596	sp|P03951-2|FA11_HUMAN Isoform 2 of Coagulation factor XI OS=Homo sapiens OX=9606 GN=F11;sp|P03951|FA11_HUMAN Coagulation factor XI OS=Homo sapiens OX=9606 GN=F11 PE=1 SV=1	0	0	0	0	0	0	0	0	0	0	0	0	#DIV/0!	#DIV/0!	#DIV/0!	#DIV/0!	#DIV/0!	#DIV/0!
A0A0H2XGL1	tr|A0A0H2XGL1|A0A0H2XGL1_STAA3 Citrate synthase OS=Staphylococcus aureus (strain USA300) OX=367830 GN=gltA PE=3 SV=1	0	0	0	0	0	0	0	0	0	0	0	0	#DIV/0!	#DIV/0!	#DIV/0!	#DIV/0!	#DIV/0!	#DIV/0!
A0A0H2XHH7	tr|A0A0H2XHH7|A0A0H2XHH7_STAA3 Tagatose-6-phosphate kinase OS=Staphylococcus aureus (strain USA300) OX=367830 GN=fruB PE=3 SV=1	0	0	0	0	0	0	0	0	0	0	0	0	#DIV/0!	#DIV/0!	#DIV/0!	#DIV/0!	#DIV/0!	#DIV/0!
A0A0H2XEG5	tr|A0A0H2XEG5|A0A0H2XEG5_STAA3 Polyribonucleotide nucleotidyltransferase OS=Staphylococcus aureus (strain USA300) OX=367830 GN=SAUSA300_0486 PE=4 SV=1	0	0	0	1928100	0	0	0	0	0	0	642700	0	#DIV/0!	#DIV/0!	0	0.373901	#DIV/0!	0.373901
A0A0H2XF37	tr|A0A0H2XF37|A0A0H2XF37_STAA3 Lysostaphin OS=Staphylococcus aureus (strain USA300) OX=367830 GN=lytM PE=3 SV=1	0	0	0	0	0	0	0	0	0	0	0	0	#DIV/0!	#DIV/0!	#DIV/0!	#DIV/0!	#DIV/0!	#DIV/0!
A0A0H2XER6	tr|A0A0H2XER6|A0A0H2XER6_STAA3 Putative cell-division initiation protein OS=Staphylococcus aureus (strain USA300) OX=367830 GN=SAUSA300_1086 PE=4 SV=1	0	0	0	0	0	0	0	0	0	0	0	0	#DIV/0!	#DIV/0!	#DIV/0!	#DIV/0!	#DIV/0!	#DIV/0!
Q2FJC9	sp|Q2FJC9|HSLO_STAA3 33 kDa chaperonin OS=Staphylococcus aureus (strain USA300) OX=367830 GN=hslO PE=3 SV=1	0	0	0	0	0	0	0	0	0	0	0	0	#DIV/0!	#DIV/0!	#DIV/0!	#DIV/0!	#DIV/0!	#DIV/0!
Q2FE21	sp|Q2FE21|Y2422_STAA3 Uncharacterized oxidoreductase SAUSA300_2422 OS=Staphylococcus aureus (strain USA300) OX=367830 GN=SAUSA300_2422 PE=3 SV=1	0	0	0	0	0	0	0	0	0	0	0	0	#DIV/0!	#DIV/0!	#DIV/0!	#DIV/0!	#DIV/0!	#DIV/0!
A0A0H2XEI4	tr|A0A0H2XEI4|A0A0H2XEI4_STAA3 Transcription termination/antitermination protein NusG OS=Staphylococcus aureus (strain USA300) OX=367830 GN=nusG PE=3 SV=1	0	0	0	0	0	0	0	0	0	0	0	0	#DIV/0!	#DIV/0!	#DIV/0!	#DIV/0!	#DIV/0!	#DIV/0!
A0A0H2XH31	tr|A0A0H2XH31|A0A0H2XH31_STAA3 Amino acid ABC transporter, permease/substrate-binding protein OS=Staphylococcus aureus (strain USA300) OX=367830 GN=SAUSA300_1808 PE=3 SV=1	0	0	0	0	0	0	0	0	0	0	0	0	#DIV/0!	#DIV/0!	#DIV/0!	#DIV/0!	#DIV/0!	#DIV/0!
Q2FHL2	sp|Q2FHL2|Y1119_STAA3 Uncharacterized protein SAUSA300_1119 OS=Staphylococcus aureus (strain USA300) OX=367830 GN=SAUSA300_1119 PE=4 SV=1	0	0	0	0	0	0	0	0	0	0	0	0	#DIV/0!	#DIV/0!	#DIV/0!	#DIV/0!	#DIV/0!	#DIV/0!
Q2FEJ8	sp|Q2FEJ8|SARR_STAA3 HTH-type transcriptional regulator SarR OS=Staphylococcus aureus (strain USA300) OX=367830 GN=sarR PE=3 SV=3	0	0	0	0	0	0	0	0	0	0	0	0	#DIV/0!	#DIV/0!	#DIV/0!	#DIV/0!	#DIV/0!	#DIV/0!
A0A0H2XHQ0	tr|A0A0H2XHQ0|A0A0H2XHQ0_STAA3 Putative transcriptional regulator OS=Staphylococcus aureus (strain USA300) OX=367830 GN=SAUSA300_2259 PE=3 SV=1	0	0	0	0	0	0	0	0	0	0	0	0	#DIV/0!	#DIV/0!	#DIV/0!	#DIV/0!	#DIV/0!	#DIV/0!
Q9NZT1	sp|Q9NZT1|CALL5_HUMAN Calmodulin-like protein 5 OS=Homo sapiens OX=9606 GN=CALML5 PE=1 SV=2	0	0	0	0	0	0	0	0	0	0	0	0	#DIV/0!	#DIV/0!	#DIV/0!	#DIV/0!	#DIV/0!	#DIV/0!
A0A0H2XIW0	tr|A0A0H2XIW0|A0A0H2XIW0_STAA3 Putative surface protein OS=Staphylococcus aureus (strain USA300) OX=367830 GN=SAUSA300_0883 PE=4 SV=1	0	0	0	0	0	0	0	0	0	0	0	0	#DIV/0!	#DIV/0!	#DIV/0!	#DIV/0!	#DIV/0!	#DIV/0!
A0A0U1RQV3;Q12805-5;Q12805-2;Q12805-4;Q12805-3;Q12805	tr|A0A0U1RQV3|A0A0U1RQV3_HUMAN EGF-containing fibulin-like extracellular matrix protein 1 (Fragment) OS=Homo sapiens OX=9606 GN=EFEMP1 PE=1 SV=1;sp|Q12805-5|FBLN3_HUMAN Isoform 5 of EGF-containing fibulin-like extracellular matrix protein 1 OS=Homo sapiens	0	0	0	0	0	0	0	0	0	0	0	0	#DIV/0!	#DIV/0!	#DIV/0!	#DIV/0!	#DIV/0!	#DIV/0!
A0A0H2XH43	tr|A0A0H2XH43|A0A0H2XH43_STAA3 Catabolite control protein A OS=Staphylococcus aureus (strain USA300) OX=367830 GN=ccpA PE=4 SV=1	0	0	0	0	0	0	0	0	0	0	0	0	#DIV/0!	#DIV/0!	#DIV/0!	#DIV/0!	#DIV/0!	#DIV/0!
Q2FIE3	sp|Q2FIE3|DLTA_STAA3 D-alanine--D-alanyl carrier protein ligase OS=Staphylococcus aureus (strain USA300) OX=367830 GN=dltA PE=3 SV=1	0	0	0	0	0	0	0	0	0	0	0	0	#DIV/0!	#DIV/0!	#DIV/0!	#DIV/0!	#DIV/0!	#DIV/0!
A0A0H2XHM1	tr|A0A0H2XHM1|A0A0H2XHM1_STAA3 Delta-aminolevulinic acid dehydratase OS=Staphylococcus aureus (strain USA300) OX=367830 GN=hemB PE=3 SV=1	0	0	0	0	0	0	0	0	0	0	0	0	#DIV/0!	#DIV/0!	#DIV/0!	#DIV/0!	#DIV/0!	#DIV/0!
Q2FFX3	sp|Q2FFX3|RISB_STAA3 6,7-dimethyl-8-ribityllumazine synthase OS=Staphylococcus aureus (strain USA300) OX=367830 GN=ribH PE=3 SV=1	0	0	0	0	0	0	0	0	0	0	0	0	#DIV/0!	#DIV/0!	#DIV/0!	#DIV/0!	#DIV/0!	#DIV/0!
Q2FGE8	sp|Q2FGE8|RS21_STAA3 30S ribosomal protein S21 OS=Staphylococcus aureus (strain USA300) OX=367830 GN=rpsU PE=3 SV=1	0	0	0	0	0	0	0	0	0	0	0	0	#DIV/0!	#DIV/0!	#DIV/0!	#DIV/0!	#DIV/0!	#DIV/0!
A0A0H2XI69	tr|A0A0H2XI69|A0A0H2XI69_STAA3 Putative glutamyl aminopeptidase OS=Staphylococcus aureus (strain USA300) OX=367830 GN=SAUSA300_1261 PE=3 SV=1	0	0	0	0	0	0	0	0	0	0	0	0	#DIV/0!	#DIV/0!	#DIV/0!	#DIV/0!	#DIV/0!	#DIV/0!
A0A0H2XI26	tr|A0A0H2XI26|A0A0H2XI26_STAA3 Ribonucleoside-diphosphate reductase OS=Staphylococcus aureus (strain USA300) OX=367830 GN=SAUSA300_0717 PE=3 SV=1	0	0	0	0	0	0	0	0	0	0	0	0	#DIV/0!	#DIV/0!	#DIV/0!	#DIV/0!	#DIV/0!	#DIV/0!
Q2FH15	sp|Q2FH15|MSRB_STAA3 Peptide methionine sulfoxide reductase MsrB OS=Staphylococcus aureus (strain USA300) OX=367830 GN=msrB PE=3 SV=1	0	0	0	0	0	0	0	0	0	0	0	0	#DIV/0!	#DIV/0!	#DIV/0!	#DIV/0!	#DIV/0!	#DIV/0!
A0A0H2XGW5	tr|A0A0H2XGW5|A0A0H2XGW5_STAA3 ATP-dependent zinc metalloprotease FtsH OS=Staphylococcus aureus (strain USA300) OX=367830 GN=ftsH PE=3 SV=1	0	0	0	0	0	0	0	0	0	0	0	0	#DIV/0!	#DIV/0!	#DIV/0!	#DIV/0!	#DIV/0!	#DIV/0!
A0A0H2XFS8	tr|A0A0H2XFS8|A0A0H2XFS8_STAA3 Staphylokinase OS=Staphylococcus aureus (strain USA300) OX=367830 GN=sak PE=3 SV=1	0	0	0	0	0	0	0	0	0	0	0	0	#DIV/0!	#DIV/0!	#DIV/0!	#DIV/0!	#DIV/0!	#DIV/0!
A0A0H2XIK4	tr|A0A0H2XIK4|A0A0H2XIK4_STAA3 Ornithine aminotransferase OS=Staphylococcus aureus (strain USA300) OX=367830 GN=rocD PE=3 SV=1	0	0	0	0	0	0	0	0	0	0	0	0	#DIV/0!	#DIV/0!	#DIV/0!	#DIV/0!	#DIV/0!	#DIV/0!
A0A0H2XIH7	tr|A0A0H2XIH7|A0A0H2XIH7_STAA3 Phenylalanyl-tRNA synthetase (Beta subunit) OS=Staphylococcus aureus (strain USA300) OX=367830 GN=SAUSA300_1688 PE=4 SV=1	0	0	0	0	0	0	0	0	0	0	0	0	#DIV/0!	#DIV/0!	#DIV/0!	#DIV/0!	#DIV/0!	#DIV/0!
A0A0H2XHS9	tr|A0A0H2XHS9|A0A0H2XHS9_STAA3 Alpha-acetolactate synthase OS=Staphylococcus aureus (strain USA300) OX=367830 GN=alsS PE=3 SV=1	0	0	0	0	0	0	0	0	0	0	0	0	#DIV/0!	#DIV/0!	#DIV/0!	#DIV/0!	#DIV/0!	#DIV/0!
Q2FDH4	sp|Q2FDH4|Y2620_STAA3 UPF0312 protein SAUSA300_2620 OS=Staphylococcus aureus (strain USA300) OX=367830 GN=SAUSA300_2620 PE=3 SV=1	0	0	0	0	0	0	0	0	0	0	0	0	#DIV/0!	#DIV/0!	#DIV/0!	#DIV/0!	#DIV/0!	#DIV/0!
P63104;B0AZS6;E7EX29;P63104-2;B7Z2E6;H0YB80;E7ESK7;E5RGE1;E5RIR4;E9PD24;E7EVZ2	sp|P63104|1433Z_HUMAN 14-3-3 protein zeta/delta OS=Homo sapiens OX=9606 GN=YWHAZ PE=1 SV=1;tr|B0AZS6|B0AZS6_HUMAN 14-3-3 protein zeta/delta OS=Homo sapiens OX=9606 GN=YWHAZ PE=1 SV=1;tr|E7EX29|E7EX29_HUMAN 14-3-3 protein zeta/delta (Fragment) OS=Homo sapie	0	0	0	0	0	0	0	0	0	0	0	0	#DIV/0!	#DIV/0!	#DIV/0!	#DIV/0!	#DIV/0!	#DIV/0!
Q2FJM8	sp|Q2FJM8|XPT_STAA3 Xanthine phosphoribosyltransferase OS=Staphylococcus aureus (strain USA300) OX=367830 GN=xpt PE=3 SV=1	0	0	0	0	0	0	0	0	0	0	0	0	#DIV/0!	#DIV/0!	#DIV/0!	#DIV/0!	#DIV/0!	#DIV/0!
A0A0H2XG07	tr|A0A0H2XG07|A0A0H2XG07_STAA3 Adenylosuccinate synthetase OS=Staphylococcus aureus (strain USA300) OX=367830 GN=purA PE=3 SV=1	0	0	0	0	0	0	0	0	0	0	0	0	#DIV/0!	#DIV/0!	#DIV/0!	#DIV/0!	#DIV/0!	#DIV/0!
P32119;A6NIW5;P32119-2	sp|P32119|PRDX2_HUMAN Peroxiredoxin-2 OS=Homo sapiens OX=9606 GN=PRDX2 PE=1 SV=5	0	0	0	0	0	0	0	0	0	0	0	0	#DIV/0!	#DIV/0!	#DIV/0!	#DIV/0!	#DIV/0!	#DIV/0!
A0A0H2XFU7	tr|A0A0H2XFU7|A0A0H2XFU7_STAA3 Aldehyde dehydrogenase OS=Staphylococcus aureus (strain USA300) OX=367830 GN=aldA2 PE=3 SV=1	0	0	0	0	0	0	0	0	0	0	0	0	#DIV/0!	#DIV/0!	#DIV/0!	#DIV/0!	#DIV/0!	#DIV/0!
A0A0H2XIV7	tr|A0A0H2XIV7|A0A0H2XIV7_STAA3 Ornithine carbamoyltransferase OS=Staphylococcus aureus (strain USA300) OX=367830 GN=arcB PE=3 SV=1	0	0	0	0	0	0	0	0	0	0	0	0	#DIV/0!	#DIV/0!	#DIV/0!	#DIV/0!	#DIV/0!	#DIV/0!
P62805	sp|P62805|H4_HUMAN Histone H4 OS=Homo sapiens OX=9606 GN=H4C1 PE=1 SV=2	0	0	0	0	0	0	0	0	0	0	0	0	#DIV/0!	#DIV/0!	#DIV/0!	#DIV/0!	#DIV/0!	#DIV/0!
P62834;F5H6R7;F5H7Y6;E7ESV4;F5GX62;F5GYB5;F5H4H0;F5H004;A0A075B6Q0;F5H500;F5H0B7;F5H491;F5GWU8;F5H077;F5GYH7;P61224-2;P61224-3;P61224;P61224-4;F8WBC0	sp|P62834|RAP1A_HUMAN Ras-related protein Rap-1A OS=Homo sapiens OX=9606 GN=RAP1A PE=1 SV=1;tr|F5H6R7|F5H6R7_HUMAN Ras-related protein Rap-1b (Fragment) OS=Homo sapiens OX=9606 GN=RAP1B PE=1 SV=1;tr|F5H7Y6|F5H7Y6_HUMAN Ras-related protein Rap-1b OS=Homo sa	0	0	0	0	0	0	0	0	0	0	0	0	#DIV/0!	#DIV/0!	#DIV/0!	#DIV/0!	#DIV/0!	#DIV/0!
Q2FG09	sp|Q2FG09|SYY_STAA3 Tyrosine--tRNA ligase OS=Staphylococcus aureus (strain USA300) OX=367830 GN=tyrS PE=3 SV=1	0	0	0	0	0	0	0	0	0	0	0	0	#DIV/0!	#DIV/0!	#DIV/0!	#DIV/0!	#DIV/0!	#DIV/0!
A0A6Q8PFK8;P04792;A0A6Q8PHJ6;A0A6Q8PGK1;A0A6Q8PFE7;A0A6Q8PF43;A0A6Q8PHA6;A0A6Q8PH65;A0A6Q8PGY2;C9J3N8	tr|A0A6Q8PFK8|A0A6Q8PFK8_HUMAN Heat shock protein beta-1 OS=Homo sapiens OX=9606 GN=HSPB1 PE=1 SV=1;sp|P04792|HSPB1_HUMAN Heat shock protein beta-1 OS=Homo sapiens OX=9606 GN=HSPB1 PE=1 SV=2;tr|A0A6Q8PHJ6|A0A6Q8PHJ6_HUMAN Heat shock protein beta-1 OS=Homo	0	0	0	0	0	0	0	0	0	0	0	0	#DIV/0!	#DIV/0!	#DIV/0!	#DIV/0!	#DIV/0!	#DIV/0!
Q2FJH7	sp|Q2FJH7|SLE1_STAA3 N-acetylmuramoyl-L-alanine amidase sle1 OS=Staphylococcus aureus (strain USA300) OX=367830 GN=sle1 PE=3 SV=1	0	0	0	0	0	0	0	0	0	0	0	0	#DIV/0!	#DIV/0!	#DIV/0!	#DIV/0!	#DIV/0!	#DIV/0!
Q2FEP6	sp|Q2FEP6|RL16_STAA3 50S ribosomal protein L16 OS=Staphylococcus aureus (strain USA300) OX=367830 GN=rplP PE=3 SV=1	0	0	0	0	0	0	0	0	0	0	0	0	#DIV/0!	#DIV/0!	#DIV/0!	#DIV/0!	#DIV/0!	#DIV/0!
A0A0H2XKG3	sp|A0A0H2XKG3|FNBB_STAA3 Fibronectin-binding protein B OS=Staphylococcus aureus (strain USA300) OX=367830 GN=fnbB PE=1 SV=1	0	0	0	0	0	0	0	0	0	0	0	0	#DIV/0!	#DIV/0!	#DIV/0!	#DIV/0!	#DIV/0!	#DIV/0!
P02775	sp|P02775|CXCL7_HUMAN Platelet basic protein OS=Homo sapiens OX=9606 GN=PPBP PE=1 SV=3	0	0	0	0	0	0	0	0	0	0	0	0	#DIV/0!	#DIV/0!	#DIV/0!	#DIV/0!	#DIV/0!	#DIV/0!
A0A0H2XH24	tr|A0A0H2XH24|A0A0H2XH24_STAA3 Threonine synthase OS=Staphylococcus aureus (strain USA300) OX=367830 GN=thrC PE=3 SV=1	0	0	0	0	0	0	0	0	0	0	0	0	#DIV/0!	#DIV/0!	#DIV/0!	#DIV/0!	#DIV/0!	#DIV/0!
A0A0H2XI68	tr|A0A0H2XI68|A0A0H2XI68_STAA3 Staphylococcal respiratory response protein, SrrA OS=Staphylococcus aureus (strain USA300) OX=367830 GN=srrA PE=4 SV=1	0	0	0	0	0	0	0	0	0	0	0	0	#DIV/0!	#DIV/0!	#DIV/0!	#DIV/0!	#DIV/0!	#DIV/0!
A0A0H2XG47	tr|A0A0H2XG47|A0A0H2XG47_STAA3 Cell wall surface anchor family protein OS=Staphylococcus aureus (strain USA300) OX=367830 GN=SAUSA300_0136 PE=4 SV=1	0	0	0	0	0	0	0	0	0	0	0	0	#DIV/0!	#DIV/0!	#DIV/0!	#DIV/0!	#DIV/0!	#DIV/0!
A0A0H2XHS2	tr|A0A0H2XHS2|A0A0H2XHS2_STAA3 Isocitrate dehydrogenase [NADP] OS=Staphylococcus aureus (strain USA300) OX=367830 GN=icd PE=4 SV=1	0	0	0	0	0	0	0	0	0	0	0	0	#DIV/0!	#DIV/0!	#DIV/0!	#DIV/0!	#DIV/0!	#DIV/0!
Q2FIT5	sp|Q2FIT5|SAES_STAA3 Histidine protein kinase SaeS OS=Staphylococcus aureus (strain USA300) OX=367830 GN=saeS PE=3 SV=1	0	0	0	0	0	0	0	0	0	0	0	0	#DIV/0!	#DIV/0!	#DIV/0!	#DIV/0!	#DIV/0!	#DIV/0!
P29508-2;P29508;H0Y5H9;P48594;C9JZ65	sp|P29508-2|SPB3_HUMAN Isoform 2 of Serpin B3 OS=Homo sapiens OX=9606 GN=SERPINB3;sp|P29508|SPB3_HUMAN Serpin B3 OS=Homo sapiens OX=9606 GN=SERPINB3 PE=1 SV=2;tr|H0Y5H9|H0Y5H9_HUMAN Serpin B4 (Fragment) OS=Homo sapiens OX=9606 GN=SERPINB4 PE=1 SV=1;sp|P485	0	0	0	0	0	0	0	0	0	0	0	0	#DIV/0!	#DIV/0!	#DIV/0!	#DIV/0!	#DIV/0!	#DIV/0!
Q2FF20	sp|Q2FF20|ATPF_STAA3 ATP synthase subunit b OS=Staphylococcus aureus (strain USA300) OX=367830 GN=atpF PE=3 SV=1	0	0	0	0	0	0	0	0	0	0	0	0	#DIV/0!	#DIV/0!	#DIV/0!	#DIV/0!	#DIV/0!	#DIV/0!
A0A0H2XJK0	tr|A0A0H2XJK0|A0A0H2XJK0_STAA3 Aminotransferase OS=Staphylococcus aureus (strain USA300) OX=367830 GN=SAUSA300_1916 PE=4 SV=1	0	0	0	0	0	0	0	0	0	0	0	0	#DIV/0!	#DIV/0!	#DIV/0!	#DIV/0!	#DIV/0!	#DIV/0!
A0A0H2XJZ9	tr|A0A0H2XJZ9|A0A0H2XJZ9_STAA3 Putative surface protein OS=Staphylococcus aureus (strain USA300) OX=367830 GN=SAUSA300_0408 PE=4 SV=1	0	0	0	0	0	0	0	0	0	0	0	0	#DIV/0!	#DIV/0!	#DIV/0!	#DIV/0!	#DIV/0!	#DIV/0!
A0A0H2XFS1	tr|A0A0H2XFS1|A0A0H2XFS1_STAA3 Putative lipoprotein OS=Staphylococcus aureus (strain USA300) OX=367830 GN=SAUSA300_0079 PE=4 SV=1	0	0	0	0	0	0	0	0	0	0	0	0	#DIV/0!	#DIV/0!	#DIV/0!	#DIV/0!	#DIV/0!	#DIV/0!
Q2FDR1	sp|Q2FDR1|PANC_STAA3 Pantothenate synthetase OS=Staphylococcus aureus (strain USA300) OX=367830 GN=panC PE=3 SV=1	0	0	0	0	0	0	0	0	0	0	0	0	#DIV/0!	#DIV/0!	#DIV/0!	#DIV/0!	#DIV/0!	#DIV/0!
P07737;K7EJ44;I3L3D5	sp|P07737|PROF1_HUMAN Profilin-1 OS=Homo sapiens OX=9606 GN=PFN1 PE=1 SV=2;tr|K7EJ44|K7EJ44_HUMAN Profilin OS=Homo sapiens OX=9606 GN=PFN1 PE=1 SV=1;tr|I3L3D5|I3L3D5_HUMAN Profilin (Fragment) OS=Homo sapiens OX=9606 GN=PFN1 PE=1 SV=1	0	0	0	0	0	0	0	0	0	0	0	0	#DIV/0!	#DIV/0!	#DIV/0!	#DIV/0!	#DIV/0!	#DIV/0!
A0A0H2XFM4	tr|A0A0H2XFM4|A0A0H2XFM4_STAA3 Glucokinase OS=Staphylococcus aureus (strain USA300) OX=367830 GN=glk PE=3 SV=1	0	0	0	0	0	0	0	0	0	0	0	0	#DIV/0!	#DIV/0!	#DIV/0!	#DIV/0!	#DIV/0!	#DIV/0!
A0A0H2XH33	tr|A0A0H2XH33|A0A0H2XH33_STAA3 Uncharacterized protein OS=Staphylococcus aureus (strain USA300) OX=367830 GN=SAUSA300_2529 PE=1 SV=1	0	0	0	0	0	0	0	0	0	0	0	0	#DIV/0!	#DIV/0!	#DIV/0!	#DIV/0!	#DIV/0!	#DIV/0!
A0A0H2XHS7	tr|A0A0H2XHS7|A0A0H2XHS7_STAA3 NADH-dependent peroxiredoxin OS=Staphylococcus aureus (strain USA300) OX=367830 GN=SAUSA300_1844 PE=3 SV=1	0	0	0	0	0	0	0	0	0	0	0	0	#DIV/0!	#DIV/0!	#DIV/0!	#DIV/0!	#DIV/0!	#DIV/0!
P08637;H0Y755;C9JC71	sp|P08637|FCG3A_HUMAN Low affinity immunoglobulin gamma Fc region receptor III-A OS=Homo sapiens OX=9606 GN=FCGR3A PE=1 SV=2;tr|H0Y755|H0Y755_HUMAN Low affinity immunoglobulin gamma Fc region receptor III-A OS=Homo sapiens OX=9606 GN=FCGR3A PE=1 SV=3;tr|C9	0	0	0	0	0	0	0	0	0	0	0	0	#DIV/0!	#DIV/0!	#DIV/0!	#DIV/0!	#DIV/0!	#DIV/0!
A0A0H2XIJ1	tr|A0A0H2XIJ1|A0A0H2XIJ1_STAA3 Enoyl-[acyl-carrier-protein] reductase [NADPH] OS=Staphylococcus aureus (strain USA300) OX=367830 GN=SAUSA300_0912 PE=1 SV=1	0	0	0	0	0	0	0	0	0	0	0	0	#DIV/0!	#DIV/0!	#DIV/0!	#DIV/0!	#DIV/0!	#DIV/0!
A0A0H2XGX6	tr|A0A0H2XGX6|A0A0H2XGX6_STAA3 Tryptophan--tRNA ligase OS=Staphylococcus aureus (strain USA300) OX=367830 GN=trpS PE=3 SV=1	0	0	0	0	0	0	0	0	0	0	0	0	#DIV/0!	#DIV/0!	#DIV/0!	#DIV/0!	#DIV/0!	#DIV/0!
P31025;Q5VSP4	sp|P31025|LCN1_HUMAN Lipocalin-1 OS=Homo sapiens OX=9606 GN=LCN1 PE=1 SV=1;sp|Q5VSP4|LC1L1_HUMAN Putative lipocalin 1-like protein 1 OS=Homo sapiens OX=9606 GN=LCN1P1 PE=5 SV=1	0	0	0	0	0	0	0	0	0	0	0	0	#DIV/0!	#DIV/0!	#DIV/0!	#DIV/0!	#DIV/0!	#DIV/0!
Q2FGZ4	sp|Q2FGZ4|GPSB_STAA3 Cell cycle protein GpsB OS=Staphylococcus aureus (strain USA300) OX=367830 GN=gpsB PE=3 SV=1	0	0	0	0	0	0	0	0	0	0	0	0	#DIV/0!	#DIV/0!	#DIV/0!	#DIV/0!	#DIV/0!	#DIV/0!
Q2FG69	sp|Q2FG69|GSA1_STAA3 Glutamate-1-semialdehyde 2,1-aminomutase 1 OS=Staphylococcus aureus (strain USA300) OX=367830 GN=hemL1 PE=3 SV=1	0	0	0	0	0	0	0	0	0	0	0	0	#DIV/0!	#DIV/0!	#DIV/0!	#DIV/0!	#DIV/0!	#DIV/0!
A0A0H2XEM3	tr|A0A0H2XEM3|A0A0H2XEM3_STAA3 ATP synthase gamma chain OS=Staphylococcus aureus (strain USA300) OX=367830 GN=atpG PE=3 SV=1	0	0	0	0	0	0	0	0	0	0	0	0	#DIV/0!	#DIV/0!	#DIV/0!	#DIV/0!	#DIV/0!	#DIV/0!
Q13103;C9J6K0	sp|Q13103|SPP24_HUMAN Secreted phosphoprotein 24 OS=Homo sapiens OX=9606 GN=SPP2 PE=1 SV=1;tr|C9J6K0|C9J6K0_HUMAN Secreted phosphoprotein 2 (Fragment) OS=Homo sapiens OX=9606 GN=SPP2 PE=1 SV=1	0	0	0	0	0	0	0	0	0	0	0	0	#DIV/0!	#DIV/0!	#DIV/0!	#DIV/0!	#DIV/0!	#DIV/0!
A0A0H2XGY0	tr|A0A0H2XGY0|A0A0H2XGY0_STAA3 FeS assembly protein SufD OS=Staphylococcus aureus (strain USA300) OX=367830 GN=sufD PE=3 SV=1	0	0	0	0	0	0	0	0	0	0	0	0	#DIV/0!	#DIV/0!	#DIV/0!	#DIV/0!	#DIV/0!	#DIV/0!
Q2FHU3	sp|Q2FHU3|SYFA_STAA3 Phenylalanine--tRNA ligase alpha subunit OS=Staphylococcus aureus (strain USA300) OX=367830 GN=pheS PE=3 SV=1	0	0	0	0	0	0	0	0	0	0	0	0	#DIV/0!	#DIV/0!	#DIV/0!	#DIV/0!	#DIV/0!	#DIV/0!
F5H4Q7;F5H4P8;H0YFK8;F5H4N6;Q9Y3R0-3;Q9Y3R0-2;Q9Y3R0	tr|F5H4Q7|F5H4Q7_HUMAN Glutamate receptor-interacting protein 1 (Fragment) OS=Homo sapiens OX=9606 GN=GRIP1 PE=1 SV=1;tr|F5H4P8|F5H4P8_HUMAN Glutamate receptor-interacting protein 1 (Fragment) OS=Homo sapiens OX=9606 GN=GRIP1 PE=1 SV=1;tr|H0YFK8|H0YFK8_HUM	0	0	0	0	0	0	0	0	0	0	0	0	#DIV/0!	#DIV/0!	#DIV/0!	#DIV/0!	#DIV/0!	#DIV/0!
Q5T4F6;A0A0C4DFP6;Q9NQ79-3;Q9NQ79-2;Q9NQ79	tr|Q5T4F6|Q5T4F6_HUMAN Cartilage acidic protein 1 (Fragment) OS=Homo sapiens OX=9606 GN=CRTAC1 PE=1 SV=1;tr|A0A0C4DFP6|A0A0C4DFP6_HUMAN Cartilage acidic protein 1 OS=Homo sapiens OX=9606 GN=CRTAC1 PE=1 SV=1;sp|Q9NQ79-3|CRAC1_HUMAN Isoform 3 of Cartilage ac	0	0	0	0	0	0	0	0	0	0	0	0	#DIV/0!	#DIV/0!	#DIV/0!	#DIV/0!	#DIV/0!	#DIV/0!
A0A0H2XEH7	tr|A0A0H2XEH7|A0A0H2XEH7_STAA3 Staphopain A OS=Staphylococcus aureus (strain USA300) OX=367830 GN=SAUSA300_1890 PE=3 SV=1	0	0	0	0	0	0	0	0	0	0	0	0	#DIV/0!	#DIV/0!	#DIV/0!	#DIV/0!	#DIV/0!	#DIV/0!
A0A0H2XIC4	tr|A0A0H2XIC4|A0A0H2XIC4_STAA3 Uncharacterized protein OS=Staphylococcus aureus (strain USA300) OX=367830 GN=SAUSA300_0383 PE=4 SV=1	0	0	0	0	0	0	0	0	0	0	0	0	#DIV/0!	#DIV/0!	#DIV/0!	#DIV/0!	#DIV/0!	#DIV/0!
A0A0H2XG62	tr|A0A0H2XG62|A0A0H2XG62_STAA3 Alkaline shock protein 23 OS=Staphylococcus aureus (strain USA300) OX=367830 GN=SAUSA300_1118 PE=3 SV=1	0	0	0	0	0	0	0	0	0	0	0	0	#DIV/0!	#DIV/0!	#DIV/0!	#DIV/0!	#DIV/0!	#DIV/0!
A0A0H2XFT9	tr|A0A0H2XFT9|A0A0H2XFT9_STAA3 Lipoprotein OS=Staphylococcus aureus (strain USA300) OX=367830 GN=SAUSA300_0437 PE=3 SV=1	0	0	0	0	0	0	0	0	0	0	0	0	#DIV/0!	#DIV/0!	#DIV/0!	#DIV/0!	#DIV/0!	#DIV/0!
P18206;P18206-2;P18206-3	sp|P18206|VINC_HUMAN Vinculin OS=Homo sapiens OX=9606 GN=VCL PE=1 SV=4;sp|P18206-2|VINC_HUMAN Isoform 1 of Vinculin OS=Homo sapiens OX=9606 GN=VCL;sp|P18206-3|VINC_HUMAN Isoform 3 of Vinculin OS=Homo sapiens OX=9606 GN=VCL	0	0	0	0	0	0	0	0	0	0	0	0	#DIV/0!	#DIV/0!	#DIV/0!	#DIV/0!	#DIV/0!	#DIV/0!
Q2FF45	sp|Q2FF45|CSHA_STAA3 DEAD-box ATP-dependent RNA helicase CshA OS=Staphylococcus aureus (strain USA300) OX=367830 GN=cshA PE=3 SV=1	0	0	0	0	0	0	0	0	0	0	0	0	#DIV/0!	#DIV/0!	#DIV/0!	#DIV/0!	#DIV/0!	#DIV/0!
A0A0H2XIN1	tr|A0A0H2XIN1|A0A0H2XIN1_STAA3 Carbamoyl-phosphate synthase small chain OS=Staphylococcus aureus (strain USA300) OX=367830 GN=carA PE=3 SV=1	0	0	0	0	0	0	0	0	0	0	0	0	#DIV/0!	#DIV/0!	#DIV/0!	#DIV/0!	#DIV/0!	#DIV/0!
A0A0H2XJW3	tr|A0A0H2XJW3|A0A0H2XJW3_STAA3 Sucrose-6-phosphate hydrolase OS=Staphylococcus aureus (strain USA300) OX=367830 GN=scrB PE=3 SV=1	0	0	0	0	0	0	0	0	0	0	0	0	#DIV/0!	#DIV/0!	#DIV/0!	#DIV/0!	#DIV/0!	#DIV/0!
Q2FHD9	sp|Q2FHD9|GLPK_STAA3 Glycerol kinase OS=Staphylococcus aureus (strain USA300) OX=367830 GN=glpK PE=3 SV=1	0	0	0	0	0	0	0	0	0	0	0	0	#DIV/0!	#DIV/0!	#DIV/0!	#DIV/0!	#DIV/0!	#DIV/0!
P06733;A0A2R8Y6G6;P06733-2;K7EM90;A0A2R8YEM5;K7ERS8;A0A2R8Y879;P13929-3;P09104-2;A0A2R8YEG5;F5H1C3;P13929-2;E5RI09;E5RG95;K7EKN2;P09104;K7EPM1;A0A2R8Y798;E5RGZ4;F5H0C8;P13929;A0A2R8Y6I8	sp|P06733|ENOA_HUMAN Alpha-enolase OS=Homo sapiens OX=9606 GN=ENO1 PE=1 SV=2;tr|A0A2R8Y6G6|A0A2R8Y6G6_HUMAN 2-phospho-D-glycerate hydro-lyase OS=Homo sapiens OX=9606 GN=ENO1 PE=1 SV=1;sp|P06733-2|ENOA_HUMAN Isoform MBP-1 of Alpha-enolase OS=Homo sapiens OX	0	0	0	0	0	0	0	0	0	0	0	0	#DIV/0!	#DIV/0!	#DIV/0!	#DIV/0!	#DIV/0!	#DIV/0!
Q2FHH5	sp|Q2FHH5|SYP_STAA3 Proline--tRNA ligase OS=Staphylococcus aureus (strain USA300) OX=367830 GN=proS PE=3 SV=1	0	0	0	0	0	0	0	0	0	0	0	0	#DIV/0!	#DIV/0!	#DIV/0!	#DIV/0!	#DIV/0!	#DIV/0!
Q2FGI7	sp|Q2FGI7|GCSPB_STAA3 Probable glycine dehydrogenase (decarboxylating) subunit 2 OS=Staphylococcus aureus (strain USA300) OX=367830 GN=gcvPB PE=3 SV=1	0	0	0	0	0	0	0	0	0	0	0	0	#DIV/0!	#DIV/0!	#DIV/0!	#DIV/0!	#DIV/0!	#DIV/0!
Q2FFV6;P31153-2;P31153	sp|Q2FFV6|METK_STAA3 S-adenosylmethionine synthase OS=Staphylococcus aureus (strain USA300) OX=367830 GN=metK PE=3 SV=1	0	0	0	0	0	0	0	0	0	0	0	0	#DIV/0!	#DIV/0!	#DIV/0!	#DIV/0!	#DIV/0!	#DIV/0!
A0A0H2XGC3	tr|A0A0H2XGC3|A0A0H2XGC3_STAA3 Hypoxanthine phosphoribosyltransferase OS=Staphylococcus aureus (strain USA300) OX=367830 GN=hpt PE=3 SV=1	0	0	0	0	0	0	0	0	0	0	0	0	#DIV/0!	#DIV/0!	#DIV/0!	#DIV/0!	#DIV/0!	#DIV/0!
Q92954-5;Q92954-4;Q92954-3;Q92954-6;Q92954-2;Q92954	sp|Q92954-5|PRG4_HUMAN Isoform E of Proteoglycan 4 OS=Homo sapiens OX=9606 GN=PRG4;sp|Q92954-4|PRG4_HUMAN Isoform D of Proteoglycan 4 OS=Homo sapiens OX=9606 GN=PRG4;sp|Q92954-3|PRG4_HUMAN Isoform C of Proteoglycan 4 OS=Homo sapiens OX=9606 GN=PRG4;sp|Q929	0	0	0	0	0	0	0	0	0	0	0	0	#DIV/0!	#DIV/0!	#DIV/0!	#DIV/0!	#DIV/0!	#DIV/0!
A0A0H2XJ76	tr|A0A0H2XJ76|A0A0H2XJ76_STAA3 Malonyl CoA-acyl carrier protein transacylase OS=Staphylococcus aureus (strain USA300) OX=367830 GN=fabD PE=3 SV=1	0	0	0	0	0	0	0	0	0	0	0	0	#DIV/0!	#DIV/0!	#DIV/0!	#DIV/0!	#DIV/0!	#DIV/0!
O60242;J3KMY8;A0A804HJR2;O60242-2	sp|O60242|AGRB3_HUMAN Adhesion G protein-coupled receptor B3 OS=Homo sapiens OX=9606 GN=ADGRB3 PE=1 SV=2;tr|J3KMY8|J3KMY8_HUMAN Adhesion G protein-coupled receptor B3 OS=Homo sapiens OX=9606 GN=ADGRB3 PE=1 SV=1;tr|A0A804HJR2|A0A804HJR2_HUMAN Adhesion G pro	0	0	0	0	0	0	0	0	0	0	0	0	#DIV/0!	#DIV/0!	#DIV/0!	#DIV/0!	#DIV/0!	#DIV/0!
Q2FF59	sp|Q2FF59|RSBW_STAA3 Serine-protein kinase RsbW OS=Staphylococcus aureus (strain USA300) OX=367830 GN=rsbW PE=3 SV=1	0	0	0	0	0	0	0	0	0	0	0	0	#DIV/0!	#DIV/0!	#DIV/0!	#DIV/0!	#DIV/0!	#DIV/0!
A0A0H2XGY9	tr|A0A0H2XGY9|A0A0H2XGY9_STAA3 Molybdenum ABC transporter, molybdenum-binding protein ModA OS=Staphylococcus aureus (strain USA300) OX=367830 GN=modA PE=3 SV=1	0	0	0	0	0	0	0	0	0	0	0	0	#DIV/0!	#DIV/0!	#DIV/0!	#DIV/0!	#DIV/0!	#DIV/0!
Q2FF08	sp|Q2FF08|RL31B_STAA3 50S ribosomal protein L31 type B OS=Staphylococcus aureus (strain USA300) OX=367830 GN=rpmE2 PE=3 SV=1	0	0	0	0	0	0	0	0	0	0	0	0	#DIV/0!	#DIV/0!	#DIV/0!	#DIV/0!	#DIV/0!	#DIV/0!
E7EQB2;E7ER44;P02788-2;P02788;C9JCF5	tr|E7EQB2|E7EQB2_HUMAN Lactotransferrin (Fragment) OS=Homo sapiens OX=9606 GN=LTF PE=1 SV=1;tr|E7ER44|E7ER44_HUMAN Lactotransferrin OS=Homo sapiens OX=9606 GN=LTF PE=1 SV=1;sp|P02788-2|TRFL_HUMAN Isoform DeltaLf of Lactotransferrin OS=Homo sapiens OX=9606	0	0	0	0	0	0	0	0	0	0	0	0	#DIV/0!	#DIV/0!	#DIV/0!	#DIV/0!	#DIV/0!	#DIV/0!
A0A075B6Q5	sp|A0A075B6Q5|HV364_HUMAN Immunoglobulin heavy variable 3-64 OS=Homo sapiens OX=9606 GN=IGHV3-64 PE=3 SV=1	0	0	0	0	0	0	0	0	0	0	0	0	#DIV/0!	#DIV/0!	#DIV/0!	#DIV/0!	#DIV/0!	#DIV/0!
A0A0H2XH57	tr|A0A0H2XH57|A0A0H2XH57_STAA3 HIT family protein OS=Staphylococcus aureus (strain USA300) OX=367830 GN=SAUSA300_1787 PE=4 SV=1	0	0	0	0	0	0	0	0	0	0	0	0	#DIV/0!	#DIV/0!	#DIV/0!	#DIV/0!	#DIV/0!	#DIV/0!
A0A0H2XII4	tr|A0A0H2XII4|A0A0H2XII4_STAA3 Oxidoreductase, aldo/keto reductase family OS=Staphylococcus aureus (strain USA300) OX=367830 GN=SAUSA300_1728 PE=4 SV=1	0	0	0	0	0	0	0	0	0	0	0	0	#DIV/0!	#DIV/0!	#DIV/0!	#DIV/0!	#DIV/0!	#DIV/0!
Q2FGI6	sp|Q2FGI6|GCSPA_STAA3 Probable glycine dehydrogenase (decarboxylating) subunit 1 OS=Staphylococcus aureus (strain USA300) OX=367830 GN=gcvPA PE=3 SV=1	0	0	0	0	0	0	0	0	0	0	0	0	#DIV/0!	#DIV/0!	#DIV/0!	#DIV/0!	#DIV/0!	#DIV/0!
Q2FEZ3	sp|Q2FEZ3|PDP_STAA3 Pyrimidine-nucleoside phosphorylase OS=Staphylococcus aureus (strain USA300) OX=367830 GN=pdp PE=3 SV=2	0	0	0	0	0	0	0	0	0	0	0	0	#DIV/0!	#DIV/0!	#DIV/0!	#DIV/0!	#DIV/0!	#DIV/0!
A0A0H2XHK0	tr|A0A0H2XHK0|A0A0H2XHK0_STAA3 Iron compound ABC transporter, iron compound-binding protein SirA OS=Staphylococcus aureus (strain USA300) OX=367830 GN=sirA PE=4 SV=1	0	0	0	0	0	0	0	0	0	0	0	0	#DIV/0!	#DIV/0!	#DIV/0!	#DIV/0!	#DIV/0!	#DIV/0!
Q2FK58	sp|Q2FK58|AZOR_STAA3 FMN-dependent NADH:quinone oxidoreductase OS=Staphylococcus aureus (strain USA300) OX=367830 GN=azoR PE=3 SV=1	0	0	0	0	0	0	0	0	0	0	0	0	#DIV/0!	#DIV/0!	#DIV/0!	#DIV/0!	#DIV/0!	#DIV/0!
Q2FHI5	sp|Q2FHI5|HSLV_STAA3 ATP-dependent protease subunit HslV OS=Staphylococcus aureus (strain USA300) OX=367830 GN=hslV PE=3 SV=1	0	0	0	0	0	0	0	0	0	0	0	0	#DIV/0!	#DIV/0!	#DIV/0!	#DIV/0!	#DIV/0!	#DIV/0!
A0A0H2XGG6	tr|A0A0H2XGG6|A0A0H2XGG6_STAA3 ABC transporter, ATP-binding protein OS=Staphylococcus aureus (strain USA300) OX=367830 GN=SAUSA300_1285 PE=4 SV=1	0	0	0	0	0	0	0	0	0	0	0	0	#DIV/0!	#DIV/0!	#DIV/0!	#DIV/0!	#DIV/0!	#DIV/0!
A0A0H2XI32	tr|A0A0H2XI32|A0A0H2XI32_STAA3 Penicillin binding protein 2 OS=Staphylococcus aureus (strain USA300) OX=367830 GN=pbp2 PE=4 SV=1	0	0	0	0	0	0	0	0	0	0	0	0	#DIV/0!	#DIV/0!	#DIV/0!	#DIV/0!	#DIV/0!	#DIV/0!
A0A0H2XHP4	tr|A0A0H2XHP4|A0A0H2XHP4_STAA3 Glycerophosphoryl diester phosphodiesterase OS=Staphylococcus aureus (strain USA300) OX=367830 GN=glpQ PE=4 SV=1	0	0	0	0	0	0	0	0	0	0	0	0	#DIV/0!	#DIV/0!	#DIV/0!	#DIV/0!	#DIV/0!	#DIV/0!
A0A0H2XEA1	tr|A0A0H2XEA1|A0A0H2XEA1_STAA3 Lipoprotein OS=Staphylococcus aureus (strain USA300) OX=367830 GN=SAUSA300_0798 PE=3 SV=1	0	0	0	0	0	0	0	0	0	0	0	0	#DIV/0!	#DIV/0!	#DIV/0!	#DIV/0!	#DIV/0!	#DIV/0!
A0A0H2XEM7	tr|A0A0H2XEM7|A0A0H2XEM7_STAA3 Indole-3-pyruvate decarboxylase OS=Staphylococcus aureus (strain USA300) OX=367830 GN=ipdC PE=3 SV=1	0	0	0	0	0	0	0	0	0	0	0	0	#DIV/0!	#DIV/0!	#DIV/0!	#DIV/0!	#DIV/0!	#DIV/0!
A0A0H2XKD0	tr|A0A0H2XKD0|A0A0H2XKD0_STAA3 N5-carboxyaminoimidazole ribonucleotide mutase OS=Staphylococcus aureus (strain USA300) OX=367830 GN=purE PE=3 SV=1	0	0	0	0	0	0	0	0	0	0	0	0	#DIV/0!	#DIV/0!	#DIV/0!	#DIV/0!	#DIV/0!	#DIV/0!
A0A0H2XHW0	tr|A0A0H2XHW0|A0A0H2XHW0_STAA3 Glyceraldehyde-3-phosphate dehydrogenase OS=Staphylococcus aureus (strain USA300) OX=367830 GN=gap PE=3 SV=1	0	0	0	0	0	0	0	0	0	0	0	0	#DIV/0!	#DIV/0!	#DIV/0!	#DIV/0!	#DIV/0!	#DIV/0!
Q5T3N1;P04083	tr|Q5T3N1|Q5T3N1_HUMAN Annexin (Fragment) OS=Homo sapiens OX=9606 GN=ANXA1 PE=1 SV=1;sp|P04083|ANXA1_HUMAN Annexin A1 OS=Homo sapiens OX=9606 GN=ANXA1 PE=1 SV=2	0	0	0	0	0	0	0	0	0	0	0	0	#DIV/0!	#DIV/0!	#DIV/0!	#DIV/0!	#DIV/0!	#DIV/0!
Q5QNW6;U3KQK0;P06899;P23527;P33778;P57053;P58876;P62807;Q16778;O60814;Q8N257;Q93079;Q99877;Q99879;Q99880;Q5QNW6-2;Q96A08;A0A2R8Y619	sp|Q5QNW6|H2B2F_HUMAN Histone H2B type 2-F OS=Homo sapiens OX=9606 GN=H2BC18 PE=1 SV=3;tr|U3KQK0|U3KQK0_HUMAN Histone H2B OS=Homo sapiens OX=9606 GN=H2BC15 PE=1 SV=1;sp|P06899|H2B1J_HUMAN Histone H2B type 1-J OS=Homo sapiens OX=9606 GN=H2BC11 PE=1 SV=3;sp|	0	0	0	0	0	0	0	0	0	0	0	0	#DIV/0!	#DIV/0!	#DIV/0!	#DIV/0!	#DIV/0!	#DIV/0!
P68363;Q71U36;Q71U36-2;Q9BQE3;F5H5D3;A0A1W2PQM2;P0DPH8;P0DPH7-2;Q6PEY2;P68363-2;F8VVB9;P0DPH7;C9JDS9;P68366-2;F8VQQ4;P68366;A0A7P0T945;F8VX09;C9J2C0;F8VRK0;F8VS66;F8VWV9;F8VRZ4;A0A7P0TA31;Q9NY65-2;Q9NY65	sp|P68363|TBA1B_HUMAN Tubulin alpha-1B chain OS=Homo sapiens OX=9606 GN=TUBA1B PE=1 SV=1;sp|Q71U36|TBA1A_HUMAN Tubulin alpha-1A chain OS=Homo sapiens OX=9606 GN=TUBA1A PE=1 SV=1;sp|Q71U36-2|TBA1A_HUMAN Isoform 2 of Tubulin alpha-1A chain OS=Homo sapiens OX	0	0	0	0	0	0	0	0	0	0	0	0	#DIV/0!	#DIV/0!	#DIV/0!	#DIV/0!	#DIV/0!	#DIV/0!
A0A0H2XJR2	tr|A0A0H2XJR2|A0A0H2XJR2_STAA3 Pyridine nucleotide-disulfide oxidoreductase OS=Staphylococcus aureus (strain USA300) OX=367830 GN=SAUSA300_1369 PE=4 SV=1	0	0	0	0	0	0	0	0	0	0	0	0	#DIV/0!	#DIV/0!	#DIV/0!	#DIV/0!	#DIV/0!	#DIV/0!
P08514-3;P08514-2;P08514;A0A3B3IU79	sp|P08514-3|ITA2B_HUMAN Isoform 3 of Integrin alpha-IIb OS=Homo sapiens OX=9606 GN=ITGA2B;sp|P08514-2|ITA2B_HUMAN Isoform 2 of Integrin alpha-IIb OS=Homo sapiens OX=9606 GN=ITGA2B;sp|P08514|ITA2B_HUMAN Integrin alpha-IIb OS=Homo sapiens OX=9606 GN=ITGA2B P	0	0	0	0	0	0	0	0	0	0	0	0	#DIV/0!	#DIV/0!	#DIV/0!	#DIV/0!	#DIV/0!	#DIV/0!
Q2FK11	sp|Q2FK11|SCDA_STAA3 Iron-sulfur cluster repair protein ScdA OS=Staphylococcus aureus (strain USA300) OX=367830 GN=scdA PE=3 SV=1	0	0	0	0	0	0	0	0	0	0	0	0	#DIV/0!	#DIV/0!	#DIV/0!	#DIV/0!	#DIV/0!	#DIV/0!
Q2FER1	sp|Q2FER1|IF1_STAA3 Translation initiation factor IF-1 OS=Staphylococcus aureus (strain USA300) OX=367830 GN=infA PE=3 SV=1	0	0	0	0	0	0	0	0	0	0	0	0	#DIV/0!	#DIV/0!	#DIV/0!	#DIV/0!	#DIV/0!	#DIV/0!
Q2FG66	sp|Q2FG66|HEM3_STAA3 Porphobilinogen deaminase OS=Staphylococcus aureus (strain USA300) OX=367830 GN=hemC PE=3 SV=1	0	0	0	0	0	0	0	0	0	0	0	0	#DIV/0!	#DIV/0!	#DIV/0!	#DIV/0!	#DIV/0!	#DIV/0!
Q01469	sp|Q01469|FABP5_HUMAN Fatty acid-binding protein 5 OS=Homo sapiens OX=9606 GN=FABP5 PE=1 SV=3	0	0	0	0	0	0	0	0	0	0	0	0	#DIV/0!	#DIV/0!	#DIV/0!	#DIV/0!	#DIV/0!	#DIV/0!
Q2FGH2;Q2FH98	sp|Q2FGH2|RL332_STAA3 50S ribosomal protein L33 2 OS=Staphylococcus aureus (strain USA300) OX=367830 GN=rpmG2 PE=3 SV=1;sp|Q2FH98|RL331_STAA3 50S ribosomal protein L33 1 OS=Staphylococcus aureus (strain USA300) OX=367830 GN=rpmG1 PE=3 SV=1	0	0	0	0	0	0	0	0	0	0	0	0	#DIV/0!	#DIV/0!	#DIV/0!	#DIV/0!	#DIV/0!	#DIV/0!
P0DJI8;E9PQD6	sp|P0DJI8|SAA1_HUMAN Serum amyloid A-1 protein OS=Homo sapiens OX=9606 GN=SAA1 PE=1 SV=1;tr|E9PQD6|E9PQD6_HUMAN Serum amyloid A protein OS=Homo sapiens OX=9606 GN=SAA1 PE=1 SV=1	0	0	0	0	0	0	0	0	0	0	0	0	#DIV/0!	#DIV/0!	#DIV/0!	#DIV/0!	#DIV/0!	#DIV/0!
A0A0H2XHB0	tr|A0A0H2XHB0|A0A0H2XHB0_STAA3 Uncharacterized protein OS=Staphylococcus aureus (strain USA300) OX=367830 GN=SAUSA300_0177 PE=4 SV=1	0	0	0	0	0	0	0	0	0	0	0	0	#DIV/0!	#DIV/0!	#DIV/0!	#DIV/0!	#DIV/0!	#DIV/0!
Q2FKQ0	sp|Q2FKQ0|GYRA_STAA3 DNA gyrase subunit A OS=Staphylococcus aureus (strain USA300) OX=367830 GN=gyrA PE=3 SV=1	0	0	0	0	0	0	0	0	0	0	0	0	#DIV/0!	#DIV/0!	#DIV/0!	#DIV/0!	#DIV/0!	#DIV/0!
P05089;P05089-2;P05089-3;A0A5F9ZH78;A0A5F9ZGN6	sp|P05089|ARGI1_HUMAN Arginase-1 OS=Homo sapiens OX=9606 GN=ARG1 PE=1 SV=2;sp|P05089-2|ARGI1_HUMAN Isoform 2 of Arginase-1 OS=Homo sapiens OX=9606 GN=ARG1;sp|P05089-3|ARGI1_HUMAN Isoform 3 of Arginase-1 OS=Homo sapiens OX=9606 GN=ARG1;tr|A0A5F9ZH78|A0A5F9Z	0	0	0	0	0	0	0	0	0	0	0	0	#DIV/0!	#DIV/0!	#DIV/0!	#DIV/0!	#DIV/0!	#DIV/0!
A6NNI4;A0A2R8Y478;A0A7I2V3T0;A0A7I2V3T7;G8JLH6;A0A087WU13;F5GXT1;P21926	tr|A6NNI4|A6NNI4_HUMAN CD9 antigen OS=Homo sapiens OX=9606 GN=CD9 PE=1 SV=1;tr|A0A2R8Y478|A0A2R8Y478_HUMAN CD9 antigen OS=Homo sapiens OX=9606 GN=CD9 PE=1 SV=1;tr|A0A7I2V3T0|A0A7I2V3T0_HUMAN CD9 antigen OS=Homo sapiens OX=9606 GN=CD9 PE=1 SV=1;tr|A0A7I2V3T	0	0	0	0	0	0	0	0	0	0	0	0	#DIV/0!	#DIV/0!	#DIV/0!	#DIV/0!	#DIV/0!	#DIV/0!
A0A0H2XJ83	tr|A0A0H2XJ83|A0A0H2XJ83_STAA3 Signal recognition particle receptor FtsY OS=Staphylococcus aureus (strain USA300) OX=367830 GN=ftsY PE=3 SV=1	0	0	0	0	0	0	0	0	0	0	0	0	#DIV/0!	#DIV/0!	#DIV/0!	#DIV/0!	#DIV/0!	#DIV/0!
A0A0H2XI39	tr|A0A0H2XI39|A0A0H2XI39_STAA3 Uncharacterized protein OS=Staphylococcus aureus (strain USA300) OX=367830 GN=SAUSA300_2144 PE=4 SV=1	0	0	0	0	0	0	0	0	0	0	0	0	#DIV/0!	#DIV/0!	#DIV/0!	#DIV/0!	#DIV/0!	#DIV/0!
A0A0H2XHA3	tr|A0A0H2XHA3|A0A0H2XHA3_STAA3 CHAP domain family OS=Staphylococcus aureus (strain USA300) OX=367830 GN=SAUSA300_0651 PE=4 SV=1	0	0	0	0	0	0	0	0	0	0	0	0	#DIV/0!	#DIV/0!	#DIV/0!	#DIV/0!	#DIV/0!	#DIV/0!
A0A0H2XH75	tr|A0A0H2XH75|A0A0H2XH75_STAA3 Orotate phosphoribosyltransferase OS=Staphylococcus aureus (strain USA300) OX=367830 GN=pyrE PE=3 SV=1	0	0	0	0	0	0	0	0	0	0	0	0	#DIV/0!	#DIV/0!	#DIV/0!	#DIV/0!	#DIV/0!	#DIV/0!
Q2FEP8	sp|Q2FEP8|RS17_STAA3 30S ribosomal protein S17 OS=Staphylococcus aureus (strain USA300) OX=367830 GN=rpsQ PE=3 SV=1	0	0	0	0	0	0	0	0	0	0	0	0	#DIV/0!	#DIV/0!	#DIV/0!	#DIV/0!	#DIV/0!	#DIV/0!
A0A0H2XJE5	tr|A0A0H2XJE5|A0A0H2XJE5_STAA3 NAD(P)-bd_dom domain-containing protein OS=Staphylococcus aureus (strain USA300) OX=367830 GN=SAUSA300_2097 PE=4 SV=1	0	0	0	0	0	0	0	0	0	0	0	0	#DIV/0!	#DIV/0!	#DIV/0!	#DIV/0!	#DIV/0!	#DIV/0!
A0A0H2XIY9	tr|A0A0H2XIY9|A0A0H2XIY9_STAA3 Molybdenum cofactor biosynthesis protein B OS=Staphylococcus aureus (strain USA300) OX=367830 GN=moaB PE=3 SV=1	0	0	0	0	0	0	0	0	0	0	0	0	#DIV/0!	#DIV/0!	#DIV/0!	#DIV/0!	#DIV/0!	#DIV/0!
Q2FH41	sp|Q2FH41|DAPH_STAA3 2,3,4,5-tetrahydropyridine-2,6-dicarboxylate N-acetyltransferase OS=Staphylococcus aureus (strain USA300) OX=367830 GN=dapH PE=3 SV=1	0	0	0	0	0	0	0	0	0	0	0	0	#DIV/0!	#DIV/0!	#DIV/0!	#DIV/0!	#DIV/0!	#DIV/0!
A0A0H2XF56	tr|A0A0H2XF56|A0A0H2XF56_STAA3 Multifunctional fusion protein OS=Staphylococcus aureus (strain USA300) OX=367830 GN=secF PE=3 SV=1	0	0	0	0	0	0	0	0	0	0	0	0	#DIV/0!	#DIV/0!	#DIV/0!	#DIV/0!	#DIV/0!	#DIV/0!
A0A0H2XIR0	tr|A0A0H2XIR0|A0A0H2XIR0_STAA3 Alcohol dehydrogenase, zinc-containing OS=Staphylococcus aureus (strain USA300) OX=367830 GN=SAUSA300_2147 PE=4 SV=1	0	0	0	0	0	0	0	0	0	0	0	0	#DIV/0!	#DIV/0!	#DIV/0!	#DIV/0!	#DIV/0!	#DIV/0!
H3BUH7;H3BQN4;J3KPS3;P04075;H3BMQ8;H3BR04;H3BPS8;P04075-2;H3BU78	tr|H3BUH7|H3BUH7_HUMAN Fructose-bisphosphate aldolase (Fragment) OS=Homo sapiens OX=9606 GN=ALDOA PE=1 SV=1;tr|H3BQN4|H3BQN4_HUMAN Fructose-bisphosphate aldolase OS=Homo sapiens OX=9606 GN=ALDOA PE=1 SV=1;tr|J3KPS3|J3KPS3_HUMAN Fructose-bisphosphate aldola	0	0	0	0	0	0	0	0	0	0	0	0	#DIV/0!	#DIV/0!	#DIV/0!	#DIV/0!	#DIV/0!	#DIV/0!
A0A0H2XGB3	tr|A0A0H2XGB3|A0A0H2XGB3_STAA3 Pyrroline-5-carboxylate reductase OS=Staphylococcus aureus (strain USA300) OX=367830 GN=proC PE=3 SV=1	0	0	0	0	0	0	0	0	0	0	0	0	#DIV/0!	#DIV/0!	#DIV/0!	#DIV/0!	#DIV/0!	#DIV/0!
A0A0H2XJ80	tr|A0A0H2XJ80|A0A0H2XJ80_STAA3 Arginine deiminase OS=Staphylococcus aureus (strain USA300) OX=367830 GN=arcA PE=3 SV=1	0	0	0	0	0	0	0	0	0	0	0	0	#DIV/0!	#DIV/0!	#DIV/0!	#DIV/0!	#DIV/0!	#DIV/0!
Q2FHI4	sp|Q2FHI4|HSLU_STAA3 ATP-dependent protease ATPase subunit HslU OS=Staphylococcus aureus (strain USA300) OX=367830 GN=hslU PE=3 SV=1	0	0	0	0	0	0	0	0	0	0	0	0	#DIV/0!	#DIV/0!	#DIV/0!	#DIV/0!	#DIV/0!	#DIV/0!
P00338-3;P00338;P00338-4;P00338-2;P00338-5;F5GXH2;F5GXY2;F5GYU2;P07864;F5H6W8;P07195;A0A087WUM2;Q6ZMR3;F5H5G7;F5H155;A8MW50;G3XAP5;F5H5J4;A0A5F9ZHM4;A0A3B3IS95;F5H245;F5GZQ4	sp|P00338-3|LDHA_HUMAN Isoform 3 of L-lactate dehydrogenase A chain OS=Homo sapiens OX=9606 GN=LDHA;sp|P00338|LDHA_HUMAN L-lactate dehydrogenase A chain OS=Homo sapiens OX=9606 GN=LDHA PE=1 SV=2;sp|P00338-4|LDHA_HUMAN Isoform 4 of L-lactate dehydrogenase A	0	0	0	0	0	0	0	0	0	0	0	0	#DIV/0!	#DIV/0!	#DIV/0!	#DIV/0!	#DIV/0!	#DIV/0!
Q2FJ78	sp|Q2FJ78|SDRD_STAA3 Serine-aspartate repeat-containing protein D OS=Staphylococcus aureus (strain USA300) OX=367830 GN=sdrD PE=3 SV=1	0	0	0	0	0	0	0	0	0	0	0	0	#DIV/0!	#DIV/0!	#DIV/0!	#DIV/0!	#DIV/0!	#DIV/0!
Q2FHX4	sp|Q2FHX4|Y1006_STAA3 UPF0637 protein SAUSA300_1006 OS=Staphylococcus aureus (strain USA300) OX=367830 GN=SAUSA300_1006 PE=3 SV=1	0	0	0	0	0	0	0	0	0	0	0	0	#DIV/0!	#DIV/0!	#DIV/0!	#DIV/0!	#DIV/0!	#DIV/0!
Q3BDU5;A0A6Q8PHQ9;A0A804HL68;A0A6Q8PFJ0;P02545-2;P02545-6;P02545-3;P02545;A0A6Q8PF80;A0A6Q8PGH0;A0A6Q8PFM1;A0A6Q8PF59;Q5TCI8;P02545-5;P02545-4;A0A6Q8PFF5	tr|Q3BDU5|Q3BDU5_HUMAN Prelamin-A/C OS=Homo sapiens OX=9606 GN=LMNA PE=1 SV=1;tr|A0A6Q8PHQ9|A0A6Q8PHQ9_HUMAN Prelamin-A/C OS=Homo sapiens OX=9606 GN=LMNA PE=1 SV=1;tr|A0A804HL68|A0A804HL68_HUMAN Prelamin-A/C OS=Homo sapiens OX=9606 GN=LMNA PE=1 SV=1;tr|A0A	0	0	0	0	0	0	0	0	0	0	0	0	#DIV/0!	#DIV/0!	#DIV/0!	#DIV/0!	#DIV/0!	#DIV/0!
Q6EMK4	sp|Q6EMK4|VASN_HUMAN Vasorin OS=Homo sapiens OX=9606 GN=VASN PE=1 SV=1	0	0	0	0	0	0	0	0	0	0	0	0	#DIV/0!	#DIV/0!	#DIV/0!	#DIV/0!	#DIV/0!	#DIV/0!
A0A0H2XDS1	tr|A0A0H2XDS1|A0A0H2XDS1_STAA3 ADP-dependent (S)-NAD(P)H-hydrate dehydratase OS=Staphylococcus aureus (strain USA300) OX=367830 GN=nnrD PE=3 SV=1	0	0	0	0	0	0	0	0	0	0	0	0	#DIV/0!	#DIV/0!	#DIV/0!	#DIV/0!	#DIV/0!	#DIV/0!
P59666;P59665	sp|P59666|DEF3_HUMAN Neutrophil defensin 3 OS=Homo sapiens OX=9606 GN=DEFA3 PE=1 SV=1;sp|P59665|DEF1_HUMAN Neutrophil defensin 1 OS=Homo sapiens OX=9606 GN=DEFA1 PE=1 SV=1	0	0	0	0	0	0	0	0	0	0	0	0	#DIV/0!	#DIV/0!	#DIV/0!	#DIV/0!	#DIV/0!	#DIV/0!
A0A0H2XFY4	tr|A0A0H2XFY4|A0A0H2XFY4_STAA3 Amidophosphoribosyltransferase OS=Staphylococcus aureus (strain USA300) OX=367830 GN=purF PE=3 SV=1	0	0	0	0	0	0	0	0	0	0	0	0	#DIV/0!	#DIV/0!	#DIV/0!	#DIV/0!	#DIV/0!	#DIV/0!
A0A0H2XJ48	tr|A0A0H2XJ48|A0A0H2XJ48_STAA3 Uncharacterized protein OS=Staphylococcus aureus (strain USA300) OX=367830 GN=SAUSA300_1583 PE=4 SV=1	0	0	0	0	0	0	0	0	0	0	0	0	#DIV/0!	#DIV/0!	#DIV/0!	#DIV/0!	#DIV/0!	#DIV/0!
Q2FKN8	sp|Q2FKN8|WALR_STAA3 Transcriptional regulatory protein WalR OS=Staphylococcus aureus (strain USA300) OX=367830 GN=walR PE=3 SV=1	0	0	0	0	0	0	0	0	0	0	0	0	#DIV/0!	#DIV/0!	#DIV/0!	#DIV/0!	#DIV/0!	#DIV/0!
Q2FHI0	sp|Q2FHI0|PYRH_STAA3 Uridylate kinase OS=Staphylococcus aureus (strain USA300) OX=367830 GN=pyrH PE=3 SV=1	0	0	0	0	0	0	0	0	0	0	0	0	#DIV/0!	#DIV/0!	#DIV/0!	#DIV/0!	#DIV/0!	#DIV/0!
A0A0H2XGV7	tr|A0A0H2XGV7|A0A0H2XGV7_STAA3 Aminoacyltransferase FemA OS=Staphylococcus aureus (strain USA300) OX=367830 GN=femA PE=3 SV=1	0	0	0	0	0	0	0	0	0	0	0	0	#DIV/0!	#DIV/0!	#DIV/0!	#DIV/0!	#DIV/0!	#DIV/0!
Q2FEX4	sp|Q2FEX4|MTLD_STAA3 Mannitol-1-phosphate 5-dehydrogenase OS=Staphylococcus aureus (strain USA300) OX=367830 GN=mtlD PE=3 SV=1	0	0	0	0	0	0	0	0	0	0	0	0	#DIV/0!	#DIV/0!	#DIV/0!	#DIV/0!	#DIV/0!	#DIV/0!
A0A0H2XG55	tr|A0A0H2XG55|A0A0H2XG55_STAA3 UPF0291 protein SAUSA300_1238 OS=Staphylococcus aureus (strain USA300) OX=367830 GN=SAUSA300_1238 PE=3 SV=1	0	0	0	0	0	0	0	0	0	0	0	0	#DIV/0!	#DIV/0!	#DIV/0!	#DIV/0!	#DIV/0!	#DIV/0!
J3KNB4;P49913	tr|J3KNB4|J3KNB4_HUMAN Cathelicidin antimicrobial peptide OS=Homo sapiens OX=9606 GN=CAMP PE=1 SV=1;sp|P49913|CAMP_HUMAN Cathelicidin antimicrobial peptide OS=Homo sapiens OX=9606 GN=CAMP PE=1 SV=1	0	0	0	0	0	0	0	0	0	0	0	0	#DIV/0!	#DIV/0!	#DIV/0!	#DIV/0!	#DIV/0!	#DIV/0!
P31944	sp|P31944|CASPE_HUMAN Caspase-14 OS=Homo sapiens OX=9606 GN=CASP14 PE=1 SV=2	0	0	0	0	0	0	0	0	0	0	0	0	#DIV/0!	#DIV/0!	#DIV/0!	#DIV/0!	#DIV/0!	#DIV/0!
O75594	sp|O75594|PGRP1_HUMAN Peptidoglycan recognition protein 1 OS=Homo sapiens OX=9606 GN=PGLYRP1 PE=1 SV=1	0	0	0	0	0	0	0	0	0	0	0	0	#DIV/0!	#DIV/0!	#DIV/0!	#DIV/0!	#DIV/0!	#DIV/0!
A0A0H2XHD3	tr|A0A0H2XHD3|A0A0H2XHD3_STAA3 Uncharacterized protein OS=Staphylococcus aureus (strain USA300) OX=367830 GN=SAUSA300_1729 PE=4 SV=1	0	0	0	0	0	0	0	0	0	0	0	0	#DIV/0!	#DIV/0!	#DIV/0!	#DIV/0!	#DIV/0!	#DIV/0!
Q2FDY2	sp|Q2FDY2|Y2462_STAA3 Putative NAD(P)H nitroreductase SAUSA300_2462 OS=Staphylococcus aureus (strain USA300) OX=367830 GN=SAUSA300_2462 PE=3 SV=1	0	0	0	0	0	0	0	0	0	0	0	0	#DIV/0!	#DIV/0!	#DIV/0!	#DIV/0!	#DIV/0!	#DIV/0!
A0A0H2XGP3	tr|A0A0H2XGP3|A0A0H2XGP3_STAA3 UDP-N-acetylglucosamine 1-carboxyvinyltransferase OS=Staphylococcus aureus (strain USA300) OX=367830 GN=murA PE=3 SV=1	0	0	0	0	0	0	0	0	0	0	0	0	#DIV/0!	#DIV/0!	#DIV/0!	#DIV/0!	#DIV/0!	#DIV/0!
Q2FJC0	sp|Q2FJC0|PDXT_STAA3 Pyridoxal 5-phosphate synthase subunit PdxT OS=Staphylococcus aureus (strain USA300) OX=367830 GN=pdxT PE=3 SV=1	0	0	0	0	0	0	0	0	0	0	0	0	#DIV/0!	#DIV/0!	#DIV/0!	#DIV/0!	#DIV/0!	#DIV/0!
A0A0H2XGI9	tr|A0A0H2XGI9|A0A0H2XGI9_STAA3 MutT/nudix family protein OS=Staphylococcus aureus (strain USA300) OX=367830 GN=SAUSA300_1624 PE=4 SV=1	0	0	0	0	0	0	0	0	0	0	0	0	#DIV/0!	#DIV/0!	#DIV/0!	#DIV/0!	#DIV/0!	#DIV/0!
Q2FF00	sp|Q2FF00|RPOE_STAA3 Probable DNA-directed RNA polymerase subunit delta OS=Staphylococcus aureus (strain USA300) OX=367830 GN=rpoE PE=3 SV=1	0	0	0	0	0	0	0	0	0	0	0	0	#DIV/0!	#DIV/0!	#DIV/0!	#DIV/0!	#DIV/0!	#DIV/0!
A0A0H2XEK9	tr|A0A0H2XEK9|A0A0H2XEK9_STAA3 Fumarate hydratase class II OS=Staphylococcus aureus (strain USA300) OX=367830 GN=fumC PE=3 SV=1	0	0	0	0	0	0	0	0	0	0	0	0	#DIV/0!	#DIV/0!	#DIV/0!	#DIV/0!	#DIV/0!	#DIV/0!
G3XAL0;P40926-2;P40926	tr|G3XAL0|G3XAL0_HUMAN Malate dehydrogenase OS=Homo sapiens OX=9606 GN=MDH2 PE=1 SV=1;sp|P40926-2|MDHM_HUMAN Isoform 2 of Malate dehydrogenase, mitochondrial OS=Homo sapiens OX=9606 GN=MDH2;sp|P40926|MDHM_HUMAN Malate dehydrogenase, mitochondrial OS=Homo s	0	0	0	0	0	0	0	0	0	0	0	0	#DIV/0!	#DIV/0!	#DIV/0!	#DIV/0!	#DIV/0!	#DIV/0!
A0A0H2XGA5	tr|A0A0H2XGA5|A0A0H2XGA5_STAA3 Cytidine monophosphate kinase OS=Staphylococcus aureus (strain USA300) OX=367830 GN=cmk PE=3 SV=1	0	0	0	0	0	0	0	0	0	0	0	0	#DIV/0!	#DIV/0!	#DIV/0!	#DIV/0!	#DIV/0!	#DIV/0!
Q6UWP8;K7ESC4;Q6UWP8-2	sp|Q6UWP8|SBSN_HUMAN Suprabasin OS=Homo sapiens OX=9606 GN=SBSN PE=1 SV=2	0	0	0	0	0	0	0	0	0	0	0	0	#DIV/0!	#DIV/0!	#DIV/0!	#DIV/0!	#DIV/0!	#DIV/0!
Q2FJQ7	sp|Q2FJQ7|METE_STAA3 5-methyltetrahydropteroyltriglutamate--homocysteine methyltransferase OS=Staphylococcus aureus (strain USA300) OX=367830 GN=metE PE=3 SV=1	0	0	0	0	0	0	0	0	0	0	0	0	#DIV/0!	#DIV/0!	#DIV/0!	#DIV/0!	#DIV/0!	#DIV/0!
Q9Y2K3	sp|Q9Y2K3|MYH15_HUMAN Myosin-15 OS=Homo sapiens OX=9606 GN=MYH15 PE=1 SV=5	0	0	0	0	0	0	0	0	0	0	0	0	#DIV/0!	#DIV/0!	#DIV/0!	#DIV/0!	#DIV/0!	#DIV/0!
A0A7P0Z4C6;A0A7P0TAQ1;A0A7P0T8Q5;A0A7P0T8A3;C9JUP7;A0A7P0TAW3;A0A7I2V540;P55072	tr|A0A7P0Z4C6|A0A7P0Z4C6_HUMAN 15S Mg(2+)-ATPase p97 subunit OS=Homo sapiens OX=9606 GN=VCP PE=1 SV=1;tr|A0A7P0TAQ1|A0A7P0TAQ1_HUMAN 15S Mg(2+)-ATPase p97 subunit OS=Homo sapiens OX=9606 GN=VCP PE=1 SV=1;tr|A0A7P0T8Q5|A0A7P0T8Q5_HUMAN 15S Mg(2+)-ATPase p97	0	0	0	0	0	0	0	0	0	0	0	0	#DIV/0!	#DIV/0!	#DIV/0!	#DIV/0!	#DIV/0!	#DIV/0!
Q2FEI5	sp|Q2FEI5|FDHL_STAA3 Putative formate dehydrogenase SAUSA300_2258 OS=Staphylococcus aureus (strain USA300) OX=367830 GN=SAUSA300_2258 PE=3 SV=1	0	0	0	0	0	0	0	0	0	0	0	0	#DIV/0!	#DIV/0!	#DIV/0!	#DIV/0!	#DIV/0!	#DIV/0!
Q2FHM8	sp|Q2FHM8|RPOZ_STAA3 DNA-directed RNA polymerase subunit omega OS=Staphylococcus aureus (strain USA300) OX=367830 GN=rpoZ PE=3 SV=1	0	0	0	0	0	0	0	0	0	0	0	0	#DIV/0!	#DIV/0!	#DIV/0!	#DIV/0!	#DIV/0!	#DIV/0!
A0A0H2XG15	tr|A0A0H2XG15|A0A0H2XG15_STAA3 FeS assembly ATPase SufC OS=Staphylococcus aureus (strain USA300) OX=367830 GN=sufC PE=3 SV=1	0	0	0	0	0	0	0	0	0	0	0	0	#DIV/0!	#DIV/0!	#DIV/0!	#DIV/0!	#DIV/0!	#DIV/0!
A0A0H2XJP7	tr|A0A0H2XJP7|A0A0H2XJP7_STAA3 Hydrolase, haloacid dehalogenase-like family OS=Staphylococcus aureus (strain USA300) OX=367830 GN=SAUSA300_1229 PE=4 SV=1	0	0	0	0	0	0	0	0	0	0	0	0	#DIV/0!	#DIV/0!	#DIV/0!	#DIV/0!	#DIV/0!	#DIV/0!
Q2FI18	sp|Q2FI18|QOX1_STAA3 Probable quinol oxidase subunit 1 OS=Staphylococcus aureus (strain USA300) OX=367830 GN=qoxB PE=3 SV=1	0	0	0	0	0	0	0	0	0	0	0	0	#DIV/0!	#DIV/0!	#DIV/0!	#DIV/0!	#DIV/0!	#DIV/0!
Q2FHM9	sp|Q2FHM9|KGUA_STAA3 Guanylate kinase OS=Staphylococcus aureus (strain USA300) OX=367830 GN=gmk PE=3 SV=1	0	0	0	0	0	0	0	0	0	0	0	0	#DIV/0!	#DIV/0!	#DIV/0!	#DIV/0!	#DIV/0!	#DIV/0!
Q2FHG8	sp|Q2FHG8|RBFA_STAA3 Ribosome-binding factor A OS=Staphylococcus aureus (strain USA300) OX=367830 GN=rbfA PE=3 SV=1	0	0	0	0	0	0	0	0	0	0	0	0	#DIV/0!	#DIV/0!	#DIV/0!	#DIV/0!	#DIV/0!	#DIV/0!
Q2FJ77	sp|Q2FJ77|SDRE_STAA3 Serine-aspartate repeat-containing protein E OS=Staphylococcus aureus (strain USA300) OX=367830 GN=sdrE PE=3 SV=1	0	0	0	0	0	0	0	0	0	0	0	0	#DIV/0!	#DIV/0!	#DIV/0!	#DIV/0!	#DIV/0!	#DIV/0!
P35579;P35579-2;A0A2R8Y4C3;A0A494C024;M0QY43;Q7Z406-5;Q7Z406-4;P35749-4;P35749-3;P35749;P35749-2;Q7Z406;Q7Z406-6;Q7Z406-2	sp|P35579|MYH9_HUMAN Myosin-9 OS=Homo sapiens OX=9606 GN=MYH9 PE=1 SV=4;sp|P35579-2|MYH9_HUMAN Isoform 2 of Myosin-9 OS=Homo sapiens OX=9606 GN=MYH9	0	0	0	0	0	0	0	0	0	0	0	0	#DIV/0!	#DIV/0!	#DIV/0!	#DIV/0!	#DIV/0!	#DIV/0!
Q2FFN1	sp|Q2FFN1|GSA2_STAA3 Glutamate-1-semialdehyde 2,1-aminomutase 2 OS=Staphylococcus aureus (strain USA300) OX=367830 GN=hemL2 PE=3 SV=1	0	0	0	0	0	0	0	0	0	0	0	0	#DIV/0!	#DIV/0!	#DIV/0!	#DIV/0!	#DIV/0!	#DIV/0!
Q2FIP8	sp|Q2FIP8|PEPT_STAA3 Peptidase T OS=Staphylococcus aureus (strain USA300) OX=367830 GN=pepT PE=3 SV=1	0	0	0	0	0	0	0	0	0	0	0	0	#DIV/0!	#DIV/0!	#DIV/0!	#DIV/0!	#DIV/0!	#DIV/0!
A0A0H2XF86	tr|A0A0H2XF86|A0A0H2XF86_STAA3 Molybdopterin molybdenumtransferase OS=Staphylococcus aureus (strain USA300) OX=367830 GN=moeA PE=3 SV=1	0	0	0	0	0	0	0	0	0	0	0	0	#DIV/0!	#DIV/0!	#DIV/0!	#DIV/0!	#DIV/0!	#DIV/0!
A0A0H2XI97	tr|A0A0H2XI97|A0A0H2XI97_STAA3 Exotoxin 7 OS=Staphylococcus aureus (strain USA300) OX=367830 GN=set7 PE=3 SV=1	0	0	0	0	0	0	0	0	0	0	0	0	#DIV/0!	#DIV/0!	#DIV/0!	#DIV/0!	#DIV/0!	#DIV/0!
A0A0H2XJ39	tr|A0A0H2XJ39|A0A0H2XJ39_STAA3 Penicillin-binding protein 3 OS=Staphylococcus aureus (strain USA300) OX=367830 GN=pbp3 PE=3 SV=1	0	0	0	0	0	0	0	0	0	0	0	0	#DIV/0!	#DIV/0!	#DIV/0!	#DIV/0!	#DIV/0!	#DIV/0!
A0A0H2XGT0	tr|A0A0H2XGT0|A0A0H2XGT0_STAA3 SIS domain protein OS=Staphylococcus aureus (strain USA300) OX=367830 GN=SAUSA300_0556 PE=3 SV=1	0	0	0	0	0	0	0	0	0	0	0	0	#DIV/0!	#DIV/0!	#DIV/0!	#DIV/0!	#DIV/0!	#DIV/0!
A0A0H2XG70	tr|A0A0H2XG70|A0A0H2XG70_STAA3 Biotin carboxylase OS=Staphylococcus aureus (strain USA300) OX=367830 GN=accC PE=4 SV=1	0	0	0	0	0	0	0	0	0	0	0	0	#DIV/0!	#DIV/0!	#DIV/0!	#DIV/0!	#DIV/0!	#DIV/0!
A0A0H2XJ22	tr|A0A0H2XJ22|A0A0H2XJ22_STAA3 Sortase OS=Staphylococcus aureus (strain USA300) OX=367830 GN=srtA PE=4 SV=1	0	0	0	0	0	0	0	0	0	0	0	0	#DIV/0!	#DIV/0!	#DIV/0!	#DIV/0!	#DIV/0!	#DIV/0!
Q2FEQ5	sp|Q2FEQ5|RL18_STAA3 50S ribosomal protein L18 OS=Staphylococcus aureus (strain USA300) OX=367830 GN=rplR PE=3 SV=1	0	0	0	0	0	0	0	0	0	0	0	0	#DIV/0!	#DIV/0!	#DIV/0!	#DIV/0!	#DIV/0!	#DIV/0!
Q2FI17	sp|Q2FI17|QOX2_STAA3 Probable quinol oxidase subunit 2 OS=Staphylococcus aureus (strain USA300) OX=367830 GN=qoxA PE=3 SV=1	0	0	0	0	0	0	0	0	0	0	0	0	#DIV/0!	#DIV/0!	#DIV/0!	#DIV/0!	#DIV/0!	#DIV/0!
A0A0H2XFN8	tr|A0A0H2XFN8|A0A0H2XFN8_STAA3 Isochorismatase family protein OS=Staphylococcus aureus (strain USA300) OX=367830 GN=SAUSA300_2580 PE=4 SV=1	0	0	0	0	0	0	0	0	0	0	0	0	#DIV/0!	#DIV/0!	#DIV/0!	#DIV/0!	#DIV/0!	#DIV/0!
Q2FJQ9	sp|Q2FJQ9|THLA_STAA3 Probable acetyl-CoA acyltransferase OS=Staphylococcus aureus (strain USA300) OX=367830 GN=SAUSA300_0355 PE=3 SV=1	0	0	0	0	0	0	0	0	0	0	0	0	#DIV/0!	#DIV/0!	#DIV/0!	#DIV/0!	#DIV/0!	#DIV/0!
A0A0H2XEC0	tr|A0A0H2XEC0|A0A0H2XEC0_STAA3 Exotoxin OS=Staphylococcus aureus (strain USA300) OX=367830 GN=SAUSA300_0395 PE=3 SV=1	0	0	0	0	0	0	0	0	0	0	0	0	#DIV/0!	#DIV/0!	#DIV/0!	#DIV/0!	#DIV/0!	#DIV/0!
Q2FHK9	sp|Q2FHK9|PLSX_STAA3 Phosphate acyltransferase OS=Staphylococcus aureus (strain USA300) OX=367830 GN=plsX PE=3 SV=1	0	0	0	0	0	0	0	0	0	0	0	0	#DIV/0!	#DIV/0!	#DIV/0!	#DIV/0!	#DIV/0!	#DIV/0!
A0A0H2XKA5	tr|A0A0H2XKA5|A0A0H2XKA5_STAA3 RNA polymerase sigma factor SigA OS=Staphylococcus aureus (strain USA300) OX=367830 GN=rpoD PE=3 SV=1	0	0	0	0	0	0	0	0	0	0	0	0	#DIV/0!	#DIV/0!	#DIV/0!	#DIV/0!	#DIV/0!	#DIV/0!
A0A0H2XJH8	tr|A0A0H2XJH8|A0A0H2XJH8_STAA3 Peptidase M20 domain-containing protein 2 OS=Staphylococcus aureus (strain USA300) OX=367830 GN=SAUSA300_2087 PE=3 SV=1	0	0	0	0	0	0	0	0	0	0	0	0	#DIV/0!	#DIV/0!	#DIV/0!	#DIV/0!	#DIV/0!	#DIV/0!
A0A7I2V3H3;A0A7I2V5N4;A0A7I2V659;A0A087WVQ9;Q5VTE0;P68104;A0A087WV01;A0A2U3TZH3;Q05639;A6PW80;Q5JR01	tr|A0A7I2V3H3|A0A7I2V3H3_HUMAN Elongation factor 1-alpha OS=Homo sapiens OX=9606 GN=EEF1A1 PE=1 SV=1;tr|A0A7I2V5N4|A0A7I2V5N4_HUMAN Elongation factor 1-alpha OS=Homo sapiens OX=9606 GN=EEF1A1 PE=1 SV=1;tr|A0A7I2V659|A0A7I2V659_HUMAN Elongation factor 1-alp	0	0	0	0	0	0	0	0	0	0	0	0	#DIV/0!	#DIV/0!	#DIV/0!	#DIV/0!	#DIV/0!	#DIV/0!
A0A0H2XJ58	tr|A0A0H2XJ58|A0A0H2XJ58_STAA3 Putative Pyridine nucleotide-disulphide oxidoreductase OS=Staphylococcus aureus (strain USA300) OX=367830 GN=SAUSA300_0576 PE=3 SV=1	0	0	0	0	0	0	0	0	0	0	0	0	#DIV/0!	#DIV/0!	#DIV/0!	#DIV/0!	#DIV/0!	#DIV/0!
Q2FG96	sp|Q2FG96|SYH_STAA3 Histidine--tRNA ligase OS=Staphylococcus aureus (strain USA300) OX=367830 GN=hisS PE=3 SV=1	0	0	0	0	0	0	0	0	0	0	0	0	#DIV/0!	#DIV/0!	#DIV/0!	#DIV/0!	#DIV/0!	#DIV/0!
A0A0H2XEC3	tr|A0A0H2XEC3|A0A0H2XEC3_STAA3 Glutathione peroxidase OS=Staphylococcus aureus (strain USA300) OX=367830 GN=SAUSA300_1197 PE=3 SV=1	0	0	0	0	0	0	0	0	0	0	0	0	#DIV/0!	#DIV/0!	#DIV/0!	#DIV/0!	#DIV/0!	#DIV/0!
A0A0H2XH30	tr|A0A0H2XH30|A0A0H2XH30_STAA3 Peptidase, M20/M25/M40 family OS=Staphylococcus aureus (strain USA300) OX=367830 GN=SAUSA300_0105 PE=4 SV=1	0	0	0	0	0	0	0	0	0	0	0	0	#DIV/0!	#DIV/0!	#DIV/0!	#DIV/0!	#DIV/0!	#DIV/0!
A0A0H2XG02	tr|A0A0H2XG02|A0A0H2XG02_STAA3 Uncharacterized protein OS=Staphylococcus aureus (strain USA300) OX=367830 GN=SAUSA300_1581 PE=4 SV=1	0	0	0	0	0	0	0	0	0	0	0	0	#DIV/0!	#DIV/0!	#DIV/0!	#DIV/0!	#DIV/0!	#DIV/0!
Q2FGL3	sp|Q2FGL3|ARGR_STAA3 Arginine repressor OS=Staphylococcus aureus (strain USA300) OX=367830 GN=argR PE=3 SV=1	0	0	0	0	0	0	0	0	0	0	0	0	#DIV/0!	#DIV/0!	#DIV/0!	#DIV/0!	#DIV/0!	#DIV/0!
Q2FHN8	sp|Q2FHN8|PYRB_STAA3 Aspartate carbamoyltransferase OS=Staphylococcus aureus (strain USA300) OX=367830 GN=pyrB PE=3 SV=1	0	0	0	0	0	0	0	0	0	0	0	0	#DIV/0!	#DIV/0!	#DIV/0!	#DIV/0!	#DIV/0!	#DIV/0!
Q2FGE4	sp|Q2FGE4|DNAJ_STAA3 Chaperone protein DnaJ OS=Staphylococcus aureus (strain USA300) OX=367830 GN=dnaJ PE=3 SV=1	0	0	0	0	0	0	0	0	0	0	0	0	#DIV/0!	#DIV/0!	#DIV/0!	#DIV/0!	#DIV/0!	#DIV/0!
A0A087WWT3;P02768-3	tr|A0A087WWT3|A0A087WWT3_HUMAN Albumin OS=Homo sapiens OX=9606 GN=ALB PE=1 SV=1;sp|P02768-3|ALBU_HUMAN Isoform 3 of Albumin OS=Homo sapiens OX=9606 GN=ALB	0	0	0	0	0	0	0	0	0	0	0	0	#DIV/0!	#DIV/0!	#DIV/0!	#DIV/0!	#DIV/0!	#DIV/0!
A0A0H2XEA7	tr|A0A0H2XEA7|A0A0H2XEA7_STAA3 Signal peptidase I OS=Staphylococcus aureus (strain USA300) OX=367830 GN=spsB PE=3 SV=1	0	0	0	0	0	0	0	0	0	0	0	0	#DIV/0!	#DIV/0!	#DIV/0!	#DIV/0!	#DIV/0!	#DIV/0!
C9J0E4;P01040	tr|C9J0E4|C9J0E4_HUMAN Cystatin-A OS=Homo sapiens OX=9606 GN=CSTA PE=1 SV=1;sp|P01040|CYTA_HUMAN Cystatin-A OS=Homo sapiens OX=9606 GN=CSTA PE=1 SV=1	0	0	0	0	0	0	0	0	0	0	0	0	#DIV/0!	#DIV/0!	#DIV/0!	#DIV/0!	#DIV/0!	#DIV/0!
A0A0H2XFL9	tr|A0A0H2XFL9|A0A0H2XFL9_STAA3 50S ribosomal subunit assembly factor BipA OS=Staphylococcus aureus (strain USA300) OX=367830 GN=typA PE=3 SV=1	0	0	0	0	0	0	0	0	0	0	0	0	#DIV/0!	#DIV/0!	#DIV/0!	#DIV/0!	#DIV/0!	#DIV/0!
A0A0H2XGS8	tr|A0A0H2XGS8|A0A0H2XGS8_STAA3 Uncharacterized protein OS=Staphylococcus aureus (strain USA300) OX=367830 GN=SAUSA300_1792 PE=4 SV=1	0	0	0	0	0	0	0	0	0	0	0	0	#DIV/0!	#DIV/0!	#DIV/0!	#DIV/0!	#DIV/0!	#DIV/0!
Q15485;Q15485-2	sp|Q15485|FCN2_HUMAN Ficolin-2 OS=Homo sapiens OX=9606 GN=FCN2 PE=1 SV=2;sp|Q15485-2|FCN2_HUMAN Isoform 2 of Ficolin-2 OS=Homo sapiens OX=9606 GN=FCN2	0	0	0	0	0	0	0	0	0	0	0	0	#DIV/0!	#DIV/0!	#DIV/0!	#DIV/0!	#DIV/0!	#DIV/0!
A0A0H2XFS4	tr|A0A0H2XFS4|A0A0H2XFS4_STAA3 Phosphoribosylamine--glycine ligase OS=Staphylococcus aureus (strain USA300) OX=367830 GN=purD PE=3 SV=1	0	0	0	0	0	0	0	0	0	0	0	0	#DIV/0!	#DIV/0!	#DIV/0!	#DIV/0!	#DIV/0!	#DIV/0!
Q2FF43	sp|Q2FF43|DDL_STAA3 D-alanine--D-alanine ligase OS=Staphylococcus aureus (strain USA300) OX=367830 GN=ddl PE=3 SV=1	0	0	0	0	0	0	0	0	0	0	0	0	#DIV/0!	#DIV/0!	#DIV/0!	#DIV/0!	#DIV/0!	#DIV/0!
A0A0H2XJH3	tr|A0A0H2XJH3|A0A0H2XJH3_STAA3 Uncharacterized protein OS=Staphylococcus aureus (strain USA300) OX=367830 GN=SAUSA300_2327 PE=4 SV=1	0	0	0	0	0	0	0	0	0	0	0	0	#DIV/0!	#DIV/0!	#DIV/0!	#DIV/0!	#DIV/0!	#DIV/0!
A0A0H2XEE2	tr|A0A0H2XEE2|A0A0H2XEE2_STAA3 Zinc-type alcohol dehydrogenase-like protein OS=Staphylococcus aureus (strain USA300) OX=367830 GN=SAUSA300_2146 PE=3 SV=1	0	0	0	0	0	0	0	0	0	0	0	0	#DIV/0!	#DIV/0!	#DIV/0!	#DIV/0!	#DIV/0!	#DIV/0!
Q2FH25	sp|Q2FH25|ODO1_STAA3 2-oxoglutarate dehydrogenase E1 component OS=Staphylococcus aureus (strain USA300) OX=367830 GN=odhA PE=3 SV=1	0	0	0	0	0	0	0	0	0	0	0	0	#DIV/0!	#DIV/0!	#DIV/0!	#DIV/0!	#DIV/0!	#DIV/0!
A0A0H2XDW3	tr|A0A0H2XDW3|A0A0H2XDW3_STAA3 Urocanate hydratase OS=Staphylococcus aureus (strain USA300) OX=367830 GN=hutU PE=3 SV=1	0	0	0	0	0	0	0	0	0	0	0	0	#DIV/0!	#DIV/0!	#DIV/0!	#DIV/0!	#DIV/0!	#DIV/0!
P60174-4;P60174;P60174-3;U3KQF3;U3KPZ0;U3KPS5	sp|P60174-4|TPIS_HUMAN Isoform 3 of Triosephosphate isomerase OS=Homo sapiens OX=9606 GN=TPI1;sp|P60174|TPIS_HUMAN Triosephosphate isomerase OS=Homo sapiens OX=9606 GN=TPI1 PE=1 SV=4;sp|P60174-3|TPIS_HUMAN Isoform 2 of Triosephosphate isomerase OS=Homo sap	0	0	0	0	0	0	0	0	0	0	0	0	#DIV/0!	#DIV/0!	#DIV/0!	#DIV/0!	#DIV/0!	#DIV/0!
P0DP08	sp|P0DP08|HVD82_HUMAN Immunoglobulin heavy variable 4-38-2 OS=Homo sapiens OX=9606 GN=IGHV4-38-2 PE=3 SV=1	0	0	0	0	0	0	0	0	0	0	0	0	#DIV/0!	#DIV/0!	#DIV/0!	#DIV/0!	#DIV/0!	#DIV/0!
A0A0H2XIE3	tr|A0A0H2XIE3|A0A0H2XIE3_STAA3 Uncharacterized protein OS=Staphylococcus aureus (strain USA300) OX=367830 GN=SAUSA300_0552 PE=4 SV=1	0	0	0	0	0	0	0	0	0	0	0	0	#DIV/0!	#DIV/0!	#DIV/0!	#DIV/0!	#DIV/0!	#DIV/0!
A0A0A0MS98;P02730-2;P02730	tr|A0A0A0MS98|A0A0A0MS98_HUMAN Band 3 anion transport protein OS=Homo sapiens OX=9606 GN=SLC4A1 PE=1 SV=1;sp|P02730-2|B3AT_HUMAN Isoform 2 of Band 3 anion transport protein OS=Homo sapiens OX=9606 GN=SLC4A1;sp|P02730|B3AT_HUMAN Band 3 anion transport prote	0	0	0	0	0	0	0	0	0	0	0	0	#DIV/0!	#DIV/0!	#DIV/0!	#DIV/0!	#DIV/0!	#DIV/0!
A0A0H2XGY1	tr|A0A0H2XGY1|A0A0H2XGY1_STAA3 Staphylococcal complement inhibitor OS=Staphylococcus aureus (strain USA300) OX=367830 GN=SAUSA300_1056 PE=3 SV=1	0	0	0	0	0	0	0	0	0	0	0	0	#DIV/0!	#DIV/0!	#DIV/0!	#DIV/0!	#DIV/0!	#DIV/0!
A0A087WZR4;H0Y4U3;A0A3B3ISU3;O75015;E9PNY5;A0A087WU90	tr|A0A087WZR4|A0A087WZR4_HUMAN Low affinity immunoglobulin gamma Fc region receptor III-B OS=Homo sapiens OX=9606 GN=FCGR3B PE=1 SV=1;tr|H0Y4U3|H0Y4U3_HUMAN Low affinity immunoglobulin gamma Fc region receptor III-B OS=Homo sapiens OX=9606 GN=FCGR3B PE=1 S	0	0	0	0	0	0	0	0	0	0	0	0	#DIV/0!	#DIV/0!	#DIV/0!	#DIV/0!	#DIV/0!	#DIV/0!
A0A0H2XGR4	tr|A0A0H2XGR4|A0A0H2XGR4_STAA3 DNA polymerase I OS=Staphylococcus aureus (strain USA300) OX=367830 GN=polA PE=3 SV=1	0	0	0	0	0	0	0	0	0	0	0	0	#DIV/0!	#DIV/0!	#DIV/0!	#DIV/0!	#DIV/0!	#DIV/0!
A0A0H2XFW6	tr|A0A0H2XFW6|A0A0H2XFW6_STAA3 DHOdehase OS=Staphylococcus aureus (strain USA300) OX=367830 GN=pyrD PE=3 SV=1	0	0	0	0	0	0	0	0	0	0	0	0	#DIV/0!	#DIV/0!	#DIV/0!	#DIV/0!	#DIV/0!	#DIV/0!
A0A0H2XGC9	tr|A0A0H2XGC9|A0A0H2XGC9_STAA3 DNA-binding response regulator OS=Staphylococcus aureus (strain USA300) OX=367830 GN=vraR PE=4 SV=1	0	0	0	0	0	0	0	0	0	0	0	0	#DIV/0!	#DIV/0!	#DIV/0!	#DIV/0!	#DIV/0!	#DIV/0!
P01767;A0A0C4DH42	sp|P01767|HV353_HUMAN Immunoglobulin heavy variable 3-53 OS=Homo sapiens OX=9606 GN=IGHV3-53 PE=1 SV=2;sp|A0A0C4DH42|HV366_HUMAN Immunoglobulin heavy variable 3-66 OS=Homo sapiens OX=9606 GN=IGHV3-66 PE=3 SV=1	0	0	0	0	0	0	0	0	0	0	0	0	#DIV/0!	#DIV/0!	#DIV/0!	#DIV/0!	#DIV/0!	#DIV/0!
P28066	sp|P28066|PSA5_HUMAN Proteasome subunit alpha type-5 OS=Homo sapiens OX=9606 GN=PSMA5 PE=1 SV=3	0	0	0	0	0	0	0	0	0	0	0	0	#DIV/0!	#DIV/0!	#DIV/0!	#DIV/0!	#DIV/0!	#DIV/0!
A0A0H2XHZ3	tr|A0A0H2XHZ3|A0A0H2XHZ3_STAA3 Cmp-binding-factor 1 OS=Staphylococcus aureus (strain USA300) OX=367830 GN=cbf1 PE=4 SV=1	0	0	0	0	0	0	0	0	0	0	0	0	#DIV/0!	#DIV/0!	#DIV/0!	#DIV/0!	#DIV/0!	#DIV/0!
Q2FEZ4	sp|Q2FEZ4|LUXS_STAA3 S-ribosylhomocysteine lyase OS=Staphylococcus aureus (strain USA300) OX=367830 GN=luxS PE=3 SV=1	0	0	0	0	0	0	0	0	0	0	0	0	#DIV/0!	#DIV/0!	#DIV/0!	#DIV/0!	#DIV/0!	#DIV/0!
A0A0H2XGA6;A0A0H2XEN8	tr|A0A0H2XGA6|A0A0H2XGA6_STAA3 L-lactate permease OS=Staphylococcus aureus (strain USA300) OX=367830 GN=SAUSA300_2313 PE=3 SV=1;tr|A0A0H2XEN8|A0A0H2XEN8_STAA3 L-lactate permease OS=Staphylococcus aureus (strain USA300) OX=367830 GN=lctP PE=3 SV=1	0	0	0	0	0	0	0	0	0	0	0	0	#DIV/0!	#DIV/0!	#DIV/0!	#DIV/0!	#DIV/0!	#DIV/0!
A0A0H2XG95	tr|A0A0H2XG95|A0A0H2XG95_STAA3 CamS sex pheromone cAM373 OS=Staphylococcus aureus (strain USA300) OX=367830 GN=SAUSA300_1884 PE=4 SV=1	0	0	0	0	0	0	0	0	0	0	0	0	#DIV/0!	#DIV/0!	#DIV/0!	#DIV/0!	#DIV/0!	#DIV/0!
Q2FI07	sp|Q2FI07|PUR5_STAA3 Phosphoribosylformylglycinamidine cyclo-ligase OS=Staphylococcus aureus (strain USA300) OX=367830 GN=purM PE=3 SV=1	0	0	0	0	0	0	0	0	0	0	0	0	#DIV/0!	#DIV/0!	#DIV/0!	#DIV/0!	#DIV/0!	#DIV/0!
A0A0H2XGI6	tr|A0A0H2XGI6|A0A0H2XGI6_STAA3 Single-stranded DNA-binding protein OS=Staphylococcus aureus (strain USA300) OX=367830 GN=ssb PE=3 SV=1	0	0	0	0	0	0	0	0	0	0	0	0	#DIV/0!	#DIV/0!	#DIV/0!	#DIV/0!	#DIV/0!	#DIV/0!
A0A0H2XFU3	tr|A0A0H2XFU3|A0A0H2XFU3_STAA3 Uncharacterized protein OS=Staphylococcus aureus (strain USA300) OX=367830 GN=SAUSA300_1171 PE=4 SV=1	0	0	0	0	0	0	0	0	0	0	0	0	#DIV/0!	#DIV/0!	#DIV/0!	#DIV/0!	#DIV/0!	#DIV/0!
P31151;Q86SG5	sp|P31151|S10A7_HUMAN Protein S100-A7 OS=Homo sapiens OX=9606 GN=S100A7 PE=1 SV=4	0	0	0	0	0	0	0	0	0	0	0	0	#DIV/0!	#DIV/0!	#DIV/0!	#DIV/0!	#DIV/0!	#DIV/0!
A0A0H2XE39	tr|A0A0H2XE39|A0A0H2XE39_STAA3 Uncharacterized protein OS=Staphylococcus aureus (strain USA300) OX=367830 GN=SAUSA300_0592 PE=4 SV=1	0	0	0	0	0	0	0	0	0	0	0	0	#DIV/0!	#DIV/0!	#DIV/0!	#DIV/0!	#DIV/0!	#DIV/0!
A0A0H2XE54	tr|A0A0H2XE54|A0A0H2XE54_STAA3 Uncharacterized protein OS=Staphylococcus aureus (strain USA300) OX=367830 GN=SAUSA300_1552 PE=4 SV=1	0	0	0	0	0	0	0	0	0	0	0	0	#DIV/0!	#DIV/0!	#DIV/0!	#DIV/0!	#DIV/0!	#DIV/0!
Q2FDE9	sp|Q2FDE9|MNMG_STAA3 tRNA uridine 5-carboxymethylaminomethyl modification enzyme MnmG OS=Staphylococcus aureus (strain USA300) OX=367830 GN=mnmG PE=3 SV=2	0	0	0	0	0	0	0	0	0	0	0	0	#DIV/0!	#DIV/0!	#DIV/0!	#DIV/0!	#DIV/0!	#DIV/0!
A0A0H2XE52	tr|A0A0H2XE52|A0A0H2XE52_STAA3 AP_endonuc_2 domain-containing protein OS=Staphylococcus aureus (strain USA300) OX=367830 GN=SAUSA300_0214 PE=4 SV=1	0	0	0	0	0	0	0	0	0	0	0	0	#DIV/0!	#DIV/0!	#DIV/0!	#DIV/0!	#DIV/0!	#DIV/0!
Q2FJP6	sp|Q2FJP6|RS18_STAA3 30S ribosomal protein S18 OS=Staphylococcus aureus (strain USA300) OX=367830 GN=rpsR PE=3 SV=1	0	0	0	0	0	0	0	0	0	0	0	0	#DIV/0!	#DIV/0!	#DIV/0!	#DIV/0!	#DIV/0!	#DIV/0!
Q08188;A0A494C0J7	sp|Q08188|TGM3_HUMAN Protein-glutamine gamma-glutamyltransferase E OS=Homo sapiens OX=9606 GN=TGM3 PE=1 SV=4;tr|A0A494C0J7|A0A494C0J7_HUMAN TGc domain-containing protein OS=Homo sapiens OX=9606 PE=3 SV=1	0	0	0	0	0	0	0	0	0	0	0	0	#DIV/0!	#DIV/0!	#DIV/0!	#DIV/0!	#DIV/0!	#DIV/0!
A0A0H2XEE1	tr|A0A0H2XEE1|A0A0H2XEE1_STAA3 Hydrolase, haloacid dehalogenase-like family OS=Staphylococcus aureus (strain USA300) OX=367830 GN=SAUSA300_0544 PE=4 SV=1	0	0	0	0	0	0	0	0	0	0	0	0	#DIV/0!	#DIV/0!	#DIV/0!	#DIV/0!	#DIV/0!	#DIV/0!
P25705-2;P25705;K7EK77;P25705-3;K7ERX7;K7EQH4;K7EJP1;K7ENJ4;K7ESA0	sp|P25705-2|ATPA_HUMAN Isoform 2 of ATP synthase subunit alpha, mitochondrial OS=Homo sapiens OX=9606 GN=ATP5F1A;sp|P25705|ATPA_HUMAN ATP synthase subunit alpha, mitochondrial OS=Homo sapiens OX=9606 GN=ATP5F1A PE=1 SV=1;tr|K7EK77|K7EK77_HUMAN ATP synthase	0	0	0	0	0	0	0	0	0	0	0	0	#DIV/0!	#DIV/0!	#DIV/0!	#DIV/0!	#DIV/0!	#DIV/0!
A0A0H2XJU8	tr|A0A0H2XJU8|A0A0H2XJU8_STAA3 Lytic regulatory protein OS=Staphylococcus aureus (strain USA300) OX=367830 GN=SAUSA300_2100 PE=4 SV=1	0	0	0	0	0	0	0	0	0	0	0	0	#DIV/0!	#DIV/0!	#DIV/0!	#DIV/0!	#DIV/0!	#DIV/0!
A0A0H2XK99	tr|A0A0H2XK99|A0A0H2XK99_STAA3 Dihydropteroate synthase OS=Staphylococcus aureus (strain USA300) OX=367830 GN=folP PE=3 SV=1	0	0	0	0	0	0	0	0	0	0	0	0	#DIV/0!	#DIV/0!	#DIV/0!	#DIV/0!	#DIV/0!	#DIV/0!
A0A0H2XJY4	tr|A0A0H2XJY4|A0A0H2XJY4_STAA3 Uncharacterized protein OS=Staphylococcus aureus (strain USA300) OX=367830 GN=SAUSA300_1759 PE=4 SV=1	0	0	0	0	0	0	0	0	0	0	0	0	#DIV/0!	#DIV/0!	#DIV/0!	#DIV/0!	#DIV/0!	#DIV/0!
A0A0H2XKK3	tr|A0A0H2XKK3|A0A0H2XKK3_STAA3 Exotoxin OS=Staphylococcus aureus (strain USA300) OX=367830 GN=SAUSA300_0404 PE=3 SV=1	0	0	0	0	0	0	0	0	0	0	0	0	#DIV/0!	#DIV/0!	#DIV/0!	#DIV/0!	#DIV/0!	#DIV/0!
A0A0B4J1V1;P01763	sp|A0A0B4J1V1|HV321_HUMAN Immunoglobulin heavy variable 3-21 OS=Homo sapiens OX=9606 GN=IGHV3-21 PE=1 SV=1;sp|P01763|HV348_HUMAN Immunoglobulin heavy variable 3-48 OS=Homo sapiens OX=9606 GN=IGHV3-48 PE=1 SV=2	0	0	0	0	0	0	0	0	0	0	0	0	#DIV/0!	#DIV/0!	#DIV/0!	#DIV/0!	#DIV/0!	#DIV/0!
A0A0H2XI16	tr|A0A0H2XI16|A0A0H2XI16_STAA3 Hydrolase, TatD family OS=Staphylococcus aureus (strain USA300) OX=367830 GN=SAUSA300_0468 PE=4 SV=1	0	0	0	0	0	0	0	0	0	0	0	0	#DIV/0!	#DIV/0!	#DIV/0!	#DIV/0!	#DIV/0!	#DIV/0!
E9PKE3;P11142-2;P11142;E9PI65;E9PN89;P54652;E9PQQ4;E9PQK7;E9PK54;E9PLF4;E9PNE6;A8K7Q2	tr|E9PKE3|E9PKE3_HUMAN Heat shock cognate 71 kDa protein OS=Homo sapiens OX=9606 GN=HSPA8 PE=1 SV=1;sp|P11142-2|HSP7C_HUMAN Isoform 2 of Heat shock cognate 71 kDa protein OS=Homo sapiens OX=9606 GN=HSPA8;sp|P11142|HSP7C_HUMAN Heat shock cognate 71 kDa prot	0	0	0	0	0	0	0	0	0	0	0	0	#DIV/0!	#DIV/0!	#DIV/0!	#DIV/0!	#DIV/0!	#DIV/0!
A0A0H2XIM7	tr|A0A0H2XIM7|A0A0H2XIM7_STAA3 Uncharacterized protein OS=Staphylococcus aureus (strain USA300) OX=367830 GN=SAUSA300_1323 PE=4 SV=1	0	0	0	0	0	0	0	0	0	0	0	0	#DIV/0!	#DIV/0!	#DIV/0!	#DIV/0!	#DIV/0!	#DIV/0!
A0A0H2XEQ6	tr|A0A0H2XEQ6|A0A0H2XEQ6_STAA3 Peptide methionine sulfoxide reductase MsrA OS=Staphylococcus aureus (strain USA300) OX=367830 GN=msrA PE=3 SV=1	0	0	0	0	0	0	0	0	0	0	0	0	#DIV/0!	#DIV/0!	#DIV/0!	#DIV/0!	#DIV/0!	#DIV/0!
A0A0H2XHQ5	tr|A0A0H2XHQ5|A0A0H2XHQ5_STAA3 Uncharacterized protein OS=Staphylococcus aureus (strain USA300) OX=367830 GN=SAUSA300_1223 PE=4 SV=1	0	0	0	0	0	0	0	0	0	0	0	0	#DIV/0!	#DIV/0!	#DIV/0!	#DIV/0!	#DIV/0!	#DIV/0!
P0DP03;P01768	sp|P0DP03|HVC05_HUMAN Immunoglobulin heavy variable 3-30-5 OS=Homo sapiens OX=9606 GN=IGHV3-30-5 PE=3 SV=1;sp|P01768|HV330_HUMAN Immunoglobulin heavy variable 3-30 OS=Homo sapiens OX=9606 GN=IGHV3-30 PE=1 SV=2	0	0	0	0	0	0	0	0	0	0	0	0	#DIV/0!	#DIV/0!	#DIV/0!	#DIV/0!	#DIV/0!	#DIV/0!
A0A0H2XED7	tr|A0A0H2XED7|A0A0H2XED7_STAA3 DegV family protein OS=Staphylococcus aureus (strain USA300) OX=367830 GN=SAUSA300_0733 PE=4 SV=1	0	0	0	0	0	0	0	0	0	0	0	0	#DIV/0!	#DIV/0!	#DIV/0!	#DIV/0!	#DIV/0!	#DIV/0!
A0A0H2XHM2	tr|A0A0H2XHM2|A0A0H2XHM2_STAA3 ABC transporter, ATP-binding protein OS=Staphylococcus aureus (strain USA300) OX=367830 GN=SAUSA300_1911 PE=4 SV=1	0	0	0	0	0	0	0	0	0	0	0	0	#DIV/0!	#DIV/0!	#DIV/0!	#DIV/0!	#DIV/0!	#DIV/0!
A0A0H2XG68	tr|A0A0H2XG68|A0A0H2XG68_STAA3 Phi77 ORF011-like protein, phage transcriptional repressor OS=Staphylococcus aureus (strain USA300) OX=367830 GN=SAUSA300_1969 PE=4 SV=1	0	0	0	0	0	0	0	0	0	0	0	0	#DIV/0!	#DIV/0!	#DIV/0!	#DIV/0!	#DIV/0!	#DIV/0!
A0A0H2XEE7	tr|A0A0H2XEE7|A0A0H2XEE7_STAA3 Nitrate reductase (quinone) OS=Staphylococcus aureus (strain USA300) OX=367830 GN=SAUSA300_2343 PE=3 SV=1	0	0	0	0	0	0	0	0	0	0	0	0	#DIV/0!	#DIV/0!	#DIV/0!	#DIV/0!	#DIV/0!	#DIV/0!
A0A0H2XGH4	tr|A0A0H2XGH4|A0A0H2XGH4_STAA3 Amidohydrolase family protein OS=Staphylococcus aureus (strain USA300) OX=367830 GN=SAUSA300_2517 PE=4 SV=1	0	0	0	0	0	0	0	0	0	0	0	0	#DIV/0!	#DIV/0!	#DIV/0!	#DIV/0!	#DIV/0!	#DIV/0!
A0A0H2XEF1	tr|A0A0H2XEF1|A0A0H2XEF1_STAA3 2-oxoisovalerate dehydrogenase, E1 component, beta subunit OS=Staphylococcus aureus (strain USA300) OX=367830 GN=SAUSA300_1465 PE=4 SV=1	0	0	0	0	0	0	0	0	0	0	0	0	#DIV/0!	#DIV/0!	#DIV/0!	#DIV/0!	#DIV/0!	#DIV/0!
I3L4X8;H3BM21;P05106-2;P05106-3;P05106	tr|I3L4X8|I3L4X8_HUMAN Integrin beta OS=Homo sapiens OX=9606 GN=ITGB3 PE=3 SV=1;tr|H3BM21|H3BM21_HUMAN Integrin beta (Fragment) OS=Homo sapiens OX=9606 PE=3 SV=1;sp|P05106-2|ITB3_HUMAN Isoform Beta-3B of Integrin beta-3 OS=Homo sapiens OX=9606 GN=ITGB3;sp|	0	0	0	0	0	0	0	0	0	0	0	0	#DIV/0!	#DIV/0!	#DIV/0!	#DIV/0!	#DIV/0!	#DIV/0!
A0A0H2XH90	tr|A0A0H2XH90|A0A0H2XH90_STAA3 3-hydroxy-3-methylglutaryl coenzyme A reductase OS=Staphylococcus aureus (strain USA300) OX=367830 GN=SAUSA300_2483 PE=3 SV=1	0	0	0	0	0	0	0	0	0	0	0	0	#DIV/0!	#DIV/0!	#DIV/0!	#DIV/0!	#DIV/0!	#DIV/0!
Q8WVV4-1;Q8WVV4;Q8WVV4-3	sp|Q8WVV4-1|POF1B_HUMAN Isoform 1 of Protein POF1B OS=Homo sapiens OX=9606 GN=POF1B;sp|Q8WVV4|POF1B_HUMAN Protein POF1B OS=Homo sapiens OX=9606 GN=POF1B PE=1 SV=3;sp|Q8WVV4-3|POF1B_HUMAN Isoform 3 of Protein POF1B OS=Homo sapiens OX=9606 GN=POF1B	0	0	0	0	0	0	0	0	0	0	0	0	#DIV/0!	#DIV/0!	#DIV/0!	#DIV/0!	#DIV/0!	#DIV/0!
Q2FG83	sp|Q2FG83|OBG_STAA3 GTPase Obg OS=Staphylococcus aureus (strain USA300) OX=367830 GN=obg PE=3 SV=1	0	0	0	0	0	0	0	0	0	0	0	0	#DIV/0!	#DIV/0!	#DIV/0!	#DIV/0!	#DIV/0!	#DIV/0!
A0A0H2XJG5	tr|A0A0H2XJG5|A0A0H2XJG5_STAA3 Uncharacterized protein OS=Staphylococcus aureus (strain USA300) OX=367830 GN=SAUSA300_2473 PE=4 SV=1	0	0	0	0	0	0	0	0	0	0	0	0	#DIV/0!	#DIV/0!	#DIV/0!	#DIV/0!	#DIV/0!	#DIV/0!
A0A0H2XIR5	tr|A0A0H2XIR5|A0A0H2XIR5_STAA3 Ornithine carbamoyltransferase OS=Staphylococcus aureus (strain USA300) OX=367830 GN=arcB PE=3 SV=1	0	0	0	0	0	0	0	0	0	0	0	0	#DIV/0!	#DIV/0!	#DIV/0!	#DIV/0!	#DIV/0!	#DIV/0!
Q2FGD9	sp|Q2FGD9|LEPA_STAA3 Elongation factor 4 OS=Staphylococcus aureus (strain USA300) OX=367830 GN=lepA PE=3 SV=1	0	0	0	0	0	0	0	0	0	0	0	0	#DIV/0!	#DIV/0!	#DIV/0!	#DIV/0!	#DIV/0!	#DIV/0!
A0A0H2XDP9	tr|A0A0H2XDP9|A0A0H2XDP9_STAA3 ABC transporter, ATP-binding protein OS=Staphylococcus aureus (strain USA300) OX=367830 GN=SAUSA300_2357 PE=4 SV=1	0	0	0	0	0	0	0	0	0	0	0	0	#DIV/0!	#DIV/0!	#DIV/0!	#DIV/0!	#DIV/0!	#DIV/0!
A0A0H2XI18	tr|A0A0H2XI18|A0A0H2XI18_STAA3 Uncharacterized protein OS=Staphylococcus aureus (strain USA300) OX=367830 GN=SAUSA300_2236 PE=3 SV=1	0	0	0	0	0	0	0	0	0	0	0	0	#DIV/0!	#DIV/0!	#DIV/0!	#DIV/0!	#DIV/0!	#DIV/0!
A0A0H2XJP5	tr|A0A0H2XJP5|A0A0H2XJP5_STAA3 Aspartate-semialdehyde dehydrogenase OS=Staphylococcus aureus (strain USA300) OX=367830 GN=asd PE=3 SV=1	0	0	0	0	0	0	0	0	0	0	0	0	#DIV/0!	#DIV/0!	#DIV/0!	#DIV/0!	#DIV/0!	#DIV/0!
Q2FF78	sp|Q2FF78|REX_STAA3 Redox-sensing transcriptional repressor Rex OS=Staphylococcus aureus (strain USA300) OX=367830 GN=rex PE=3 SV=1	0	0	0	0	0	0	0	0	0	0	0	0	#DIV/0!	#DIV/0!	#DIV/0!	#DIV/0!	#DIV/0!	#DIV/0!
Q2FH47	sp|Q2FH47|CVFB_STAA3 Conserved virulence factor B OS=Staphylococcus aureus (strain USA300) OX=367830 GN=cvfB PE=3 SV=1	0	0	0	0	0	0	0	0	0	0	0	0	#DIV/0!	#DIV/0!	#DIV/0!	#DIV/0!	#DIV/0!	#DIV/0!
A0A0H2XH01	tr|A0A0H2XH01|A0A0H2XH01_STAA3 Signal recognition particle protein OS=Staphylococcus aureus (strain USA300) OX=367830 GN=ffh PE=3 SV=1	0	0	0	0	0	0	0	0	0	0	0	0	#DIV/0!	#DIV/0!	#DIV/0!	#DIV/0!	#DIV/0!	#DIV/0!
Q2FEW1	sp|Q2FEW1|URTF_STAA3 Probable uridylyltransferase SAUSA300_2130 OS=Staphylococcus aureus (strain USA300) OX=367830 GN=SAUSA300_2130 PE=3 SV=1	0	0	0	0	0	0	0	0	0	0	0	0	#DIV/0!	#DIV/0!	#DIV/0!	#DIV/0!	#DIV/0!	#DIV/0!
A0A0H2XHZ1	tr|A0A0H2XHZ1|A0A0H2XHZ1_STAA3 Putative lysophospholipase OS=Staphylococcus aureus (strain USA300) OX=367830 GN=SAUSA300_0070 PE=3 SV=1	0	0	0	0	0	0	0	0	0	0	0	0	#DIV/0!	#DIV/0!	#DIV/0!	#DIV/0!	#DIV/0!	#DIV/0!
A0A0H2XHN9	tr|A0A0H2XHN9|A0A0H2XHN9_STAA3 Uncharacterized protein OS=Staphylococcus aureus (strain USA300) OX=367830 GN=SAUSA300_1506 PE=3 SV=1	0	0	0	0	0	0	0	0	0	0	0	0	#DIV/0!	#DIV/0!	#DIV/0!	#DIV/0!	#DIV/0!	#DIV/0!
Q15828	sp|Q15828|CYTM_HUMAN Cystatin-M OS=Homo sapiens OX=9606 GN=CST6 PE=1 SV=1	0	0	0	0	0	0	0	0	0	0	0	0	#DIV/0!	#DIV/0!	#DIV/0!	#DIV/0!	#DIV/0!	#DIV/0!
A0A0H2XE09	tr|A0A0H2XE09|A0A0H2XE09_STAA3 Uncharacterized protein OS=Staphylococcus aureus (strain USA300) OX=367830 GN=SAUSA300_2112 PE=4 SV=1	0	0	0	0	0	0	0	0	0	0	0	0	#DIV/0!	#DIV/0!	#DIV/0!	#DIV/0!	#DIV/0!	#DIV/0!
P14151;P14151-2	sp|P14151|LYAM1_HUMAN L-selectin OS=Homo sapiens OX=9606 GN=SELL PE=1 SV=2;sp|P14151-2|LYAM1_HUMAN Isoform 2 of L-selectin OS=Homo sapiens OX=9606 GN=SELL	0	0	0	0	0	0	0	0	0	0	0	0	#DIV/0!	#DIV/0!	#DIV/0!	#DIV/0!	#DIV/0!	#DIV/0!
A0A0H2XFX7	tr|A0A0H2XFX7|A0A0H2XFX7_STAA3 HTH-type transcriptional regulator rot OS=Staphylococcus aureus (strain USA300) OX=367830 GN=rot PE=3 SV=1	0	0	0	0	0	0	0	0	0	0	0	0	#DIV/0!	#DIV/0!	#DIV/0!	#DIV/0!	#DIV/0!	#DIV/0!
A0A0H2XGU4	tr|A0A0H2XGU4|A0A0H2XGU4_STAA3 Iron-sulfur cluster carrier protein OS=Staphylococcus aureus (strain USA300) OX=367830 GN=SAUSA300_2125 PE=3 SV=1	0	0	0	0	0	0	0	0	0	0	0	0	#DIV/0!	#DIV/0!	#DIV/0!	#DIV/0!	#DIV/0!	#DIV/0!
A0A0H2XJZ8	tr|A0A0H2XJZ8|A0A0H2XJZ8_STAA3 UDP-N-acetylmuramoyl-tripeptide--D-alanyl-D-alanine ligase OS=Staphylococcus aureus (strain USA300) OX=367830 GN=murF PE=3 SV=1	0	0	0	0	0	0	0	0	0	0	0	0	#DIV/0!	#DIV/0!	#DIV/0!	#DIV/0!	#DIV/0!	#DIV/0!
A0A0H2XK62	tr|A0A0H2XK62|A0A0H2XK62_STAA3 Uncharacterized protein OS=Staphylococcus aureus (strain USA300) OX=367830 GN=SAUSA300_0882 PE=4 SV=1	0	0	0	0	0	0	0	0	0	0	0	0	#DIV/0!	#DIV/0!	#DIV/0!	#DIV/0!	#DIV/0!	#DIV/0!
A0A0H2XGW3	tr|A0A0H2XGW3|A0A0H2XGW3_STAA3 Probable CtpA-like serine protease OS=Staphylococcus aureus (strain USA300) OX=367830 GN=ctpA PE=3 SV=1	0	0	0	0	0	0	0	0	0	0	0	0	#DIV/0!	#DIV/0!	#DIV/0!	#DIV/0!	#DIV/0!	#DIV/0!
A0A0H2XI23	tr|A0A0H2XI23|A0A0H2XI23_STAA3 DegV family protein OS=Staphylococcus aureus (strain USA300) OX=367830 GN=SAUSA300_1318 PE=4 SV=1	0	0	0	0	0	0	0	0	0	0	0	0	#DIV/0!	#DIV/0!	#DIV/0!	#DIV/0!	#DIV/0!	#DIV/0!
A0A0H2XHN2	tr|A0A0H2XHN2|A0A0H2XHN2_STAA3 Haloacid dehalogenase-like hydrolase OS=Staphylococcus aureus (strain USA300) OX=367830 GN=SAUSA300_2102 PE=4 SV=1	0	0	0	0	0	0	0	0	0	0	0	0	#DIV/0!	#DIV/0!	#DIV/0!	#DIV/0!	#DIV/0!	#DIV/0!
A0A0H2XEP7	tr|A0A0H2XEP7|A0A0H2XEP7_STAA3 Acetyltransferase family protein OS=Staphylococcus aureus (strain USA300) OX=367830 GN=SAUSA300_2460 PE=4 SV=1	0	0	0	0	0	0	0	0	0	0	0	0	#DIV/0!	#DIV/0!	#DIV/0!	#DIV/0!	#DIV/0!	#DIV/0!
Q2FHT1	sp|Q2FHT1|MURI_STAA3 Glutamate racemase OS=Staphylococcus aureus (strain USA300) OX=367830 GN=murI PE=3 SV=1	0	0	0	0	0	0	0	0	0	0	0	0	#DIV/0!	#DIV/0!	#DIV/0!	#DIV/0!	#DIV/0!	#DIV/0!
P31947-2;P31947	sp|P31947-2|1433S_HUMAN Isoform 2 of 14-3-3 protein sigma OS=Homo sapiens OX=9606 GN=SFN;sp|P31947|1433S_HUMAN 14-3-3 protein sigma OS=Homo sapiens OX=9606 GN=SFN PE=1 SV=1	0	0	0	0	0	0	0	0	0	0	0	0	#DIV/0!	#DIV/0!	#DIV/0!	#DIV/0!	#DIV/0!	#DIV/0!
P12814-4;A0A804HLF4;A0A804HKE2;A0A804HII9;A0A804HLD0;A0A7I2V4Y4;A0A804HK61;A0A804HJU8;A0A804HL31;H9KV75;P12814-2;P12814;P12814-3;H7C5W8;A0A804HIN7;H0YJW3;H0YJ11;O43707-3;G3V2W4	sp|P12814-4|ACTN1_HUMAN Isoform 4 of Alpha-actinin-1 OS=Homo sapiens OX=9606 GN=ACTN1;tr|A0A804HLF4|A0A804HLF4_HUMAN Alpha-actinin-1 OS=Homo sapiens OX=9606 GN=ACTN1 PE=1 SV=1;tr|A0A804HKE2|A0A804HKE2_HUMAN Alpha-actinin-1 OS=Homo sapiens OX=9606 GN=ACTN1	0	0	0	0	0	0	0	0	0	0	0	0	#DIV/0!	#DIV/0!	#DIV/0!	#DIV/0!	#DIV/0!	#DIV/0!
Q2FG07	sp|Q2FG07|ISDH_STAA3 Iron-regulated surface determinant protein H OS=Staphylococcus aureus (strain USA300) OX=367830 GN=isdH PE=1 SV=1	0	0	0	0	0	0	0	0	0	0	0	0	#DIV/0!	#DIV/0!	#DIV/0!	#DIV/0!	#DIV/0!	#DIV/0!
Q2FI09	sp|Q2FI09|PURL_STAA3 Phosphoribosylformylglycinamidine synthase subunit PurL OS=Staphylococcus aureus (strain USA300) OX=367830 GN=purL PE=3 SV=1	0	0	0	0	0	0	0	0	0	0	0	0	#DIV/0!	#DIV/0!	#DIV/0!	#DIV/0!	#DIV/0!	#DIV/0!
A0A0H2XG74	tr|A0A0H2XG74|A0A0H2XG74_STAA3 Oxidoreductase, aldo/keto reductase family OS=Staphylococcus aureus (strain USA300) OX=367830 GN=SAUSA300_0688 PE=4 SV=1	0	0	0	0	0	0	0	0	0	0	0	0	#DIV/0!	#DIV/0!	#DIV/0!	#DIV/0!	#DIV/0!	#DIV/0!
Q2FHR7	sp|Q2FHR7|ARCC1_STAA3 Carbamate kinase 1 OS=Staphylococcus aureus (strain USA300) OX=367830 GN=arcC1 PE=3 SV=1	0	0	0	0	0	0	0	0	0	0	0	0	#DIV/0!	#DIV/0!	#DIV/0!	#DIV/0!	#DIV/0!	#DIV/0!
P68371;P04350;Q5ST81;Q13509-2;M0R2D3;G3V2A3;M0R042;M0QYM7;K7ESM5;A0A075B736;Q5SQY0;CON__ENSEMBL:ENSBTAP00000025008;Q3ZCM7;A6NNZ2;Q9BUF5;Q9H4B7	sp|P68371|TBB4B_HUMAN Tubulin beta-4B chain OS=Homo sapiens OX=9606 GN=TUBB4B PE=1 SV=1;sp|P04350|TBB4A_HUMAN Tubulin beta-4A chain OS=Homo sapiens OX=9606 GN=TUBB4A PE=1 SV=2;tr|Q5ST81|Q5ST81_HUMAN Tubulin beta chain OS=Homo sapiens OX=9606 GN=TUBB PE=1 S	0	0	0	0	0	0	0	0	0	0	0	0	#DIV/0!	#DIV/0!	#DIV/0!	#DIV/0!	#DIV/0!	#DIV/0!
A0A0H2XK12	tr|A0A0H2XK12|A0A0H2XK12_STAA3 FtsK/SpoIIIE family protein OS=Staphylococcus aureus (strain USA300) OX=367830 GN=SAUSA300_1687 PE=3 SV=1	0	0	0	0	0	0	0	0	0	0	0	0	#DIV/0!	#DIV/0!	#DIV/0!	#DIV/0!	#DIV/0!	#DIV/0!
P41222;H0Y5A1;Q5SQ11	sp|P41222|PTGDS_HUMAN Prostaglandin-H2 D-isomerase OS=Homo sapiens OX=9606 GN=PTGDS PE=1 SV=1;tr|H0Y5A1|H0Y5A1_HUMAN Glutathione-independent PGD synthase (Fragment) OS=Homo sapiens OX=9606 GN=PTGDS PE=1 SV=2;tr|Q5SQ11|Q5SQ11_HUMAN Glutathione-independent P	0	0	0	0	0	0	0	0	0	0	0	0	#DIV/0!	#DIV/0!	#DIV/0!	#DIV/0!	#DIV/0!	#DIV/0!
A0A0H2XJA9	tr|A0A0H2XJA9|A0A0H2XJA9_STAA3 Primosomal protein DnaI OS=Staphylococcus aureus (strain USA300) OX=367830 GN=dnaI PE=4 SV=1	0	0	0	0	0	0	0	0	0	0	0	0	#DIV/0!	#DIV/0!	#DIV/0!	#DIV/0!	#DIV/0!	#DIV/0!
Q2FKQ1	sp|Q2FKQ1|GYRB_STAA3 DNA gyrase subunit B OS=Staphylococcus aureus (strain USA300) OX=367830 GN=gyrB PE=3 SV=3	0	0	0	0	0	0	0	0	0	0	0	0	#DIV/0!	#DIV/0!	#DIV/0!	#DIV/0!	#DIV/0!	#DIV/0!
A0A0H2XKJ0	tr|A0A0H2XKJ0|A0A0H2XKJ0_STAA3 Uncharacterized protein OS=Staphylococcus aureus (strain USA300) OX=367830 GN=SAUSA300_0874 PE=4 SV=1	0	0	0	0	0	0	0	0	0	0	0	0	#DIV/0!	#DIV/0!	#DIV/0!	#DIV/0!	#DIV/0!	#DIV/0!
A0A0H2XJ64	tr|A0A0H2XJ64|A0A0H2XJ64_STAA3 Uncharacterized protein OS=Staphylococcus aureus (strain USA300) OX=367830 GN=SAUSA300_2328 PE=4 SV=1	0	0	0	0	0	0	0	0	0	0	0	0	#DIV/0!	#DIV/0!	#DIV/0!	#DIV/0!	#DIV/0!	#DIV/0!
A0A0H2XEM4;A0A0H2XJM2	tr|A0A0H2XEM4|A0A0H2XEM4_STAA3 Site-specific DNA-methyltransferase (adenine-specific) OS=Staphylococcus aureus (strain USA300) OX=367830 GN=hsdM PE=3 SV=1;tr|A0A0H2XJM2|A0A0H2XJM2_STAA3 Site-specific DNA-methyltransferase (adenine-specific) OS=Staphylococc	0	0	0	0	0	0	0	0	0	0	0	0	#DIV/0!	#DIV/0!	#DIV/0!	#DIV/0!	#DIV/0!	#DIV/0!
Q2FF21	sp|Q2FF21|ATPD_STAA3 ATP synthase subunit delta OS=Staphylococcus aureus (strain USA300) OX=367830 GN=atpH PE=3 SV=1	0	0	0	0	0	0	0	0	0	0	0	0	#DIV/0!	#DIV/0!	#DIV/0!	#DIV/0!	#DIV/0!	#DIV/0!
A0A0H2XIS0	tr|A0A0H2XIS0|A0A0H2XIS0_STAA3 Uncharacterized protein OS=Staphylococcus aureus (strain USA300) OX=367830 GN=SAUSA300_1230 PE=4 SV=1	0	0	0	0	0	0	0	0	0	0	0	0	#DIV/0!	#DIV/0!	#DIV/0!	#DIV/0!	#DIV/0!	#DIV/0!
A0A0H2XJX6	tr|A0A0H2XJX6|A0A0H2XJX6_STAA3 Aminotransferase, class V OS=Staphylococcus aureus (strain USA300) OX=367830 GN=SAUSA300_1669 PE=3 SV=1	0	0	0	0	0	0	0	0	0	0	0	0	#DIV/0!	#DIV/0!	#DIV/0!	#DIV/0!	#DIV/0!	#DIV/0!
A0A0H2XGX1	tr|A0A0H2XGX1|A0A0H2XGX1_STAA3 RNA methyltransferase, TrmH family OS=Staphylococcus aureus (strain USA300) OX=367830 GN=SAUSA300_1036 PE=4 SV=1	0	0	0	0	0	0	0	0	0	0	0	0	#DIV/0!	#DIV/0!	#DIV/0!	#DIV/0!	#DIV/0!	#DIV/0!
A0A0H2XK21	tr|A0A0H2XK21|A0A0H2XK21_STAA3 2-oxoisovalerate dehydrogenase subunit alpha OS=Staphylococcus aureus (strain USA300) OX=367830 GN=SAUSA300_1466 PE=3 SV=1	0	0	0	0	0	0	0	0	0	0	0	0	#DIV/0!	#DIV/0!	#DIV/0!	#DIV/0!	#DIV/0!	#DIV/0!
Q2FH26	sp|Q2FH26|ODO2_STAA3 Dihydrolipoyllysine-residue succinyltransferase component of 2-oxoglutarate dehydrogenase complex OS=Staphylococcus aureus (strain USA300) OX=367830 GN=odhB PE=3 SV=1	0	0	0	0	0	0	0	0	0	0	0	0	#DIV/0!	#DIV/0!	#DIV/0!	#DIV/0!	#DIV/0!	#DIV/0!
A0A0H2XFJ1	tr|A0A0H2XFJ1|A0A0H2XFJ1_STAA3 Lipoate--protein ligase OS=Staphylococcus aureus (strain USA300) OX=367830 GN=SAUSA300_0930 PE=4 SV=1	0	0	0	0	0	0	0	0	0	0	0	0	#DIV/0!	#DIV/0!	#DIV/0!	#DIV/0!	#DIV/0!	#DIV/0!
Q2FEM9	sp|Q2FEM9|FEMX_STAA3 Lipid II:glycine glycyltransferase OS=Staphylococcus aureus (strain USA300) OX=367830 GN=femX PE=3 SV=1	0	0	0	0	0	0	0	0	0	0	0	0	#DIV/0!	#DIV/0!	#DIV/0!	#DIV/0!	#DIV/0!	#DIV/0!
P08238;P07900;P07900-2;Q14568;Q58FF8	sp|P08238|HS90B_HUMAN Heat shock protein HSP 90-beta OS=Homo sapiens OX=9606 GN=HSP90AB1 PE=1 SV=4;sp|P07900|HS90A_HUMAN Heat shock protein HSP 90-alpha OS=Homo sapiens OX=9606 GN=HSP90AA1 PE=1 SV=5;sp|P07900-2|HS90A_HUMAN Isoform 2 of Heat shock protein H	0	0	0	0	0	0	0	0	0	0	0	0	#DIV/0!	#DIV/0!	#DIV/0!	#DIV/0!	#DIV/0!	#DIV/0!
A0A0H2XFW0	tr|A0A0H2XFW0|A0A0H2XFW0_STAA3 Pyruvate ferredoxin oxidoreductase, beta subunit OS=Staphylococcus aureus (strain USA300) OX=367830 GN=SAUSA300_1183 PE=4 SV=1	0	0	0	0	0	0	0	0	0	0	0	0	#DIV/0!	#DIV/0!	#DIV/0!	#DIV/0!	#DIV/0!	#DIV/0!
P04040	sp|P04040|CATA_HUMAN Catalase OS=Homo sapiens OX=9606 GN=CAT PE=1 SV=3	0	0	0	0	0	0	0	0	0	0	0	0	#DIV/0!	#DIV/0!	#DIV/0!	#DIV/0!	#DIV/0!	#DIV/0!
A0A0G2JMI3	sp|A0A0G2JMI3|HV692_HUMAN Immunoglobulin heavy variable 1-69-2 OS=Homo sapiens OX=9606 GN=IGHV1-69-2 PE=3 SV=2	0	0	0	0	0	0	0	0	0	0	0	0	#DIV/0!	#DIV/0!	#DIV/0!	#DIV/0!	#DIV/0!	#DIV/0!
A0A0H2XHA9	tr|A0A0H2XHA9|A0A0H2XHA9_STAA3 Pyruvate ferredoxin oxidoreductase, alpha subunit OS=Staphylococcus aureus (strain USA300) OX=367830 GN=SAUSA300_1182 PE=4 SV=1	0	0	0	0	0	0	0	0	0	0	0	0	#DIV/0!	#DIV/0!	#DIV/0!	#DIV/0!	#DIV/0!	#DIV/0!
C9JGI3;P19971;P19971-2;A0A494C0L6;A0A494C0A4	tr|C9JGI3|C9JGI3_HUMAN Thymidine phosphorylase (Fragment) OS=Homo sapiens OX=9606 GN=TYMP PE=1 SV=1;sp|P19971|TYPH_HUMAN Thymidine phosphorylase OS=Homo sapiens OX=9606 GN=TYMP PE=1 SV=2;sp|P19971-2|TYPH_HUMAN Isoform 2 of Thymidine phosphorylase OS=Homo s	0	0	0	0	0	0	0	0	0	0	0	0	#DIV/0!	#DIV/0!	#DIV/0!	#DIV/0!	#DIV/0!	#DIV/0!
P22735;P22735-2	sp|P22735|TGM1_HUMAN Protein-glutamine gamma-glutamyltransferase K OS=Homo sapiens OX=9606 GN=TGM1 PE=1 SV=4;sp|P22735-2|TGM1_HUMAN Isoform 2 of Protein-glutamine gamma-glutamyltransferase K OS=Homo sapiens OX=9606 GN=TGM1	0	0	0	0	0	0	0	0	0	0	0	0	#DIV/0!	#DIV/0!	#DIV/0!	#DIV/0!	#DIV/0!	#DIV/0!
Q9UHG3;F8W8W4;Q9UHG3-2;C9JGT6;C9JM55;C9K055	sp|Q9UHG3|PCYOX_HUMAN Prenylcysteine oxidase 1 OS=Homo sapiens OX=9606 GN=PCYOX1 PE=1 SV=3;tr|F8W8W4|F8W8W4_HUMAN Prenylcysteine oxidase 1 OS=Homo sapiens OX=9606 GN=PCYOX1 PE=1 SV=1;sp|Q9UHG3-2|PCYOX_HUMAN Isoform 2 of Prenylcysteine oxidase 1 OS=Homo sap	0	0	0	0	0	0	0	0	0	0	0	0	#DIV/0!	#DIV/0!	#DIV/0!	#DIV/0!	#DIV/0!	#DIV/0!
Q2FHI7	sp|Q2FHI7|TRMFO_STAA3 Methylenetetrahydrofolate--tRNA-(uracil-5-)-methyltransferase TrmFO OS=Staphylococcus aureus (strain USA300) OX=367830 GN=trmFO PE=3 SV=1	0	0	0	0	0	0	0	0	0	0	0	0	#DIV/0!	#DIV/0!	#DIV/0!	#DIV/0!	#DIV/0!	#DIV/0!
O60437;K7EKI8;K7EQ71	sp|O60437|PEPL_HUMAN Periplakin OS=Homo sapiens OX=9606 GN=PPL PE=1 SV=4;tr|K7EKI8|K7EKI8_HUMAN Periplakin OS=Homo sapiens OX=9606 GN=PPL PE=1 SV=1;tr|K7EQ71|K7EQ71_HUMAN Periplakin (Fragment) OS=Homo sapiens OX=9606 GN=PPL PE=1 SV=1	0	0	0	0	0	0	0	0	0	0	0	0	#DIV/0!	#DIV/0!	#DIV/0!	#DIV/0!	#DIV/0!	#DIV/0!
B4DNK4;P14618;A0A804F6T5;P14618-2;P14618-3;A0A804F729;H3BTN5;H3BN34;H3BQZ3;H3BR70;H3BUW1;H3BTJ2;H3BQ34;H3BT25;H3BU13;P30613-2;P30613	tr|B4DNK4|B4DNK4_HUMAN Pyruvate kinase OS=Homo sapiens OX=9606 GN=PKM PE=1 SV=1;sp|P14618|KPYM_HUMAN Pyruvate kinase PKM OS=Homo sapiens OX=9606 GN=PKM PE=1 SV=4;tr|A0A804F6T5|A0A804F6T5_HUMAN Pyruvate kinase OS=Homo sapiens OX=9606 GN=PKM PE=1 SV=1;sp|P14	0	0	0	0	0	0	0	0	0	0	0	0	#DIV/0!	#DIV/0!	#DIV/0!	#DIV/0!	#DIV/0!	#DIV/0!
K7EMV3;A0A590UJJ6;B4DEB1;K7EK07;K7ES00;Q71DI3;Q16695;P84243;P68431;K7EP01;Q5TEC6;Q6NXT2	tr|K7EMV3|K7EMV3_HUMAN Histone H3 OS=Homo sapiens OX=9606 GN=H3-3B PE=1 SV=1;tr|A0A590UJJ6|A0A590UJJ6_HUMAN Histone H3 OS=Homo sapiens OX=9606 GN=H3-3A PE=1 SV=1;tr|B4DEB1|B4DEB1_HUMAN Histone H3 OS=Homo sapiens OX=9606 GN=H3-3A PE=1 SV=1;tr|K7EK07|K7EK07_	0	0	0	0	0	0	0	0	0	0	0	0	#DIV/0!	#DIV/0!	#DIV/0!	#DIV/0!	#DIV/0!	#DIV/0!
A0A0H2XGF3	tr|A0A0H2XGF3|A0A0H2XGF3_STAA3 Dihydroxyacetone kinase, DhaK subunit OS=Staphylococcus aureus (strain USA300) OX=367830 GN=SAUSA300_0636 PE=4 SV=1	0	0	0	0	0	0	0	0	0	0	0	0	#DIV/0!	#DIV/0!	#DIV/0!	#DIV/0!	#DIV/0!	#DIV/0!
A0A0H2XDQ5	tr|A0A0H2XDQ5|A0A0H2XDQ5_STAA3 Neutral metalloproteinase OS=Staphylococcus aureus (strain USA300) OX=367830 GN=aur PE=3 SV=1	0	0	0	0	0	0	0	0	0	0	0	0	#DIV/0!	#DIV/0!	#DIV/0!	#DIV/0!	#DIV/0!	#DIV/0!
A0A0H2XIG7	tr|A0A0H2XIG7|A0A0H2XIG7_STAA3 Uncharacterized protein OS=Staphylococcus aureus (strain USA300) OX=367830 GN=SAUSA300_1181 PE=4 SV=1	0	0	0	0	0	0	0	0	0	0	0	0	#DIV/0!	#DIV/0!	#DIV/0!	#DIV/0!	#DIV/0!	#DIV/0!
A0A0H2XJ51	tr|A0A0H2XJ51|A0A0H2XJ51_STAA3 Uncharacterized protein OS=Staphylococcus aureus (strain USA300) OX=367830 GN=SAUSA300_0812 PE=4 SV=1	0	0	0	0	0	0	0	0	0	0	0	0	#DIV/0!	#DIV/0!	#DIV/0!	#DIV/0!	#DIV/0!	#DIV/0!
Q2FJG3	sp|Q2FJG3|Y453_STAA3 Nucleoid-associated protein SAUSA300_0453 OS=Staphylococcus aureus (strain USA300) OX=367830 GN=SAUSA300_0453 PE=3 SV=1	0	0	0	0	0	0	0	0	0	0	0	0	#DIV/0!	#DIV/0!	#DIV/0!	#DIV/0!	#DIV/0!	#DIV/0!
A0A0H2XGP9	tr|A0A0H2XGP9|A0A0H2XGP9_STAA3 Uncharacterized protein OS=Staphylococcus aureus (strain USA300) OX=367830 GN=SAUSA300_0931 PE=4 SV=1	0	0	0	0	0	0	0	0	0	0	0	0	#DIV/0!	#DIV/0!	#DIV/0!	#DIV/0!	#DIV/0!	#DIV/0!
A0A0H2XF07	tr|A0A0H2XF07|A0A0H2XF07_STAA3 Putative zinc-binding dehydrogenase OS=Staphylococcus aureus (strain USA300) OX=367830 GN=SAUSA300_2317 PE=4 SV=1	0	0	0	0	0	0	0	0	0	0	0	0	#DIV/0!	#DIV/0!	#DIV/0!	#DIV/0!	#DIV/0!	#DIV/0!
A0A0H2XGE9	tr|A0A0H2XGE9|A0A0H2XGE9_STAA3 Pyruvate oxidase OS=Staphylococcus aureus (strain USA300) OX=367830 GN=cidC PE=3 SV=1	0	0	0	0	0	0	0	0	0	0	0	0	#DIV/0!	#DIV/0!	#DIV/0!	#DIV/0!	#DIV/0!	#DIV/0!
Q2FIQ3	sp|Q2FIQ3|MURB_STAA3 UDP-N-acetylenolpyruvoylglucosamine reductase OS=Staphylococcus aureus (strain USA300) OX=367830 GN=murB PE=3 SV=1	0	0	0	0	0	0	0	0	0	0	0	0	#DIV/0!	#DIV/0!	#DIV/0!	#DIV/0!	#DIV/0!	#DIV/0!
Q2FI59	sp|Q2FI59|MURE_STAA3 UDP-N-acetylmuramoyl-L-alanyl-D-glutamate--L-lysine ligase OS=Staphylococcus aureus (strain USA300) OX=367830 GN=murE PE=3 SV=1	0	0	0	0	0	0	0	0	0	0	0	0	#DIV/0!	#DIV/0!	#DIV/0!	#DIV/0!	#DIV/0!	#DIV/0!
A0A0H2XEA5	tr|A0A0H2XEA5|A0A0H2XEA5_STAA3 DNA-3-methyladenine glycosidase OS=Staphylococcus aureus (strain USA300) OX=367830 GN=tag PE=4 SV=1	0	0	0	0	0	0	0	0	0	0	0	0	#DIV/0!	#DIV/0!	#DIV/0!	#DIV/0!	#DIV/0!	#DIV/0!
Q2FGI5	sp|Q2FGI5|GCST_STAA3 Aminomethyltransferase OS=Staphylococcus aureus (strain USA300) OX=367830 GN=gcvT PE=3 SV=1	0	0	0	0	0	0	0	0	0	0	0	0	#DIV/0!	#DIV/0!	#DIV/0!	#DIV/0!	#DIV/0!	#DIV/0!
A0A0H2XJ34	tr|A0A0H2XJ34|A0A0H2XJ34_STAA3 Uncharacterized protein OS=Staphylococcus aureus (strain USA300) OX=367830 GN=SAUSA300_0553 PE=4 SV=1	0	0	0	0	0	0	0	0	0	0	0	0	#DIV/0!	#DIV/0!	#DIV/0!	#DIV/0!	#DIV/0!	#DIV/0!
A0A0H2XFW7	tr|A0A0H2XFW7|A0A0H2XFW7_STAA3 Coenzyme A biosynthesis bifunctional protein CoaBC OS=Staphylococcus aureus (strain USA300) OX=367830 GN=coaBC PE=3 SV=1	0	0	0	0	0	0	0	0	0	0	0	0	#DIV/0!	#DIV/0!	#DIV/0!	#DIV/0!	#DIV/0!	#DIV/0!
Q2FFJ1	sp|Q2FFJ1|DNLJ_STAA3 DNA ligase OS=Staphylococcus aureus (strain USA300) OX=367830 GN=ligA PE=3 SV=1	0	0	0	0	0	0	0	0	0	0	0	0	#DIV/0!	#DIV/0!	#DIV/0!	#DIV/0!	#DIV/0!	#DIV/0!
A0A0H2XKM7	tr|A0A0H2XKM7|A0A0H2XKM7_STAA3 Transferrin receptor OS=Staphylococcus aureus (strain USA300) OX=367830 GN=SAUSA300_0721 PE=4 SV=1	0	0	0	0	0	0	0	0	0	0	0	0	#DIV/0!	#DIV/0!	#DIV/0!	#DIV/0!	#DIV/0!	#DIV/0!
A0A0H2XHC8	tr|A0A0H2XHC8|A0A0H2XHC8_STAA3 Putative iron compound ABC transporter, iron compound-binding protein OS=Staphylococcus aureus (strain USA300) OX=367830 GN=SAUSA300_0598 PE=4 SV=1	0	0	0	0	0	0	0	0	0	0	0	0	#DIV/0!	#DIV/0!	#DIV/0!	#DIV/0!	#DIV/0!	#DIV/0!
A0A0H2XDT0	tr|A0A0H2XDT0|A0A0H2XDT0_STAA3 Nitroreductase family protein OS=Staphylococcus aureus (strain USA300) OX=367830 GN=SAUSA300_1986 PE=4 SV=1	0	0	0	0	0	0	0	0	0	0	0	0	#DIV/0!	#DIV/0!	#DIV/0!	#DIV/0!	#DIV/0!	#DIV/0!
A0A0H2XDW4	tr|A0A0H2XDW4|A0A0H2XDW4_STAA3 Transcriptional regulator TcaR OS=Staphylococcus aureus (strain USA300) OX=367830 GN=tcaR PE=4 SV=1	0	0	0	0	0	0	0	0	0	0	0	0	#DIV/0!	#DIV/0!	#DIV/0!	#DIV/0!	#DIV/0!	#DIV/0!
E9PLJ3;E9PQB7;G3V1A4;E9PP50;E9PK25;P23528;E9PS23;Q9Y281-3;Q9Y281	tr|E9PLJ3|E9PLJ3_HUMAN Cofilin, non-muscle isoform (Fragment) OS=Homo sapiens OX=9606 GN=CFL1 PE=1 SV=1;tr|E9PQB7|E9PQB7_HUMAN Cofilin, non-muscle isoform (Fragment) OS=Homo sapiens OX=9606 GN=CFL1 PE=1 SV=1;tr|G3V1A4|G3V1A4_HUMAN Cofilin, non-muscle isofo	0	0	0	0	0	0	0	0	0	0	0	0	#DIV/0!	#DIV/0!	#DIV/0!	#DIV/0!	#DIV/0!	#DIV/0!
Q9BQ50;Q9BQ50-1	sp|Q9BQ50|TREX2_HUMAN Three prime repair exonuclease 2 OS=Homo sapiens OX=9606 GN=TREX2 PE=1 SV=2;sp|Q9BQ50-1|TREX2_HUMAN Isoform 1 of Three prime repair exonuclease 2 OS=Homo sapiens OX=9606 GN=TREX2	0	0	0	0	0	0	0	0	0	0	0	0	#DIV/0!	#DIV/0!	#DIV/0!	#DIV/0!	#DIV/0!	#DIV/0!
Q2FG29	sp|Q2FG29|DHA2_STAA3 Alanine dehydrogenase 2 OS=Staphylococcus aureus (strain USA300) OX=367830 GN=ald2 PE=3 SV=1	0	0	0	0	0	0	0	0	0	0	0	0	#DIV/0!	#DIV/0!	#DIV/0!	#DIV/0!	#DIV/0!	#DIV/0!
A0A0H2XHR4	tr|A0A0H2XHR4|A0A0H2XHR4_STAA3 Homoserine dehydrogenase OS=Staphylococcus aureus (strain USA300) OX=367830 GN=SAUSA300_1226 PE=3 SV=1	0	0	0	0	0	0	0	0	0	0	0	0	#DIV/0!	#DIV/0!	#DIV/0!	#DIV/0!	#DIV/0!	#DIV/0!
A0A0H2XHT0	tr|A0A0H2XHT0|A0A0H2XHT0_STAA3 ABC transporter, ATP-binding protein OS=Staphylococcus aureus (strain USA300) OX=367830 GN=SAUSA300_2453 PE=4 SV=1	0	0	0	0	0	0	0	0	0	0	0	0	#DIV/0!	#DIV/0!	#DIV/0!	#DIV/0!	#DIV/0!	#DIV/0!
Q2FFJ4	sp|Q2FFJ4|GATC_STAA3 Aspartyl/glutamyl-tRNA(Asn/Gln) amidotransferase subunit C OS=Staphylococcus aureus (strain USA300) OX=367830 GN=gatC PE=3 SV=1	0	0	0	0	0	0	0	0	0	0	0	0	#DIV/0!	#DIV/0!	#DIV/0!	#DIV/0!	#DIV/0!	#DIV/0!
A0A0H2XIG3	tr|A0A0H2XIG3|A0A0H2XIG3_STAA3 Ribosomal RNA small subunit methyltransferase E OS=Staphylococcus aureus (strain USA300) OX=367830 GN=SAUSA300_1537 PE=3 SV=1	0	0	0	0	0	0	0	0	0	0	0	0	#DIV/0!	#DIV/0!	#DIV/0!	#DIV/0!	#DIV/0!	#DIV/0!
A0A0H2XFF8	tr|A0A0H2XFF8|A0A0H2XFF8_STAA3 Cystathionine gamma-synthase OS=Staphylococcus aureus (strain USA300) OX=367830 GN=metB PE=3 SV=1	0	0	0	0	0	0	0	0	0	0	0	0	#DIV/0!	#DIV/0!	#DIV/0!	#DIV/0!	#DIV/0!	#DIV/0!
Q2FG49	sp|Q2FG49|COAE_STAA3 Dephospho-CoA kinase OS=Staphylococcus aureus (strain USA300) OX=367830 GN=coaE PE=3 SV=1	0	0	0	0	0	0	0	0	0	0	0	0	#DIV/0!	#DIV/0!	#DIV/0!	#DIV/0!	#DIV/0!	#DIV/0!
A0A0H2XFI3	tr|A0A0H2XFI3|A0A0H2XFI3_STAA3 Uncharacterized protein OS=Staphylococcus aureus (strain USA300) OX=367830 GN=SAUSA300_1793 PE=4 SV=1	0	0	0	0	0	0	0	0	0	0	0	0	#DIV/0!	#DIV/0!	#DIV/0!	#DIV/0!	#DIV/0!	#DIV/0!
A0A0H2XFA5	tr|A0A0H2XFA5|A0A0H2XFA5_STAA3 Putative GTP-binding protein OS=Staphylococcus aureus (strain USA300) OX=367830 GN=SAUSA300_1556 PE=4 SV=1	0	0	0	0	0	0	0	0	0	0	0	0	#DIV/0!	#DIV/0!	#DIV/0!	#DIV/0!	#DIV/0!	#DIV/0!
Q6ZVX7	sp|Q6ZVX7|FBX50_HUMAN F-box only protein 50 OS=Homo sapiens OX=9606 GN=NCCRP1 PE=1 SV=1	0	0	0	0	0	0	0	0	0	0	0	0	#DIV/0!	#DIV/0!	#DIV/0!	#DIV/0!	#DIV/0!	#DIV/0!
Q9BXR6	sp|Q9BXR6|FHR5_HUMAN Complement factor H-related protein 5 OS=Homo sapiens OX=9606 GN=CFHR5 PE=1 SV=1	0	0	0	0	0	0	0	0	0	0	0	0	#DIV/0!	#DIV/0!	#DIV/0!	#DIV/0!	#DIV/0!	#DIV/0!
A0A0H2XHU9	tr|A0A0H2XHU9|A0A0H2XHU9_STAA3 Dihydrofolate reductase OS=Staphylococcus aureus (strain USA300) OX=367830 GN=folA PE=3 SV=1	0	0	0	0	0	0	0	0	0	0	0	0	#DIV/0!	#DIV/0!	#DIV/0!	#DIV/0!	#DIV/0!	#DIV/0!
P48741;P17066;Q53FA3;A0A0G2JIW1;P0DMV8-2;P34931;P0DMV9;P0DMV8;E9PN25;E9PPY6;V9GZ37	sp|P48741|HSP77_HUMAN Putative heat shock 70 kDa protein 7 OS=Homo sapiens OX=9606 GN=HSPA7 PE=5 SV=2;sp|P17066|HSP76_HUMAN Heat shock 70 kDa protein 6 OS=Homo sapiens OX=9606 GN=HSPA6 PE=1 SV=2;tr|Q53FA3|Q53FA3_HUMAN HSPA1L (Fragment) OS=Homo sapiens OX=9	0	0	0	0	0	0	0	0	0	0	0	0	#DIV/0!	#DIV/0!	#DIV/0!	#DIV/0!	#DIV/0!	#DIV/0!
A0A0H2XFU0	tr|A0A0H2XFU0|A0A0H2XFU0_STAA3 S1 RNA binding domain protein OS=Staphylococcus aureus (strain USA300) OX=367830 GN=SAUSA300_2021 PE=4 SV=1	0	0	0	0	0	0	0	0	0	0	0	0	#DIV/0!	#DIV/0!	#DIV/0!	#DIV/0!	#DIV/0!	#DIV/0!
Q2FJJ6	sp|Q2FJJ6|Y419_STAA3 Uncharacterized lipoprotein SAUSA300_0419 OS=Staphylococcus aureus (strain USA300) OX=367830 GN=SAUSA300_0419 PE=3 SV=1	0	0	0	0	0	0	0	0	0	0	0	0	#DIV/0!	#DIV/0!	#DIV/0!	#DIV/0!	#DIV/0!	#DIV/0!
Q2FGF6	sp|Q2FGF6|ERA_STAA3 GTPase Era OS=Staphylococcus aureus (strain USA300) OX=367830 GN=era PE=3 SV=1	0	0	0	0	0	0	0	0	0	0	0	0	#DIV/0!	#DIV/0!	#DIV/0!	#DIV/0!	#DIV/0!	#DIV/0!
A0A0H2XF90	tr|A0A0H2XF90|A0A0H2XF90_STAA3 Geranyltranstransferase OS=Staphylococcus aureus (strain USA300) OX=367830 GN=SAUSA300_1470 PE=3 SV=1	0	0	0	0	0	0	0	0	0	0	0	0	#DIV/0!	#DIV/0!	#DIV/0!	#DIV/0!	#DIV/0!	#DIV/0!
A0A0H2XH20	tr|A0A0H2XH20|A0A0H2XH20_STAA3 Uncharacterized protein OS=Staphylococcus aureus (strain USA300) OX=367830 GN=SAUSA300_0460 PE=4 SV=1	0	0	0	0	0	0	0	0	0	0	0	0	#DIV/0!	#DIV/0!	#DIV/0!	#DIV/0!	#DIV/0!	#DIV/0!
A0A0H2XIL8	tr|A0A0H2XIL8|A0A0H2XIL8_STAA3 Uncharacterized protein OS=Staphylococcus aureus (strain USA300) OX=367830 GN=SAUSA300_1780 PE=4 SV=1	0	0	0	0	0	0	0	0	0	0	0	0	#DIV/0!	#DIV/0!	#DIV/0!	#DIV/0!	#DIV/0!	#DIV/0!
A0A0H2XGG9	tr|A0A0H2XGG9|A0A0H2XGG9_STAA3 N-acetylglucosamine-6-phosphate deacetylase OS=Staphylococcus aureus (strain USA300) OX=367830 GN=nagA PE=3 SV=1	0	0	0	0	0	0	0	0	0	0	0	0	#DIV/0!	#DIV/0!	#DIV/0!	#DIV/0!	#DIV/0!	#DIV/0!
A0A0H2XG41	tr|A0A0H2XG41|A0A0H2XG41_STAA3 Triacylglycerol lipase OS=Staphylococcus aureus (strain USA300) OX=367830 GN=lip PE=4 SV=1	0	0	0	0	0	0	0	0	0	0	0	0	#DIV/0!	#DIV/0!	#DIV/0!	#DIV/0!	#DIV/0!	#DIV/0!
Q2FH96	sp|Q2FH96|GUAC_STAA3 GMP reductase OS=Staphylococcus aureus (strain USA300) OX=367830 GN=guaC PE=3 SV=1	0	0	0	0	0	0	0	0	0	0	0	0	#DIV/0!	#DIV/0!	#DIV/0!	#DIV/0!	#DIV/0!	#DIV/0!
P30101	sp|P30101|PDIA3_HUMAN Protein disulfide-isomerase A3 OS=Homo sapiens OX=9606 GN=PDIA3 PE=1 SV=4	0	0	0	0	0	0	0	0	0	0	0	0	#DIV/0!	#DIV/0!	#DIV/0!	#DIV/0!	#DIV/0!	#DIV/0!
A0A0H2XI40	tr|A0A0H2XI40|A0A0H2XI40_STAA3 Methyltransferase small domain OS=Staphylococcus aureus (strain USA300) OX=367830 GN=SAUSA300_0526 PE=4 SV=1	0	0	0	0	0	0	0	0	0	0	0	0	#DIV/0!	#DIV/0!	#DIV/0!	#DIV/0!	#DIV/0!	#DIV/0!
A0A0H2XFT6	tr|A0A0H2XFT6|A0A0H2XFT6_STAA3 UDP-N-acetylglucosamine 1-carboxyvinyltransferase OS=Staphylococcus aureus (strain USA300) OX=367830 GN=murA PE=3 SV=1	0	0	0	0	0	0	0	0	0	0	0	0	#DIV/0!	#DIV/0!	#DIV/0!	#DIV/0!	#DIV/0!	#DIV/0!
A0A0H2XFN5	tr|A0A0H2XFN5|A0A0H2XFN5_STAA3 Lipid II isoglutaminyl synthase (glutamine-hydrolyzing) subunit MurT OS=Staphylococcus aureus (strain USA300) OX=367830 GN=murT PE=3 SV=1	0	0	0	0	0	0	0	0	0	0	0	0	#DIV/0!	#DIV/0!	#DIV/0!	#DIV/0!	#DIV/0!	#DIV/0!
A0A7P0TAI0;P11021;A0A7P0TB36	tr|A0A7P0TAI0|A0A7P0TAI0_HUMAN 78 kDa glucose-regulated protein OS=Homo sapiens OX=9606 GN=HSPA5 PE=1 SV=1;sp|P11021|BIP_HUMAN Endoplasmic reticulum chaperone BiP OS=Homo sapiens OX=9606 GN=HSPA5 PE=1 SV=2;tr|A0A7P0TB36|A0A7P0TB36_HUMAN 78 kDa glucose-regu	0	0	0	0	0	0	0	0	0	0	0	0	#DIV/0!	#DIV/0!	#DIV/0!	#DIV/0!	#DIV/0!	#DIV/0!
Q2FFR2	sp|Q2FFR2|DCUP_STAA3 Uroporphyrinogen decarboxylase OS=Staphylococcus aureus (strain USA300) OX=367830 GN=hemE PE=3 SV=1	0	0	0	0	0	0	0	0	0	0	0	0	#DIV/0!	#DIV/0!	#DIV/0!	#DIV/0!	#DIV/0!	#DIV/0!
A0A0H2XJV6	tr|A0A0H2XJV6|A0A0H2XJV6_STAA3 Respiratory nitrate reductase, beta subunit OS=Staphylococcus aureus (strain USA300) OX=367830 GN=narH PE=4 SV=1	0	0	0	0	0	0	0	0	0	0	0	0	#DIV/0!	#DIV/0!	#DIV/0!	#DIV/0!	#DIV/0!	#DIV/0!
P11226	sp|P11226|MBL2_HUMAN Mannose-binding protein C OS=Homo sapiens OX=9606 GN=MBL2 PE=1 SV=2	0	0	0	0	0	0	0	0	0	0	0	0	#DIV/0!	#DIV/0!	#DIV/0!	#DIV/0!	#DIV/0!	#DIV/0!
F8WD59;C9J9K3;A0A0C4DG17;P08865	tr|F8WD59|F8WD59_HUMAN 40S ribosomal protein SA (Fragment) OS=Homo sapiens OX=9606 GN=RPSA PE=1 SV=2;tr|C9J9K3|C9J9K3_HUMAN 40S ribosomal protein SA (Fragment) OS=Homo sapiens OX=9606 GN=RPSA PE=1 SV=8;tr|A0A0C4DG17|A0A0C4DG17_HUMAN 40S ribosomal protein S	0	0	0	0	0	0	0	0	0	0	0	0	#DIV/0!	#DIV/0!	#DIV/0!	#DIV/0!	#DIV/0!	#DIV/0!
A0A0H2XI29	tr|A0A0H2XI29|A0A0H2XI29_STAA3 Acetyltransferase OS=Staphylococcus aureus (strain USA300) OX=367830 GN=SAUSA300_2492 PE=3 SV=1	0	0	0	0	0	0	0	0	0	0	0	0	#DIV/0!	#DIV/0!	#DIV/0!	#DIV/0!	#DIV/0!	#DIV/0!
A0A0H2XKH9	tr|A0A0H2XKH9|A0A0H2XKH9_STAA3 Dihydrolipoyl dehydrogenase OS=Staphylococcus aureus (strain USA300) OX=367830 GN=lpdA PE=3 SV=1	0	0	0	0	0	0	0	0	0	0	0	0	#DIV/0!	#DIV/0!	#DIV/0!	#DIV/0!	#DIV/0!	#DIV/0!
A0A0H2XGJ3	tr|A0A0H2XGJ3|A0A0H2XGJ3_STAA3 Transcription termination factor Rho OS=Staphylococcus aureus (strain USA300) OX=367830 GN=rho PE=3 SV=1	0	0	0	0	0	0	0	0	0	0	0	0	#DIV/0!	#DIV/0!	#DIV/0!	#DIV/0!	#DIV/0!	#DIV/0!
J3KRG2;Q96QA5	tr|J3KRG2|J3KRG2_HUMAN Gasdermin-A (Fragment) OS=Homo sapiens OX=9606 GN=GSDMA PE=1 SV=8;sp|Q96QA5|GSDMA_HUMAN Gasdermin-A OS=Homo sapiens OX=9606 GN=GSDMA PE=1 SV=4	0	0	0	0	0	0	0	0	0	0	0	0	#DIV/0!	#DIV/0!	#DIV/0!	#DIV/0!	#DIV/0!	#DIV/0!
A0A0H2XH08	tr|A0A0H2XH08|A0A0H2XH08_STAA3 Accessory gene regulator protein A OS=Staphylococcus aureus (strain USA300) OX=367830 GN=agrA PE=4 SV=1	0	0	0	0	0	0	0	0	0	0	0	0	#DIV/0!	#DIV/0!	#DIV/0!	#DIV/0!	#DIV/0!	#DIV/0!
Q2FGB5	sp|Q2FGB5|URK_STAA3 Uridine kinase OS=Staphylococcus aureus (strain USA300) OX=367830 GN=udk PE=3 SV=1	0	0	0	0	0	0	0	0	0	0	0	0	#DIV/0!	#DIV/0!	#DIV/0!	#DIV/0!	#DIV/0!	#DIV/0!
Q9HCY8	sp|Q9HCY8|S10AE_HUMAN Protein S100-A14 OS=Homo sapiens OX=9606 GN=S100A14 PE=1 SV=1	0	0	0	0	0	0	0	0	0	0	0	0	#DIV/0!	#DIV/0!	#DIV/0!	#DIV/0!	#DIV/0!	#DIV/0!
Q5JP53;P07437;Q9BVA1;Q13885;G3V5W4;G3V2R8;G3V3R4;G3V2N6	tr|Q5JP53|Q5JP53_HUMAN Tubulin beta chain OS=Homo sapiens OX=9606 GN=TUBB PE=1 SV=1;sp|P07437|TBB5_HUMAN Tubulin beta chain OS=Homo sapiens OX=9606 GN=TUBB PE=1 SV=2	0	0	0	0	0	0	0	0	0	0	0	0	#DIV/0!	#DIV/0!	#DIV/0!	#DIV/0!	#DIV/0!	#DIV/0!
Q2FF10	sp|Q2FF10|RF1_STAA3 Peptide chain release factor 1 OS=Staphylococcus aureus (strain USA300) OX=367830 GN=prfA PE=3 SV=1	0	0	0	0	0	0	0	0	0	0	0	0	#DIV/0!	#DIV/0!	#DIV/0!	#DIV/0!	#DIV/0!	#DIV/0!
K7EKI0;Q92817	tr|K7EKI0|K7EKI0_HUMAN Envoplakin OS=Homo sapiens OX=9606 GN=EVPL PE=1 SV=1;sp|Q92817|EVPL_HUMAN Envoplakin OS=Homo sapiens OX=9606 GN=EVPL PE=1 SV=3	0	0	0	0	0	0	0	0	0	0	0	0	#DIV/0!	#DIV/0!	#DIV/0!	#DIV/0!	#DIV/0!	#DIV/0!
Q2FGW8	sp|Q2FGW8|GPDA_STAA3 Glycerol-3-phosphate dehydrogenase [NAD(P)+] OS=Staphylococcus aureus (strain USA300) OX=367830 GN=gpsA PE=3 SV=1	0	0	0	0	0	0	0	0	0	0	0	0	#DIV/0!	#DIV/0!	#DIV/0!	#DIV/0!	#DIV/0!	#DIV/0!
A0A0H2XI62	tr|A0A0H2XI62|A0A0H2XI62_STAA3 dITP/XTP pyrophosphatase OS=Staphylococcus aureus (strain USA300) OX=367830 GN=SAUSA300_1050 PE=3 SV=1	0	0	0	0	0	0	0	0	0	0	0	0	#DIV/0!	#DIV/0!	#DIV/0!	#DIV/0!	#DIV/0!	#DIV/0!
A0A087WVQ6;Q00610-2;Q00610;J3KS13;K7EJJ5	tr|A0A087WVQ6|A0A087WVQ6_HUMAN Clathrin heavy chain OS=Homo sapiens OX=9606 GN=CLTC PE=1 SV=1;sp|Q00610-2|CLH1_HUMAN Isoform 2 of Clathrin heavy chain 1 OS=Homo sapiens OX=9606 GN=CLTC;sp|Q00610|CLH1_HUMAN Clathrin heavy chain 1 OS=Homo sapiens OX=9606 GN=	0	0	0	0	0	0	0	0	0	0	0	0	#DIV/0!	#DIV/0!	#DIV/0!	#DIV/0!	#DIV/0!	#DIV/0!
Q2FHF2	sp|Q2FHF2|RNY_STAA3 Ribonuclease Y OS=Staphylococcus aureus (strain USA300) OX=367830 GN=rny PE=3 SV=1	0	0	0	0	0	0	0	0	0	0	0	0	#DIV/0!	#DIV/0!	#DIV/0!	#DIV/0!	#DIV/0!	#DIV/0!
A0A0H2XHA0	tr|A0A0H2XHA0|A0A0H2XHA0_STAA3 EVE domain-containing protein OS=Staphylococcus aureus (strain USA300) OX=367830 GN=SAUSA300_2094 PE=4 SV=1	0	0	0	0	0	0	0	0	0	0	0	0	#DIV/0!	#DIV/0!	#DIV/0!	#DIV/0!	#DIV/0!	#DIV/0!
A0A0H2XHM3	tr|A0A0H2XHM3|A0A0H2XHM3_STAA3 Glycine betaine/carnitine/choline ABC transporter ATP-binding protein OS=Staphylococcus aureus (strain USA300) OX=367830 GN=opuCa PE=3 SV=1	0	0	0	0	0	0	0	0	0	0	0	0	#DIV/0!	#DIV/0!	#DIV/0!	#DIV/0!	#DIV/0!	#DIV/0!
Q99996-6;A0A7P0T939;A0A7P0TBH8;A0A7P0TBI4;A0A7P0Z4N5;A0A7P0T928;A0A7P0T9A9;A0A7P0T8N5;A0A7P0TAX3;A0A7P0Z4Q5;A0A7P0TAD6;A0A7P0TAA2;A0A0A0MRF6;Q99996-5;Q99996-3;Q99996;Q99996-1;A0A2R8Y590;H7BYL6;A0A7P0TAJ1;A0A7P0T9E2	sp|Q99996-6|AKAP9_HUMAN Isoform 6 of A-kinase anchor protein 9 OS=Homo sapiens OX=9606 GN=AKAP9;tr|A0A7P0T939|A0A7P0T939_HUMAN A-kinase anchor protein 9 OS=Homo sapiens OX=9606 GN=AKAP9 PE=1 SV=1;tr|A0A7P0TBH8|A0A7P0TBH8_HUMAN A-kinase anchor protein 9 OS=	0	0	0	0	0	0	0	0	0	0	0	0	#DIV/0!	#DIV/0!	#DIV/0!	#DIV/0!	#DIV/0!	#DIV/0!
Q96HE7;G3V503;G3V3E6	sp|Q96HE7|ERO1A_HUMAN ERO1-like protein alpha OS=Homo sapiens OX=9606 GN=ERO1A PE=1 SV=2;tr|G3V503|G3V503_HUMAN ERO1-like protein alpha OS=Homo sapiens OX=9606 GN=ERO1A PE=1 SV=1;tr|G3V3E6|G3V3E6_HUMAN ERO1-like protein alpha OS=Homo sapiens OX=9606 GN=ERO	0	0	0	0	0	0	0	0	0	0	0	0	#DIV/0!	#DIV/0!	#DIV/0!	#DIV/0!	#DIV/0!	#DIV/0!
F2Z393;P37837	tr|F2Z393|F2Z393_HUMAN Transaldolase OS=Homo sapiens OX=9606 GN=TALDO1 PE=1 SV=1;sp|P37837|TALDO_HUMAN Transaldolase OS=Homo sapiens OX=9606 GN=TALDO1 PE=1 SV=2	0	0	0	0	0	0	0	0	0	0	0	0	#DIV/0!	#DIV/0!	#DIV/0!	#DIV/0!	#DIV/0!	#DIV/0!
A0A0H2XFM7	tr|A0A0H2XFM7|A0A0H2XFM7_STAA3 Exotoxin OS=Staphylococcus aureus (strain USA300) OX=367830 GN=SAUSA300_0407 PE=3 SV=1	0	0	0	0	0	0	0	0	0	0	0	0	#DIV/0!	#DIV/0!	#DIV/0!	#DIV/0!	#DIV/0!	#DIV/0!
A0A0H2XF75	tr|A0A0H2XF75|A0A0H2XF75_STAA3 ATP-dependent DNA helicase OS=Staphylococcus aureus (strain USA300) OX=367830 GN=pcrA PE=3 SV=1	0	0	0	0	0	0	0	0	0	0	0	0	#DIV/0!	#DIV/0!	#DIV/0!	#DIV/0!	#DIV/0!	#DIV/0!
A0A0H2XG76	tr|A0A0H2XG76|A0A0H2XG76_STAA3 Dihydrolipoamide acetyltransferase component of pyruvate dehydrogenase complex OS=Staphylococcus aureus (strain USA300) OX=367830 GN=SAUSA300_1464 PE=3 SV=1	0	0	0	0	0	0	0	0	0	0	0	0	#DIV/0!	#DIV/0!	#DIV/0!	#DIV/0!	#DIV/0!	#DIV/0!
H0YDD8;P05387	tr|H0YDD8|H0YDD8_HUMAN 60S acidic ribosomal protein P2 (Fragment) OS=Homo sapiens OX=9606 GN=RPLP2 PE=1 SV=1;sp|P05387|RLA2_HUMAN 60S acidic ribosomal protein P2 OS=Homo sapiens OX=9606 GN=RPLP2 PE=1 SV=1	0	0	0	0	0	0	0	0	0	0	0	0	#DIV/0!	#DIV/0!	#DIV/0!	#DIV/0!	#DIV/0!	#DIV/0!
M0QZK8;O75223;H7BZK5;B8ZZK2;O75223-3	tr|M0QZK8|M0QZK8_HUMAN Gamma-glutamylcyclotransferase OS=Homo sapiens OX=9606 PE=4 SV=1;sp|O75223|GGCT_HUMAN Gamma-glutamylcyclotransferase OS=Homo sapiens OX=9606 GN=GGCT PE=1 SV=1;tr|H7BZK5|H7BZK5_HUMAN Gamma-glutamylcyclotransferase (Fragment) OS=Homo s	0	0	0	0	0	0	0	0	0	0	0	0	#DIV/0!	#DIV/0!	#DIV/0!	#DIV/0!	#DIV/0!	#DIV/0!
A0A0H2XIC9	tr|A0A0H2XIC9|A0A0H2XIC9_STAA3 Putative teichoic acid biosynthesis protein OS=Staphylococcus aureus (strain USA300) OX=367830 GN=SAUSA300_0251 PE=3 SV=1	0	0	0	0	0	0	0	0	0	0	0	0	#DIV/0!	#DIV/0!	#DIV/0!	#DIV/0!	#DIV/0!	#DIV/0!
A0A0H2XKC5;P08183-2;P21439-3;P21439-2;P08183;P21439	tr|A0A0H2XKC5|A0A0H2XKC5_STAA3 ABC transporter, ATP-binding protein OS=Staphylococcus aureus (strain USA300) OX=367830 GN=SAUSA300_0630 PE=4 SV=1;sp|P08183-2|MDR1_HUMAN Isoform 2 of ATP-dependent translocase ABCB1 OS=Homo sapiens OX=9606 GN=ABCB1;sp|P21439	0	0	0	0	0	0	0	0	0	0	0	0	#DIV/0!	#DIV/0!	#DIV/0!	#DIV/0!	#DIV/0!	#DIV/0!
A0A0A0MT16;Q86UQ4;Q86UQ4-4	tr|A0A0A0MT16|A0A0A0MT16_HUMAN ATP-binding cassette sub-family A member 13 OS=Homo sapiens OX=9606 GN=ABCA13 PE=1 SV=1;sp|Q86UQ4|ABCAD_HUMAN ATP-binding cassette sub-family A member 13 OS=Homo sapiens OX=9606 GN=ABCA13 PE=2 SV=3;sp|Q86UQ4-4|ABCAD_HUMAN Iso	0	0	0	0	0	0	0	0	0	0	0	0	#DIV/0!	#DIV/0!	#DIV/0!	#DIV/0!	#DIV/0!	#DIV/0!
P61981	sp|P61981|1433G_HUMAN 14-3-3 protein gamma OS=Homo sapiens OX=9606 GN=YWHAG PE=1 SV=2	0	0	0	0	0	0	0	0	0	0	0	0	#DIV/0!	#DIV/0!	#DIV/0!	#DIV/0!	#DIV/0!	#DIV/0!
A0A0H2XHX1	tr|A0A0H2XHX1|A0A0H2XHX1_STAA3 Putative teichoic acid biosynthesis protein B OS=Staphylococcus aureus (strain USA300) OX=367830 GN=SAUSA300_0247 PE=3 SV=1	0	0	0	0	0	0	0	0	0	0	0	0	#DIV/0!	#DIV/0!	#DIV/0!	#DIV/0!	#DIV/0!	#DIV/0!
X6R8F3;P80188;P80188-2	tr|X6R8F3|X6R8F3_HUMAN Neutrophil gelatinase-associated lipocalin OS=Homo sapiens OX=9606 GN=LCN2 PE=1 SV=1;sp|P80188|NGAL_HUMAN Neutrophil gelatinase-associated lipocalin OS=Homo sapiens OX=9606 GN=LCN2 PE=1 SV=2;sp|P80188-2|NGAL_HUMAN Isoform 2 of Neutro	0	0	0	0	0	0	0	0	0	0	0	0	#DIV/0!	#DIV/0!	#DIV/0!	#DIV/0!	#DIV/0!	#DIV/0!
Q2FIM4	sp|Q2FIM4|Y753_STAA3 Epimerase family protein SAUSA300_0753 OS=Staphylococcus aureus (strain USA300) OX=367830 GN=SAUSA300_0753 PE=3 SV=1	0	0	0	0	0	0	0	0	0	0	0	0	#DIV/0!	#DIV/0!	#DIV/0!	#DIV/0!	#DIV/0!	#DIV/0!
A0A0H2XFP1	sp|A0A0H2XFP1|ESAA_STAA3 Type VII secretion system accessory factor EsaA OS=Staphylococcus aureus (strain USA300) OX=367830 GN=esaA PE=1 SV=1	0	0	0	0	0	0	0	0	0	0	0	0	#DIV/0!	#DIV/0!	#DIV/0!	#DIV/0!	#DIV/0!	#DIV/0!
P07237;I3L3P5;A0A7P0TA35;I3L4M2;A0A7P0TB26;A0A7P0T9D6;A0A7P0T8J3;A0A7P0T9U6;A0A7P0T8X1;A0A7P0TA97;I3L0S0;I3L514;A0A7P0T9K9;A0A7P0TA71;A0A7P0Z4J0;A0A7P0T8C0;H7BZ94;H0Y3Z3;A0A7P0Z4S2;A0A7P0TAX9	sp|P07237|PDIA1_HUMAN Protein disulfide-isomerase OS=Homo sapiens OX=9606 GN=P4HB PE=1 SV=3;tr|I3L3P5|I3L3P5_HUMAN Protein disulfide-isomerase OS=Homo sapiens OX=9606 GN=P4HB PE=1 SV=2;tr|A0A7P0TA35|A0A7P0TA35_HUMAN Protein disulfide-isomerase OS=Homo sapi	0	0	0	0	0	0	0	0	0	0	0	0	#DIV/0!	#DIV/0!	#DIV/0!	#DIV/0!	#DIV/0!	#DIV/0!
A0A075B730;P58107	tr|A0A075B730|A0A075B730_HUMAN Epiplakin OS=Homo sapiens OX=9606 GN=EPPK1 PE=1 SV=2;sp|P58107|EPIPL_HUMAN Epiplakin OS=Homo sapiens OX=9606 GN=EPPK1 PE=1 SV=3	0	0	0	0	0	0	0	0	0	0	0	0	#DIV/0!	#DIV/0!	#DIV/0!	#DIV/0!	#DIV/0!	#DIV/0!
A0A0H2XIU2	tr|A0A0H2XIU2|A0A0H2XIU2_STAA3 Monooxygenase family protein OS=Staphylococcus aureus (strain USA300) OX=367830 GN=SAUSA300_2255 PE=4 SV=1	0	0	0	0	0	0	0	0	0	0	0	0	#DIV/0!	#DIV/0!	#DIV/0!	#DIV/0!	#DIV/0!	#DIV/0!
A0A0H2XEI1	tr|A0A0H2XEI1|A0A0H2XEI1_STAA3 Uncharacterized protein OS=Staphylococcus aureus (strain USA300) OX=367830 GN=SAUSA300_1236 PE=4 SV=1	0	0	0	0	0	0	0	0	0	0	0	0	#DIV/0!	#DIV/0!	#DIV/0!	#DIV/0!	#DIV/0!	#DIV/0!
A0A804HL72;A0A804HK76;O75369-5;O75369-4;O75369-6;O75369-3;O75369-2;O75369-9;O75369;O75369-8;A0A804HJC2;E7EN95;O75369-7	tr|A0A804HL72|A0A804HL72_HUMAN Filamin-B OS=Homo sapiens OX=9606 GN=FLNB PE=1 SV=1;tr|A0A804HK76|A0A804HK76_HUMAN Filamin-B OS=Homo sapiens OX=9606 GN=FLNB PE=1 SV=1;sp|O75369-5|FLNB_HUMAN Isoform 5 of Filamin-B OS=Homo sapiens OX=9606 GN=FLNB;sp|O75369-4|	0	0	0	0	0	0	0	0	0	0	0	0	#DIV/0!	#DIV/0!	#DIV/0!	#DIV/0!	#DIV/0!	#DIV/0!
E9PRL4;Q14134-2;Q14134	tr|E9PRL4|E9PRL4_HUMAN Tripartite motif-containing protein 29 OS=Homo sapiens OX=9606 GN=TRIM29 PE=1 SV=1;sp|Q14134-2|TRI29_HUMAN Isoform Beta of Tripartite motif-containing protein 29 OS=Homo sapiens OX=9606 GN=TRIM29;sp|Q14134|TRI29_HUMAN Tripartite moti	0	0	0	0	0	0	0	0	0	0	0	0	#DIV/0!	#DIV/0!	#DIV/0!	#DIV/0!	#DIV/0!	#DIV/0!
E9PQ96;E9PJH4;F2Z2S8;H0YF32;E9PK82;H0YCJ7;E9PPU1;H0YEU2;E9PL09;P23396;P23396-2	tr|E9PQ96|E9PQ96_HUMAN 40S ribosomal protein S3 OS=Homo sapiens OX=9606 GN=RPS3 PE=1 SV=1;tr|E9PJH4|E9PJH4_HUMAN 40S ribosomal protein S3 OS=Homo sapiens OX=9606 GN=RPS3 PE=1 SV=1;tr|F2Z2S8|F2Z2S8_HUMAN 40S ribosomal protein S3 OS=Homo sapiens OX=9606 GN=R	0	0	0	0	0	0	0	0	0	0	0	0	#DIV/0!	#DIV/0!	#DIV/0!	#DIV/0!	#DIV/0!	#DIV/0!
P00558-2;P00558	sp|P00558-2|PGK1_HUMAN Isoform 2 of Phosphoglycerate kinase 1 OS=Homo sapiens OX=9606 GN=PGK1;sp|P00558|PGK1_HUMAN Phosphoglycerate kinase 1 OS=Homo sapiens OX=9606 GN=PGK1 PE=1 SV=3	0	0	0	0	0	0	0	0	0	0	0	0	#DIV/0!	#DIV/0!	#DIV/0!	#DIV/0!	#DIV/0!	#DIV/0!
A0A087WZC4;A0A087WVW4;O43548-2;O43548	tr|A0A087WZC4|A0A087WZC4_HUMAN Protein-glutamine gamma-glutamyltransferase 5 OS=Homo sapiens OX=9606 GN=TGM5 PE=1 SV=1;tr|A0A087WVW4|A0A087WVW4_HUMAN Protein-glutamine gamma-glutamyltransferase 5 OS=Homo sapiens OX=9606 GN=TGM5 PE=1 SV=1;sp|O43548-2|TGM5_H	0	0	0	0	0	0	0	0	0	0	0	0	#DIV/0!	#DIV/0!	#DIV/0!	#DIV/0!	#DIV/0!	#DIV/0!
A0A0H2XG58	tr|A0A0H2XG58|A0A0H2XG58_STAA3 Putative lipoprotein OS=Staphylococcus aureus (strain USA300) OX=367830 GN=SAUSA300_2403 PE=4 SV=1	0	0	0	0	0	0	0	0	0	0	0	0	#DIV/0!	#DIV/0!	#DIV/0!	#DIV/0!	#DIV/0!	#DIV/0!
P32926	sp|P32926|DSG3_HUMAN Desmoglein-3 OS=Homo sapiens OX=9606 GN=DSG3 PE=1 SV=2	0	0	0	0	0	0	0	0	0	0	0	0	#DIV/0!	#DIV/0!	#DIV/0!	#DIV/0!	#DIV/0!	#DIV/0!
D6RAU2;E9PD14;D6RFX4;D6RFZ9;H0YAF8;D6RHH4;D6R9Z1;H0YAM7;J3KPE3;H0Y8W2;D6R9L0;P63244	tr|D6RAU2|D6RAU2_HUMAN Guanine nucleotide-binding protein subunit beta-2-like 1 OS=Homo sapiens OX=9606 GN=RACK1 PE=1 SV=1;tr|E9PD14|E9PD14_HUMAN Guanine nucleotide-binding protein subunit beta-2-like 1 OS=Homo sapiens OX=9606 GN=RACK1 PE=1 SV=1;tr|D6RFX4|	0	0	0	0	0	0	0	0	0	0	0	0	#DIV/0!	#DIV/0!	#DIV/0!	#DIV/0!	#DIV/0!	#DIV/0!
A0A0H2XEF4	tr|A0A0H2XEF4|A0A0H2XEF4_STAA3 7,8-dihydroneopterin aldolase OS=Staphylococcus aureus (strain USA300) OX=367830 GN=folB PE=3 SV=1	0	0	0	0	0	0	0	0	0	0	0	0	#DIV/0!	#DIV/0!	#DIV/0!	#DIV/0!	#DIV/0!	#DIV/0!
Q2FF55	sp|Q2FF55|ALR_STAA3 Alanine racemase OS=Staphylococcus aureus (strain USA300) OX=367830 GN=alr PE=3 SV=1	0	0	0	0	0	0	0	0	0	0	0	0	#DIV/0!	#DIV/0!	#DIV/0!	#DIV/0!	#DIV/0!	#DIV/0!
A0A0H2XFH1	tr|A0A0H2XFH1|A0A0H2XFH1_STAA3 Ribosomal silencing factor RsfS OS=Staphylococcus aureus (strain USA300) OX=367830 GN=rsfS PE=3 SV=1	0	0	0	0	0	0	0	0	0	0	0	0	#DIV/0!	#DIV/0!	#DIV/0!	#DIV/0!	#DIV/0!	#DIV/0!
P25398	sp|P25398|RS12_HUMAN 40S ribosomal protein S12 OS=Homo sapiens OX=9606 GN=RPS12 PE=1 SV=3	0	0	0	0	0	0	0	0	0	0	0	0	#DIV/0!	#DIV/0!	#DIV/0!	#DIV/0!	#DIV/0!	#DIV/0!
Q2FJB6	sp|Q2FJB6|MCSB_STAA3 Protein-arginine kinase OS=Staphylococcus aureus (strain USA300) OX=367830 GN=mcsB PE=3 SV=1	0	0	0	0	0	0	0	0	0	0	0	0	#DIV/0!	#DIV/0!	#DIV/0!	#DIV/0!	#DIV/0!	#DIV/0!
P14770	sp|P14770|GPIX_HUMAN Platelet glycoprotein IX OS=Homo sapiens OX=9606 GN=GP9 PE=1 SV=3	0	0	0	0	0	0	0	0	0	0	0	0	#DIV/0!	#DIV/0!	#DIV/0!	#DIV/0!	#DIV/0!	#DIV/0!
A0A0C4DH32	sp|A0A0C4DH32|HV320_HUMAN Immunoglobulin heavy variable 3-20 OS=Homo sapiens OX=9606 GN=IGHV3-20 PE=3 SV=2	0	0	0	0	0	0	0	0	0	0	0	0	#DIV/0!	#DIV/0!	#DIV/0!	#DIV/0!	#DIV/0!	#DIV/0!
G3V3A0;A0A087WY93	tr|G3V3A0|G3V3A0_HUMAN Alpha-1-antichymotrypsin OS=Homo sapiens OX=9606 GN=SERPINA3 PE=1 SV=1	0	0	0	0	0	0	0	0	0	0	0	0	#DIV/0!	#DIV/0!	#DIV/0!	#DIV/0!	#DIV/0!	#DIV/0!
P10720	sp|P10720|PF4V_HUMAN Platelet factor 4 variant OS=Homo sapiens OX=9606 GN=PF4V1 PE=1 SV=1	0	0	0	0	0	0	0	0	0	0	0	0	#DIV/0!	#DIV/0!	#DIV/0!	#DIV/0!	#DIV/0!	#DIV/0!
P0DP04	sp|P0DP04|HV43D_HUMAN Immunoglobulin heavy variable 3-43D OS=Homo sapiens OX=9606 GN=IGHV3-43D PE=3 SV=1	0	0	0	0	0	0	0	0	0	0	0	0	#DIV/0!	#DIV/0!	#DIV/0!	#DIV/0!	#DIV/0!	#DIV/0!
